# Supplementary material for: Impact of HbA1c control and type 2 diabetes mellitus exposure on the oral microbiome profile in the elderly population
Source: J Oral Microbiol. 2024 May 15;16(1):2345942. doi: 10.1080/20002297.2024.2345942 (PMC11097700; doi:10.1080/20002297.2024.2345942)
Supplement: Supplemental Material [file ZJOM_A_2345942_SM8291.xlsx]

## Sheet: T1
NO.	age	gender	smoking status	drinking status	flossing frequency	HbA1c	T2DM duration(year)	T2DM complications
S1	71	male	never smoker	heavy drinking	per day	6	7	no
S2	73	male	never smoker	heavy drinking	sometimes	6.1	6	no
S3	69	male	never smoker	moderate drinking	never	6.5	3.5	no
S4	80	male	never smoker	heavy drinking	sometimes	6.8	12	no
S5	68	male	former smoker	heavy drinking	sometimes	6.4	11	no
S6	82	male	never smoker	heavy drinking	never	6	24	yes
S7	87	male	never smoker	heavy drinking	sometimes	9.3	23	no
S8	73	male	current smoker	heavy drinking	never	5.6	15	no
S9	72	male	current smoker	heavy drinking	never	5.5	32	yes
S10	74	male	never smoker	no drinking	sometimes	6.2	11	yes
S11	70	female	never smoker	heavy drinking	never	5.9	10	no
S12	77	female	never smoker	heavy drinking	per day	6.3	15	no
S13	59	female	never smoker	moderate drinking	sometimes	5.4	4	no
S14	75	male	former smoker	moderate drinking	per day	6	0.42	no
S15	73	female	never smoker	moderate drinking	per day	4.9	4	no
S16	75	male	never smoker	heavy drinking	sometimes	6.6	2	no
S17	69	female	never smoker	moderate drinking	per day	6.3	11	yes
S18	70	male	never smoker	heavy drinking	sometimes	9	10	yes
S19	72	male	former smoker	heavy drinking	sometimes	5.5	5	no
S20	70	female	never smoker	moderate drinking	per day	7.3	10	no
S21	67	male	former smoker	heavy drinking	never	8.5	4	yes
S22	87	male	never smoker	moderate drinking	never	6.3	2	no
S23	70	female	never smoker	moderate drinking	never	6.7	3	no
S24	71	male	never smoker	no drinking	never	6.1	8	yes
S25	74	female	never smoker	moderate drinking	never	6.7	3	no
S26	73	female	never smoker	moderate drinking	never	8.3	10	no
S27	74	male	former smoker	heavy drinking	never	7.4	20	no
S28	71	female	never smoker	moderate drinking	never	5.6	5	no
S29	76	male	current smoker	moderate drinking	per day	6.7	20	no
S30	72	male	former smoker	moderate drinking	never	9.4	3	no
S31	67	female	never smoker	heavy drinking	never	6.5	16	no
S32	70	female	never smoker	moderate drinking	never	5.7	8	no
S33	71	female	never smoker	moderate drinking	never	9.7	16	no
S34	60	female	never smoker	moderate drinking	never	8.9	14	no
S35	68	female	never smoker	moderate drinking	sometimes	9.3	4	yes
S36	60	male	current smoker	heavy drinking	never	5.9	1	no
S37	66	female	never smoker	moderate drinking	sometimes	6.1	18	no
S38	69	female	never smoker	moderate drinking	sometimes	6.9	17	no
S39	71	male	former smoker	no drinking	never	6.8	25	yes
S40	70	female	never smoker	moderate drinking	never	7.3	27	yes
S41	69	male	former smoker	heavy drinking	never	6.3	1	no
S42	70	female	never smoker	moderate drinking	sometimes	10.2	16.5	no
S43	63	female	never smoker	heavy drinking	never	7	13	no
S44	70	male	former smoker	moderate drinking	per day	6	0.08	no
S45	71	male	never smoker	no drinking	never	7.6	14	yes
S46	69	male	current smoker	heavy drinking	never	5.7	1	no
S47	77	female	never smoker	moderate drinking	never	7	7	yes
S48	80	male	never smoker	heavy drinking	never	7.1	3	no
S49	77	female	former smoker	moderate drinking	never	6.8	13	no
S50	76	female	never smoker	moderate drinking	never	6.3	21	yes
S51	80	male	former smoker	no drinking	sometimes	6.9	2	no
S52	64	female	never smoker	moderate drinking	sometimes	10.6	10	yes

## Sheet: T2
OTU ID	S01	S02	S05	S06	S07	S08	S09	S10	S11	S12	S13	S14	S15	S16	S17	S18	S19	S20	S21	S22	S23	S24	S25	S26	S27	S28	S29	S29	S30	S30	S31	S32	S33	S34	S35	S36	S37	S38	S39	S40	S41	S42	S43	S44	S45	S46	S47	S48	S49
OTU132	0	0	8.49521e-05	0.000339809	0	5.66348e-05	0	0	0	0	2.83174e-05	0	0	0	0	5.66348e-05	0.000283174	0.000821204	0	0	0	0	0	0	0	0.00348304	0	0	0	0.000311491	0	0	0.00104774	0.000849521	0.000424761	0	0.000736252	0.000962791	0.000622982	0.000198222	0.00172736	5.66348e-05	0.00229371	0	0	5.66348e-05	0	2.83174e-05	0
OTU558	2.83174e-05	8.49521e-05	0	8.49521e-05	0	0	0.000141587	0	0	0	0.000396443	0.00011327	0	0	0	0.00011327	0.00011327	2.83174e-05	0	0	5.66348e-05	0	0	2.83174e-05	0	0.000283174	0	0	2.83174e-05	0.00011327	0.00011327	5.66348e-05	0.000594665	0.000481395	0	0.000509713	0.00155746	8.49521e-05	8.49521e-05	2.83174e-05	5.66348e-05	0	2.83174e-05	5.66348e-05	2.83174e-05	0.00107606	0	8.49521e-05	0
OTU150	0	0	0	0	0	0	0	0	0	0	0	0	0	0	2.83174e-05	0	0	0	0.000226539	0	2.83174e-05	0	0	0	8.49521e-05	0	2.83174e-05	0	0	0	0	2.83174e-05	0	0	0	0	0	0	0	0	0	0	0	0	0	0	2.83174e-05	0	0
OTU407	0.000736252	5.66348e-05	0.00438919	0.00300164	0.00713598	0.0014725	0	0.0194257	0.000991108	0.000141587	0.00821204	0.000991108	0.00291669	0.00254856	0.0021238	0	0.000566348	0.000991108	0.00203885	0	0.00370958	0.00317155	0.000481395	0.000339809	0.00203885	0.00566348	0.000169904	0.00286006	0.00209549	0.00198222	0.0084669	0.00594665	0.00693776	0.0013026	0.000424761	0.000622982	0.00158577	0.00144419	0.00144419	0.00569179	0.00470069	0.0019539	0.00226539	0.000934474	0.00396443	0.000283174	0.00254856	0.00124596	0.00427592
OTU384	0	0	0	0	0	0	0	0	0	0	0	0	0	0	2.83174e-05	0	0	0	0	0	0	0	0	0	0	0	0	0	2.83174e-05	0	0	0	0	0	0	0	0	0	0	0	0	0	0	0	0	2.83174e-05	2.83174e-05	0	0
OTU164	0	0	0	0	0	2.83174e-05	0	0	0	0.000991108	0	0	2.83174e-05	0.000707935	0	0	S02	0	0.00232203	0.00257688	0.00475732	0.00954296	0.00011327	0	8.49521e-05	2.83174e-05	2.83174e-05	0	0.00011327	0	0	0	0	0	0	0	0	2.83174e-05	2.83174e-05	0	0	0	0	0	2.83174e-05	0	0	0.00164241	2.83174e-05
OTU447	0.000594665	0.000226539	0.000141587	0.000141587	5.66348e-05	0.000481395	0.000283174	0.00232203	8.49521e-05	0	0.00189726	0	0.000198222	0.00387948	0.000509713	0.000368126	0.000141587	0.000311491	2.83174e-05	0.00215212	0.00308659	0.000481395	5.66348e-05	0.00011327	0.0127711	0.00438919	2.83174e-05	0	0.000849521	0.000368126	0.000396443	0.00158577	0.000906156	0.000849521	0.000254856	0.000594665	0.00903324	0.00150082	0.000254856	0	0.000679617	0	0.000169904	5.66348e-05	0.00011327	0.000736252	0.00011327	0.000169904	0.000169904
OTU562	0	0.000198222	0	0	2.83174e-05	0	0.00011327	0	0	0	0	2.83174e-05	0	0	0	0	0	0.000226539	0	2.83174e-05	8.49521e-05	0.00189726	0	0	0.00118933	0.00583338	0	0	0	0	0	5.66348e-05	0	0	0	0	0.000339809	0.0311208	0.00053803	0	0	0	0.00011327	0	0.000509713	0	0	5.66348e-05	0
OTU107	0	0	5.66348e-05	0	0	0.00011327	0	0	0	0	0	2.83174e-05	0.00011327	2.83174e-05	0	2.83174e-05	0.00011327	0	0	0	2.83174e-05	0	0	0	0	0	0	0	2.83174e-05	8.49521e-05	0	8.49521e-05	2.83174e-05	0	0.000424761	0	0	0.000141587	0	0.000396443	0.000368126	0	0.000254856	0	0	0.000368126	0	0	0
OTU73	0	0	0	0	0	0	8.49521e-05	0	0	0	0	0	8.49521e-05	5.66348e-05	0	2.83174e-05	5.66348e-05	0	0	0.00011327	0	0	0	0	0.00011327	0	0	2.83174e-05	2.83174e-05	2.83174e-05	0	0	5.66348e-05	2.83174e-05	0.000226539	5.66348e-05	0	0	0	0	0	2.83174e-05	2.83174e-05	0	0	2.83174e-05	0	0	0
OTU495	0.00319986	0.00254856	8.49521e-05	0.000764569	0.00430424	0.00413434	0.000198222	0.000594665	0.00889166	0.000594665	0.000906156	0.00053803	0.000396443	0.00215212	0.00192558	0.000622982	0.00359631	0.00795718	0.000934474	2.83174e-05	0.000934474	0.000906156	0.000877839	0	0.000141587	0.0040777	0	0.0121765	0.0011327	0.0013026	0.00138755	0.00226539	0.0109305	0.00838194	0.000198222	0.00634309	0.00356799	0.00359631	0.00461573	0.00393612	0.00685281	0.00155746	0.01767	0.000849521	0.000254856	0.00345472	0.00186895	0.000679617	0.00246361
OTU335	5.66348e-05	0	0	2.83174e-05	0	0	0	0.00011327	0	0	8.49521e-05	0	0	5.66348e-05	0	0	0	0.00011327	0	0	0	0	0	0	0	0.000198222	0	0	0	8.49521e-05	0	0	2.83174e-05	2.83174e-05	0	0.000254856	0.00257688	5.66348e-05	5.66348e-05	0.000339809	0	0	0	0	0	0.000622982	0.00011327	0	0
OTU377	0	0	0	0	0	0	0	0	0	0	0	0	0	0	0	0	0	2.83174e-05	0	0	5.66348e-05	0	2.83174e-05	0	0	0	0	0	0	0	0	0	0	0	0	0	0	0.000141587	8.49521e-05	0	8.49521e-05	0	0	0	0	0.000396443	0	0	0
OTU467	0	0	0.00011327	5.66348e-05	0	0	0	0	0	0	0	2.83174e-05	0	0	0	0	5.66348e-05	0.000198222	0	0	0	0	0	5.66348e-05	0	2.83174e-05	0	0	0	0.00011327	0	0	0	0	0	0.00011327	0	0.000198222	0.000254856	0	2.83174e-05	0	0	0	0	0.000198222	0.00011327	8.49521e-05	0
OTU381	0.000141587	0	0	0.000339809	0	0	0	0	0	0	0	8.49521e-05	0	0	0	0	0	5.66348e-05	0	0	0	0	0	0	0	2.83174e-05	0	0	0	0.00011327	0	0	0	0	0	0	0.000169904	0.000424761	2.83174e-05	0	0.000594665	0	0	0	0	0.000169904	0	0	0
OTU490	8.49521e-05	0.000141587	2.83174e-05	0.000566348	0.000141587	2.83174e-05	5.66348e-05	0.000226539	0.00107606	2.83174e-05	0.000509713	0.000481395	0.000396443	0.000509713	0.00107606	0	0.00235034	0.00319986	0.000934474	0	0	0	0.000169904	5.66348e-05	0.000339809	0.0014725	0	0.00269015	0.00011327	0.00053803	2.83174e-05	2.83174e-05	0.000453078	0.000962791	0	0.000877839	0.000594665	0.000254856	0.000509713	0.000509713	0.000764569	0.00011327	0.00237866	0	0	0.000764569	0.000424761	0.00011327	0.00101943
OTU172	0	0	0	0	0	0	0	0	0	0	0	0	0	0	0	0	0	0	0	0	8.49521e-05	0	0	0	0	0	0	0	0	0	0	0	0	0	0	0	0	0	0.000169904	0	0	0	0	0	0	0	0	0	0
OTU533	0.000821204	0.00110438	0.00138755	0.00127428	0.000339809	0.000509713	0.000764569	0.00053803	0.000424761	5.66348e-05	0.000962791	0.00135923	0.0011327	0.000962791	0.000396443	0.00135923	0.000453078	0.000169904	0.000368126	0.000283174	5.66348e-05	0	0.000283174	0.000283174	0.000906156	0.000226539	0.000481395	0.000396443	0.00104774	0.00192558	0.000849521	0.000169904	0.00116101	0.000594665	0.000849521	0.00164241	0.000141587	0.000481395	0.000481395	0.0027751	0.000424761	0.000991108	0.000481395	0.00243529	0.000481395	0.000906156	0.000368126	0.000453078	0.000339809
OTU409	0.000339809	5.66348e-05	0.00226539	0.00116101	0.00011327	2.83174e-05	0.000764569	8.49521e-05	2.83174e-05	0	0.00169904	0.00133092	0.000141587	0.000792887	2.83174e-05	8.49521e-05	0.00243529	0.000821204	8.49521e-05	0	8.49521e-05	0	0	2.83174e-05	0.00011327	0	8.49521e-05	0.001784	0.000509713	0.00421929	0.000622982	0.000254856	0.000849521	0.0013026	0.00053803	0.00430424	8.49521e-05	0.000283174	0.00011327	0.0011327	0.000849521	0.00101943	5.66348e-05	0.00399275	0.000226539	0.00368126	2.83174e-05	0.000368126	0.00011327
OTU368	0.000169904	8.49521e-05	2.83174e-05	2.83174e-05	0	0.000169904	8.49521e-05	2.83174e-05	2.83174e-05	0	8.49521e-05	5.66348e-05	0.000368126	5.66348e-05	0	5.66348e-05	0.00011327	0	8.49521e-05	0.00011327	8.49521e-05	2.83174e-05	0.00011327	2.83174e-05	0.000339809	0	0	8.49521e-05	0.00011327	2.83174e-05	0.000283174	0.000368126	8.49521e-05	8.49521e-05	0.00144419	0.000254856	0.00011327	2.83174e-05	0.000169904	5.66348e-05	0	2.83174e-05	2.83174e-05	2.83174e-05	0.000198222	0.000141587	0.000226539	0.000141587	5.66348e-05
OTU276	0	0.000141587	0	0	0	0	0	0	0	0	0	0	0	0	0.000736252	0.000424761	0.000339809	0	0	0	0	0	0	0	0	0.000821204	0	0	0	8.49521e-05	0	0	0.000169904	0.00011327	0.00011327	0	0	0	0.000169904	0	0.000339809	0	0.00118933	0	0	0	0	0	0
OTU327	0	0	0	0	0	0	0	0	0.000141587	0	0	0	0	0	0	0	0	0	0	0	0	0	0	0	0	0	0	0	0	0	0	0	0	0	0	5.66348e-05	0.00011327	0.000254856	2.83174e-05	0	0	0	0	0	0	0	0	0	0
OTU434	0.000792887	2.83174e-05	5.66348e-05	2.83174e-05	0.000283174	0.000679617	2.83174e-05	0	0	0	0.000141587	2.83174e-05	0	2.83174e-05	0	0	0.000679617	0.00011327	0	0	8.49521e-05	8.49521e-05	0	0.000141587	0	0.000396443	0	0.00011327	0.000254856	2.83174e-05	2.83174e-05	0.000481395	5.66348e-05	0.000169904	0	2.83174e-05	8.49521e-05	8.49521e-05	0	5.66348e-05	0.000368126	2.83174e-05	0.00053803	0.000226539	5.66348e-05	0.00011327	0	0.00011327	5.66348e-05
OTU203	0	0	0	0	0	0	0	0	0	0	0	0	0	0	0	0	0	0	0	0	0	0	0	0	0	0.000736252	0	0	0	0	0	0	0	0	0	0	0	0	0	0	0	0	0	0	0	0	0	0	0
OTU482	0.00141587	0	0.00385116	0.00288837	2.83174e-05	0.00252025	0.000368126	0.000934474	0	0	0	0.00750411	0.000424761	0.000198222	0.000254856	0.00257688	0.000566348	0.00121765	0.000169904	0	0.00133092	2.83174e-05	2.83174e-05	0	0.00144419	0.000566348	0	0.00824036	0.000934474	0.00410602	0.00053803	0.000368126	0.00249193	0.00252025	0.00186895	0.0157445	0.00705103	0.00161409	0.000141587	0.00577675	8.49521e-05	0.0157445	0.00393612	0.0107606	0.0105907	0.00209549	0.00368126	0.000283174	0.000141587
OTU19	0.000481395	0.00011327	0	0	0	0.00011327	0.00011327	0	2.83174e-05	0	0.000424761	5.66348e-05	0	0.00011327	0	0	8.49521e-05	0.000169904	0	0	0	0	0	0	0	0	0	0	5.66348e-05	0	5.66348e-05	0	2.83174e-05	0.000141587	0	2.83174e-05	0	5.66348e-05	2.83174e-05	5.66348e-05	2.83174e-05	0	5.66348e-05	0	0	0	0	0	0
OTU228	0	0	0	0	0	0	0	0	2.83174e-05	2.83174e-05	0	0	0	0	5.66348e-05	0	2.83174e-05	8.49521e-05	2.83174e-05	0	0	0	0	0	0	0.00011327	0	0.000141587	0	0	0	5.66348e-05	2.83174e-05	2.83174e-05	0	2.83174e-05	8.49521e-05	5.66348e-05	0	0	0.00011327	0	2.83174e-05	0	0	5.66348e-05	0	0	0
OTU516	0	8.49521e-05	0	0	0	0	0	0	0	0	0.000254856	0.000821204	0	0	0	0	0.000311491	0	0.000509713	0	0.000792887	0	0	0	0.000226539	0	2.83174e-05	0	0.000254856	5.66348e-05	0	0.000849521	0	0.0011327	0	0.000226539	0	0.0021238	0	0.00971286	0.000368126	0	0.000679617	0	0	5.66348e-05	0.000594665	0.00011327	0
OTU27	0	0.000198222	0	2.83174e-05	0	0.000368126	8.49521e-05	0	0.00011327	0	0.00118933	5.66348e-05	0.000169904	0.000368126	0	0	0.000396443	0	0	0	0.000481395	0	2.83174e-05	5.66348e-05	0.000566348	0.00116101	0	0	0.000424761	0.000736252	0	0.000254856	0	0	0	0.000679617	5.66348e-05	0.000424761	2.83174e-05	0	0.000481395	0.00011327	0.000311491	8.49521e-05	2.83174e-05	8.49521e-05	0	0	0.00138755
OTU428	0.000141587	0.000141587	8.49521e-05	0.000453078	0	2.83174e-05	0.00223707	0.000453078	0	0	0.000849521	0.00232203	0.000368126	0.000991108	0	0	0.00011327	0.00011327	0.00107606	0	2.83174e-05	0	0	2.83174e-05	0	0	0.000169904	2.83174e-05	0.000877839	5.66348e-05	0.000198222	0	0.00053803	0.00101943	0.00161409	0	0	5.66348e-05	0	0.00144419	8.49521e-05	0	0.000169904	0	0	0.000481395	0	0.00011327	0
OTU380	0	0	0	0	0	0	0	0	0	0	0	0	0	2.83174e-05	0	0	0	0	0	0	0	0	0	0	0	0	0	0	8.49521e-05	5.66348e-05	8.49521e-05	0	0	0	0	8.49521e-05	0	0	0	0	0	0	0	5.66348e-05	0	8.49521e-05	0	0	0
OTU96	2.83174e-05	0	0	0	0	0	0	0	0	0	0	0	0	0	0	2.83174e-05	0	0	0	0	0	0	0	0	0	0	0	0	0	0	0	0	0	0	0	0	0	0	0	0	2.83174e-05	0	2.83174e-05	0	0	0	0	0	0
OTU338	0	0	0	0	0	0	0	0	0	0	0	0	0	0	0	0	0	0	0	0	0	0	0	0	0	0	0	0	0	0	0	0	0	0	0	0	0	0.000141587	0	0	0	0	0	0	0	0	0	0	0
OTU201	0	0.00011327	0	0	2.83174e-05	0	0	0	0	0.000254856	0	0	0.000169904	5.66348e-05	2.83174e-05	2.83174e-05	0	0	0	2.83174e-05	5.66348e-05	0	5.66348e-05	0	8.49521e-05	0	5.66348e-05	0	2.83174e-05	0	5.66348e-05	5.66348e-05	0	0	8.49521e-05	0	0	0	0	0	0	0	0	0	2.83174e-05	0	0	0	0
OTU295	0	5.66348e-05	0.000453078	0	0.000311491	2.83174e-05	0	0.00011327	2.83174e-05	0.00421929	5.66348e-05	0	5.66348e-05	0.00011327	0.000198222	0	0	0	0.000424761	0	0.000311491	0.00373789	8.49521e-05	2.83174e-05	2.83174e-05	5.66348e-05	5.66348e-05	0.000226539	5.66348e-05	5.66348e-05	0.000424761	0.000226539	8.49521e-05	8.49521e-05	0	0	0	0	5.66348e-05	2.83174e-05	0	5.66348e-05	0.000141587	0	0.000764569	2.83174e-05	0.000962791	0	0.00232203
OTU560	0	0	0	0	0	0	0	0	0	0	0	0	0	0	0	0	0	0	0	0	0	0	0	0	0	0	0	0	0	0	0	0	0	0	0	0	0	0	0	0	0	0	0	0	0	0	0	0	0
OTU176	0	0	0	0	0	0	0	0	0	0	0	0	0	0	0	0	0	0.000169904	0	0	0	0.000141587	0	0	0	0.0143286	0	0	0	0	0	0	0	0	0	0	0	0	0	0	0	0	0	0	0	0	0	0	0
OTU300	0	0	0	0.000339809	0	0	0	0	0	0	0	0	0	0	8.49521e-05	0	0.000141587	0	0	0	0	0	0	0	0	0.000566348	0	0	0	0	0	0	8.49521e-05	2.83174e-05	0	0	0	0	0	0	0	0	0	0	0	0	0	0	0
OTU405	8.49521e-05	0	0.000622982	0	0	0	0	0	0	0	0	0.000339809	0	0	0	0	0	0	0	0	0	5.66348e-05	0	0	2.83174e-05	0.00118933	0	0	0	0	0	2.83174e-05	0	0.000169904	0	0	0	2.83174e-05	0	0	0	0	0	0	0.00220876	0	0.000169904	0.00133092	0
OTU242	2.83174e-05	0	0	0	0	0	0	0	0	0	0	0	0	0	0	8.49521e-05	5.66348e-05	0	0	0	2.83174e-05	0	0	0	0	0.000198222	0	0	0	0	0	0	0.000396443	0.0006513	0	0.000198222	2.83174e-05	0	5.66348e-05	0	0	0	8.49521e-05	0	0	0.000198222	0	0	0
OTU473	0.000368126	0.000453078	2.83174e-05	2.83174e-05	0.00141587	0.000481395	5.66348e-05	0.000424761	0.000707935	0.0241264	0.00393612	5.66348e-05	0.00223707	0.00809877	0.000594665	0	0	8.49521e-05	0.0175001	0.00815541	0.0207283	0.035425	0.000906156	0	0.00518208	0.00560684	0.000339809	0.000311491	0.00107606	0.000169904	0.00555021	0.000821204	0.000424761	0	0.000424761	0.000141587	0.000141587	0.00172736	0.00110438	2.83174e-05	0.000141587	0	5.66348e-05	8.49521e-05	0.00218044	2.83174e-05	0.00184063	0.00758906	0.00155746
OTU426	0.000198222	0.000736252	0	2.83174e-05	0	0.000198222	0.000453078	8.49521e-05	0	0	0.00011327	0	0.000481395	0.000594665	2.83174e-05	0	0.000169904	0	0.000311491	0.00356799	0.000453078	5.66348e-05	0.000283174	0	0.000396443	5.66348e-05	0.000141587	2.83174e-05	0.000906156	0.000141587	8.49521e-05	0	2.83174e-05	0	0.00053803	0.000424761	0	8.49521e-05	0.000368126	2.83174e-05	0.000169904	0	0	2.83174e-05	0.00011327	5.66348e-05	0	0.000141587	0.000169904
OTU526	0	0	0.000283174	0	0.000849521	0	8.49521e-05	8.49521e-05	0	0	0.000141587	0.00101943	0	5.66348e-05	2.83174e-05	0	0.000169904	0	0.00121765	0	0	0.001784	0	0.00144419	5.66348e-05	0	0	0.00107606	0	0	0.000821204	0.000141587	0.000481395	0.000566348	0.000283174	0	0	0	0.0053803	0	0	5.66348e-05	2.83174e-05	0	0.0103925	0	0.000566348	0.00399275	0.000198222
OTU403	0.0176134	0.179192	0.115025	0.000226539	0.131959	0.0461856	0.00557852	0.0205018	0.0202186	0.1624	0.0169621	0.0239282	0.0583338	0.0923147	0.0900493	0.0874158	0.00628646	0.00280342	0.21677	0.00583338	0.124115	0.13649	0.208982	0.411706	0.0471484	0.0399275	0.194286	0.0468936	0.0870476	0.0013026	0.0721244	0.13009	0.0309226	0.0127995	0.0342923	0.000339809	0.0304978	0.0235884	0.0863114	0.00144419	0.0229088	0.00370958	0.00254856	0.0396727	0.168403	0.000821204	0.0936739	0.115818	0.233222
OTU492	0	0	0	0	0	0	2.83174e-05	0	0	0	5.66348e-05	0	0	0	0	0	0	0	0.0019539	0	0.00458742	0.000254856	0	0	8.49521e-05	0.000226539	0	0.000622982	0.000424761	0	0.000339809	2.83174e-05	0	0	0	2.83174e-05	0	0.000141587	2.83174e-05	0	0	0	0	0	0	0	0	0.000254856	0
OTU425	0	0	0	0	0	0	0	0	0	0	0	0	0	0	0	0	0	0	0	0	0	0	0	0	0	0	0	0	0	0	0	0	0	2.83174e-05	0	0	0	0	0	0	0	0	0	0	0	0	0	8.49521e-05	0
OTU569	0	0	0	0	0	0	0	0	0	0	0	0	0	0	0	0	0	5.66348e-05	0	0	0	0	0	0	0	0	0	0	0	0	0	0	2.83174e-05	0	0	0	0	0	0	0	0	0	0	0	0	0	0	0	0
OTU390	0	0.000169904	5.66348e-05	0.000594665	0	5.66348e-05	5.66348e-05	0	0	0	0.000991108	0.000141587	5.66348e-05	5.66348e-05	0.00141587	0	0.000311491	0.00053803	0	0	0	0.000368126	8.49521e-05	0	0.000453078	0.001784	0	0	2.83174e-05	2.83174e-05	0	0.000254856	0	0.00266183	0.000396443	0.000481395	0.0006513	0.00237866	0.000396443	0.000311491	0.000311491	0.000141587	0.000481395	0	2.83174e-05	0.000934474	0.000198222	0.000339809	0.000368126
OTU86	5.66348e-05	0	0	0	2.83174e-05	0	0	2.83174e-05	0.00011327	0	0	2.83174e-05	0	0	0	5.66348e-05	0	0	0	0	0	0	0	0	0	0	0	0	0	0	0	0	0	0	0	0	2.83174e-05	2.83174e-05	0	0	0	2.83174e-05	0	0	0	0	0	0	0
OTU494	0.000141587	0.000226539	0.000566348	5.66348e-05	5.66348e-05	0.000169904	0	8.49521e-05	0	5.66348e-05	0.00053803	2.83174e-05	2.83174e-05	0.00118933	0.000311491	8.49521e-05	8.49521e-05	0.000283174	2.83174e-05	2.83174e-05	0.00300164	0.00368126	0.00011327	0.000226539	0.000849521	0.00124596	0	0	0.00101943	0.000481395	0.000594665	0.000311491	0.000962791	5.66348e-05	0.000283174	2.83174e-05	0.000679617	0.000311491	2.83174e-05	0	0.000679617	0	0.000169904	5.66348e-05	0.000141587	0.000169904	8.49521e-05	0.000368126	0.000339809
OTU424	0	0	0	0	0	0	0	0	0.000198222	0	0	2.83174e-05	0	2.83174e-05	0	0	0	5.66348e-05	2.83174e-05	0	0	0	0	0	0	0	0	0.000198222	0	0	0	0	0	0	2.83174e-05	0	2.83174e-05	0	0	2.83174e-05	5.66348e-05	0	2.83174e-05	0	0	2.83174e-05	0	2.83174e-05	0
OTU439	0.000141587	0.000481395	0.000424761	0	2.83174e-05	5.66348e-05	0	0.00011327	8.49521e-05	0.000141587	0.000396443	0.000368126	0.00118933	0.00169904	0.000254856	2.83174e-05	0.000991108	0.000594665	0.000736252	2.83174e-05	0.00198222	0.00192558	0.000453078	0.00118933	0.00053803	0.000198222	2.83174e-05	0.00201053	0.000339809	0.000849521	0.000396443	0.00104774	0.000622982	0.00127428	0.000339809	8.49521e-05	0.0034264	0.000991108	0.000594665	0.000396443	0.000226539	0.000877839	0.000934474	0.000198222	0.00118933	0.00101943	0.00237866	0.00314323	0.00518208
OTU206	0	0	0	0	0	0	0	0	0	0	0	0	0	0	0	0	0	0	0	0	0	0	5.66348e-05	0.000368126	0	0.000141587	0	2.83174e-05	0	0	0	0	0	0	0	0	0	0	0	5.66348e-05	0	0	0	0	0	0	0	0	0
OTU521	5.66348e-05	0	0.000707935	0	5.66348e-05	0	0	2.83174e-05	5.66348e-05	2.83174e-05	0.00011327	2.83174e-05	0	8.49521e-05	0	0	0	0	2.83174e-05	0	0.000141587	0.000991108	2.83174e-05	0	0	0.00141587	0	0.000141587	0.000226539	2.83174e-05	0.00121765	0	2.83174e-05	0	0	0	0	0	0.00011327	8.49521e-05	0	0	0	0	8.49521e-05	0	0.00011327	0.000594665	0.00184063
OTU514	2.83174e-05	0	0.00011327	0	2.83174e-05	2.83174e-05	0	0	0.00011327	5.66348e-05	0.000283174	2.83174e-05	0.000311491	0.000254856	0.000169904	2.83174e-05	0.000339809	0.000254856	0.00104774	0	0.000594665	0	0	0.000311491	0.0006513	0.00402107	0	0.0011327	0.000339809	8.49521e-05	0.00107606	0.00011327	0.00232203	0.0006513	0.000254856	0.0006513	0.00297333	0.00181231	0.000311491	0.000169904	0.000198222	2.83174e-05	5.66348e-05	2.83174e-05	0	0.00478564	0.00011327	0.00011327	0.00011327
OTU263	0.000311491	0.000396443	0	0.000339809	0.000169904	0.000481395	0.000339809	0.000141587	0.000339809	0	0.000368126	8.49521e-05	0.000594665	0.000424761	0.000877839	0.000169904	0.000849521	0.000849521	0.000254856	0.000141587	0.000849521	0	2.83174e-05	0	0.000821204	0.00226539	0	0.000198222	0.000339809	0.000339809	0.000368126	0.000877839	8.49521e-05	0.00124596	0.00011327	0.000566348	0.000566348	0.000198222	0.000396443	5.66348e-05	0.000509713	8.49521e-05	0.00198222	0.00011327	2.83174e-05	0.000906156	0	0	2.83174e-05
OTU64	2.83174e-05	2.83174e-05	0.000226539	0.00011327	0	8.49521e-05	0.000141587	0.000198222	2.83174e-05	0.000226539	0.00053803	0.000254856	0	0.000226539	0.00011327	0	0.000169904	2.83174e-05	0.00011327	0	0.000396443	0.000396443	0.00011327	0	0	2.83174e-05	5.66348e-05	2.83174e-05	0.00011327	5.66348e-05	5.66348e-05	0.000198222	0.00011327	0.000141587	0	0	0	0	0.00011327	5.66348e-05	2.83174e-05	8.49521e-05	0	0.000254856	0.000481395	0	2.83174e-05	0.00011327	0.00053803
OTU347	8.49521e-05	0	0	2.83174e-05	2.83174e-05	0.00011327	0.00011327	5.66348e-05	0.000283174	0	0.000254856	2.83174e-05	2.83174e-05	0.000198222	0.00181231	0	0.000141587	0.000509713	0.000226539	0	0.000339809	2.83174e-05	0	2.83174e-05	8.49521e-05	0.00133092	0	0.00875007	5.66348e-05	0.00011327	0.00011327	0.000141587	0.000792887	0.000169904	0	0.000396443	0.000198222	0.000453078	0.000198222	0.000679617	0.000509713	2.83174e-05	5.66348e-05	0	0.00011327	0.00011327	0.000254856	2.83174e-05	0.000679617
OTU5	0	5.66348e-05	0	0	0	0	0	0	0	0	0	0	0	0	0	0	0	0	0	0	0	0	0	0	0	0	0	0	0	0	0	0	0	0	0	0	0	0	0	0	8.49521e-05	0	0	0	0	0	0	0	0
OTU187	2.83174e-05	0.000141587	2.83174e-05	0	5.66348e-05	2.83174e-05	0	0	5.66348e-05	0.000283174	0	2.83174e-05	0.000283174	0.000481395	0	8.49521e-05	2.83174e-05	0	0.000141587	0.000254856	2.83174e-05	0	0.000509713	0.000481395	0.000226539	0	8.49521e-05	0	0.000141587	0	0.000169904	0.000254856	2.83174e-05	0	0.000566348	5.66348e-05	0	0	8.49521e-05	0	2.83174e-05	0	0	0	5.66348e-05	2.83174e-05	0.000169904	0.000198222	8.49521e-05
OTU162	0	0	0	0	0	5.66348e-05	0	0	0	0.00011327	0.00011327	0	2.83174e-05	0.000481395	2.83174e-05	0	0	0	0.000481395	0.00611655	0.00107606	0.00249193	2.83174e-05	0	0.000226539	0	2.83174e-05	0	0	0	0	0	0	0	2.83174e-05	0	0	2.83174e-05	0	0	0	0	0	0	0	0	0	0.000254856	0
OTU282	0	0	0.000283174	0.00311491	0	2.83174e-05	0	0	0	0	0	0	0	0	0	8.49521e-05	0.000622982	0.00334145	0	0	0.00011327	0	0	0	0	0.0133658	0	0.00011327	0	0	0	0.000339809	0.00011327	5.66348e-05	2.83174e-05	0.000509713	0	0	8.49521e-05	0	5.66348e-05	0.000764569	0.00206717	0	0	0.00101943	0	0	0.000311491
OTU202	0	0	0	0	0	0	0	0.000141587	0	0	0	0	0	2.83174e-05	0	0	0	0	0	0	0	0	0	0	0.00011327	0.00124596	0	0	0	0	0	2.83174e-05	0	2.83174e-05	0	0	0	0	0	0	0	0	0	0	0	0	5.66348e-05	0.000169904	0
OTU352	0	0	0	0	0	0	0	0	0	0	0	0	0	0	0	0	0	5.66348e-05	0	0	0	0	0	0	0	0	0	0	0	2.83174e-05	0	0	0	0	0	0	0	0	0	0	0.000311491	0	0	0	0	5.66348e-05	2.83174e-05	0	0
OTU170	0	0	0	0	0	0	0	0	0	0	0	0	0	0	0	0	0	0	0	0	8.49521e-05	0	0	0	0	0	0	0	0	2.83174e-05	0	0	0	0	0	0	0	0	0	0	0	0	0	0	0	0	0	0	0
OTU235	0	0	0	0	0	0	0	0	0	0	0	0	0	0	0	0	5.66348e-05	0	0	0	0	0	0	0	0	2.83174e-05	0	0	0	0	0.000396443	0.000141587	8.49521e-05	0	0	0	0	0	0	0	0	0	0	0	0	0	0	2.83174e-05	0
OTU115	0.000169904	2.83174e-05	0	5.66348e-05	0.00011327	0.00011327	2.83174e-05	0	0.00011327	2.83174e-05	0.000254856	0.00011327	0.000198222	0.000198222	0	0	2.83174e-05	0.000764569	2.83174e-05	0	0.000481395	0	0	0	2.83174e-05	0.000226539	0	0.000283174	8.49521e-05	0	2.83174e-05	0.000169904	8.49521e-05	0.000283174	0	5.66348e-05	0.00011327	5.66348e-05	0.000141587	5.66348e-05	8.49521e-05	2.83174e-05	0.000481395	0.000254856	0.00011327	0.00011327	0	0	2.83174e-05
OTU135	2.83174e-05	0	0	0	0	0	0	0	0	0	2.83174e-05	0	2.83174e-05	2.83174e-05	2.83174e-05	0	5.66348e-05	0.000226539	0	0	2.83174e-05	0	0	2.83174e-05	0	0.000198222	0	2.83174e-05	0	2.83174e-05	0	0	2.83174e-05	0	0	2.83174e-05	0.00011327	2.83174e-05	2.83174e-05	5.66348e-05	0.00011327	0	0.00011327	0	0	8.49521e-05	2.83174e-05	0	0
OTU104	0	0	0	0	0	0	0	0	0	0	0	0	0	0	0	0	0.00155746	0	0	0	0	0	0	0	0	0.000283174	0	0	0	0.000481395	0	0	0	0.000849521	0	0	0	0	0	0	0	0	0	0	0	0	8.49521e-05	0	0
OTU443	0.0073342	0.00897661	5.66348e-05	0.0204168	0.00826868	0.00821204	0.00235034	0.00345472	0.00150082	0.00011327	0.0140171	0.00141587	0.00359631	0.00365294	0.0149799	0.000707935	0.0691794	0.0271281	0.0105624	0.000396443	0.00280342	0.000991108	0.000198222	0.00011327	0.00379453	0.022399	5.66348e-05	0.0157728	0.00150082	0.0144985	0.00841026	0.00053803	0.00852353	0.0206434	0.00775896	0.0137339	0.0112703	0.0140454	0.0425327	0.0113553	0.00453078	0.0104774	0.0611372	0.00215212	0.000368126	0.0672821	0.0052104	0.00345472	0.0464688
OTU51	0	5.66348e-05	0	0	0	2.83174e-05	0.000169904	0	0	0	2.83174e-05	0	0	0	8.49521e-05	0	5.66348e-05	0	0	0	0	0	0	0	0	0	0	0	0	0	0	0	0	0	0	0	0	0	0	0	0	0	0	0	0	0	2.83174e-05	0	0
OTU423	0.0556153	0.0299315	0.00543694	0.0359064	0.0344623	0.0238999	0.137311	0.0445432	0.0643654	0.00161409	0.0180099	0.0173302	0.0658096	0.00809877	0.0175285	0.0315456	0.0158294	0.00464405	0.0155746	0.0294784	0.000622982	0.00011327	0.109107	0.0267882	0.0274679	0.0019539	0.0132525	0.00430424	0.0280059	0.0480263	0.0188311	0.00594665	0.0283457	0.00506881	0.0159993	0.00498386	0.00920315	0.0060316	0.00223707	0.0173869	0.0241264	0.0585887	0.00713598	0.0140171	0.000962791	0.0136773	0.01784	0.0122048	0.0115818
OTU557	2.83174e-05	2.83174e-05	0.00011327	0	2.83174e-05	2.83174e-05	0	0	2.83174e-05	0	8.49521e-05	0	2.83174e-05	8.49521e-05	5.66348e-05	0	0	0.00011327	2.83174e-05	0	0	0	0	2.83174e-05	0	0.000169904	0	0.000169904	5.66348e-05	2.83174e-05	2.83174e-05	2.83174e-05	0	5.66348e-05	0	2.83174e-05	2.83174e-05	2.83174e-05	2.83174e-05	2.83174e-05	8.49521e-05	0	0	2.83174e-05	0	0.000283174	0	0	0
OTU2	8.49521e-05	0	0	0	0	0	0	0	0	0	0	0	0	0	0	0	0	0.000198222	0	0	0	0	0	0	0	0	0	0	0	0	0	0	0	0	0	0	0	0	0	0	0	0	0	0	0	0	0	0	0
OTU275	2.83174e-05	0	2.83174e-05	0	0	0	0	8.49521e-05	2.83174e-05	0	0	0	0	0	5.66348e-05	0	0	2.83174e-05	5.66348e-05	0	0	0	0	0	0	2.83174e-05	0	2.83174e-05	5.66348e-05	0	0	0	0.000141587	0	0	8.49521e-05	0	0	0	2.83174e-05	5.66348e-05	0	2.83174e-05	0	0	0	2.83174e-05	2.83174e-05	2.83174e-05
OTU374	0	0	0	0	0	0	0	0	0	0	0	0	0	0	0	0	0	0	0	0	0	0	0	0	0	0	0	0	0	0	0	0	0	0	0	0	0	0	0	0	0	0	0	0	0	2.83174e-05	0	0	0
OTU226	0	0	0	0	0	0	0	0	0	0	2.83174e-05	0	0	0	0	0	0	0	0	0	0	0	0	0	0	0.00419097	0	0	0	0	0	0	0	0	0	0	0	0	0	0	0.00673954	0	0	0	0	0	0	0	0
OTU81	0	2.83174e-05	2.83174e-05	2.83174e-05	0	0	0.00011327	2.83174e-05	2.83174e-05	0	8.49521e-05	5.66348e-05	0.000141587	0.000198222	0	2.83174e-05	0	0	8.49521e-05	5.66348e-05	8.49521e-05	0	0	0	5.66348e-05	0	0	0.000254856	2.83174e-05	0	5.66348e-05	2.83174e-05	0.00011327	0	2.83174e-05	8.49521e-05	0.000198222	0.00011327	0	5.66348e-05	2.83174e-05	0	8.49521e-05	0	0	0.000141587	2.83174e-05	0	5.66348e-05
OTU208	0	0	0	0	0	0	0	0	0	0	0	0	0	0	0	0	0	2.83174e-05	0	0	0	0	0	0	0	5.66348e-05	0	0	0	2.83174e-05	0	0	0	2.83174e-05	0	0	0	0	2.83174e-05	0	5.66348e-05	0	0	0	0	0	0	0	0
OTU169	0	0	0	0	0	2.83174e-05	0	5.66348e-05	2.83174e-05	5.66348e-05	0	0	0	0	2.83174e-05	2.83174e-05	2.83174e-05	2.83174e-05	0	0	8.49521e-05	2.83174e-05	0	0	0	5.66348e-05	0	0	2.83174e-05	0	0	2.83174e-05	0	0	0	0	0	0	0	0	0	0	0	0	2.83174e-05	0	0	0	0
OTU271	0.000368126	2.83174e-05	0	0	0	2.83174e-05	0	2.83174e-05	0	2.83174e-05	0.00011327	0.000198222	0	5.66348e-05	0.000339809	0.000311491	0.000368126	0.000679617	2.83174e-05	0	0.00053803	0	0	0	0	2.83174e-05	0	0	0.000254856	0.00011327	0.000141587	5.66348e-05	8.49521e-05	0.00011327	0	0.000198222	8.49521e-05	5.66348e-05	2.83174e-05	0	5.66348e-05	0	0.000141587	0.00110438	0	0.000622982	2.83174e-05	2.83174e-05	0.00011327
OTU304	0	0	0	0	0	0	0	0	0	0	2.83174e-05	2.83174e-05	0	0	0	0	2.83174e-05	0	0	0	0	0	0	0	0	0	0	0	0	0	2.83174e-05	2.83174e-05	0.000311491	5.66348e-05	0.000141587	0	2.83174e-05	0	0	0	0	0	0	0	0	0	0	5.66348e-05	8.49521e-05
OTU35	0	0	0	8.49521e-05	8.49521e-05	0	0	0	8.49521e-05	2.83174e-05	0	0	0	0	0	0	0	0	0	0	5.66348e-05	0	0	0	0	2.83174e-05	0	0	0	2.83174e-05	0	0	8.49521e-05	5.66348e-05	0	0	0	0	2.83174e-05	0.00011327	2.83174e-05	0	0	0	0	5.66348e-05	0	0	0
OTU31	0.00011327	2.83174e-05	0.000424761	0.000283174	0.000368126	0.000481395	0.000169904	0.00181231	0.000198222	0.00011327	0.000424761	0.0027751	0.000877839	0.000198222	0.000707935	0.000198222	0.000396443	0.00011327	0.000424761	5.66348e-05	0.000707935	0.000396443	0.000368126	0.000453078	0.000226539	0.000339809	8.49521e-05	0.000424761	0.00053803	0.000566348	0.00101943	0.000368126	0.000396443	0.000481395	0.000141587	0.000368126	0.000311491	0.00011327	0.000509713	0.000906156	0.000311491	0.00053803	0.000339809	0.000169904	0.000736252	8.49521e-05	0.00118933	0.000481395	0.000821204
OTU232	0	0	5.66348e-05	2.83174e-05	0	0	0	0	0	0	0	0	0	0	0	0	0	0	0	0	0	0	0	0	2.83174e-05	0	0	0	0	0	0.00144419	0	0	0	0	0	0	0	0	0	0	0	0	0	0	0	2.83174e-05	0	0
OTU394	0.000396443	0	2.83174e-05	0	0.000396443	0.000339809	2.83174e-05	2.83174e-05	0.000339809	0	0	2.83174e-05	0	0.000368126	0	0	0.000453078	0.000453078	0	0	0	0	8.49521e-05	0	0.00011327	0.000962791	0	0.00218044	0.000169904	2.83174e-05	8.49521e-05	8.49521e-05	5.66348e-05	2.83174e-05	0	0.00121765	0.000679617	0.000283174	0.000368126	0	0.00124596	2.83174e-05	0	0	0	2.83174e-05	0.0011327	0.000141587	0.000141587
OTU53	0	0	0	0	0	0	0	8.49521e-05	0	0	0	0	0	0	0	0	0	0	0	0	0	0	0	0	0	0	0	0	0	0	0	0	0	0	0	0	0	0	0	0	0	0	0	0	0	0	0	0	0
OTU222	0	0	0	0	0	0	0	0	0	0	0	0	0	0	0	0	0	0	0	0	0	0	0	0	0	0	0	0	0	0	0	0	0	0	0	0	0	0	0	0	0	0	0	0	0	0	0	0	0
OTU512	0.00053803	0.00319986	0.00152914	0.0011327	0.000792887	0.00215212	0.00121765	0.000396443	0.00184063	0.000934474	0.00504049	0.00133092	0.00965623	0.00365294	0.00283174	0.000679617	0.00504049	0.00396443	0.000849521	0.0013026	0.00484227	0.000396443	0.000906156	0.000453078	0.00617319	0.00402107	0.00118933	0.01767	0.00235034	0.00283174	0.00226539	0.00614487	0.0125729	0.00620151	0.00127428	0.00291669	0.00526703	0.00430424	0.00370958	0.000962791	0.00283174	0.00560684	0.0186612	0.000339809	0.000311491	0.0371241	0.000792887	0.000736252	0.00127428
OTU23	0.000764569	2.83174e-05	2.83174e-05	0.000509713	0.00240698	0.000226539	8.49521e-05	0.00710766	0.00419097	0.00121765	0.00331313	0.000424761	0.000339809	0.000141587	0.0112986	5.66348e-05	0.000226539	0.000339809	0.00232203	2.83174e-05	0.00257688	0.00192558	0.00135923	0	0.000311491	0.0268732	0	0.00628646	0.00104774	0.00011327	0.00169904	0.00365294	0.00053803	0.000254856	0	0.000849521	0.000792887	0.000453078	0.000396443	0.000311491	0.00116101	0	0.000877839	0.000141587	0.000226539	8.49521e-05	0.000396443	0.000254856	0.000509713
OTU444	0	0	0	0.000991108	0	0	0	0	0	0	0	0	0	0	0	0	2.83174e-05	0.000566348	0	0	0.000991108	0	2.83174e-05	0	0	0.00152914	0	0	0	0.000283174	0	0	0	0	0	0	0	0.000821204	0.00116101	0.00011327	0	0	0	0	0	0.000849521	0.000198222	2.83174e-05	0
OTU358	0	0	0	0	0	0	0	0	0	0	0	0	0	2.83174e-05	0	0	0	0	0	0	0	0	0	0	0	0	0	0	0	0	0	0	0	0	0	0	0	0	0	0	0	0.000141587	0	0	0	0	0	0	0
OTU131	0	0	0	0	0	0	0	0	0	0	0	0	0	0	0	0	5.66348e-05	5.66348e-05	0	0	0	0	0	0	0	0.000566348	0	0	0	0	0	0	0	0	0	0	0	0	0	0	0	0	0	0	0	0	0	0	0
OTU481	0.00127428	0.000198222	0.00164241	0.000764569	0.001784	0.000283174	8.49521e-05	0.00237866	0.00226539	0.00175568	0.0026052	0.00121765	0.00535199	0.00203885	0.00138755	0.00886334	0.00141587	0.00302996	0.000424761	0	0.00594665	0.00181231	0.00169904	0.00053803	0.000509713	0.0126296	0	0.015433	0.00322818	0.00235034	0.00308659	0.00359631	0.00770233	0.00135923	0.000254856	0.00152914	0.00283174	0.0013026	0.00220876	0.00104774	0.00362462	8.49521e-05	0.00286006	0.000821204	0.000622982	0.000764569	0.00787223	0.000283174	0.000311491
OTU296	0	0	0	0	0	0	0	0	0	0	0	0	0	0	0	0	2.83174e-05	2.83174e-05	0	0	0	0	0	5.66348e-05	0	8.49521e-05	0	0	0	2.83174e-05	0	0	8.49521e-05	2.83174e-05	0	2.83174e-05	0	0	0	0	0	0	0	0	0	5.66348e-05	2.83174e-05	0	0
OTU412	0.00110438	8.49521e-05	0.0027751	0.00133092	0.00283174	0.000339809	0.00356799	0.00555021	0.000283174	8.49521e-05	0.00118933	0.000906156	0	0.000764569	0.00186895	0.00133092	8.49521e-05	0.00189726	0.00127428	0.00011327	0.00622982	0.000339809	8.49521e-05	0.000424761	0.000736252	0.00243529	0.000283174	0.00107606	0.00379453	0.00053803	0.0109022	0.00555021	0.00164241	0.000906156	0.00011327	0.00189726	0.00317155	0.000962791	0.000311491	0.000311491	0.00141587	0.000736252	0.000226539	0.00220876	0.00314323	0.000254856	0.00164241	0.0045591	0.00506881
OTU55	0	0	0	0	0	0	0	5.66348e-05	0	0	0	0	0	0	0	0	0	2.83174e-05	0	0	0	0	0	0	0	0	0	0	0	0	0	0	0	0	0	0	0	0	0	0	0	0	0	0	0	0	0	0	0
OTU75	0	0	0	0	0	0	0	0	0	0	0	0	0	0	0	0	0	0	0	0	0	0	0	0	0	0	0	0	0	0	0	0	0	0	0	0	0	0	0	0	0	0	0	0	0	0	5.66348e-05	0	0
OTU315	5.66348e-05	2.83174e-05	0	0.00011327	0.000141587	5.66348e-05	8.49521e-05	0	0.000481395	0	0.00011327	5.66348e-05	0	5.66348e-05	0	0	8.49521e-05	0.00124596	2.83174e-05	0	5.66348e-05	0	2.83174e-05	2.83174e-05	0	0.000622982	0	0.000396443	0	8.49521e-05	0.000311491	0.000283174	0.00184063	0.000339809	5.66348e-05	0.000283174	0.000764569	0.000424761	8.49521e-05	0.000254856	0.000396443	0	0.000424761	2.83174e-05	0	0.000368126	0.000198222	2.83174e-05	0.00011327
OTU154	0	0	0	0	0	0	0	0	0	0	0	0	0	0	0	0	0	0	0.00399275	0	0	0	0	0	0	0	0	0	0	0	0	0	0	0	0	0	0	0	0	0	0	0	0	0	0	0	0	0	0.000141587
OTU391	2.83174e-05	0	0	0.000226539	0.000311491	8.49521e-05	0	0	0.00467237	0	5.66348e-05	0.000226539	0.000254856	0.000141587	0.000679617	0	5.66348e-05	0.0013026	2.83174e-05	0	0.000679617	0	0	0	5.66348e-05	0.000792887	0	0.013649	8.49521e-05	5.66348e-05	0.00053803	0.000283174	0.0165374	0.00152914	0.000254856	5.66348e-05	2.83174e-05	0.000226539	0.000339809	0.00104774	0.000934474	0.000792887	0.000453078	0	0	0.00991108	0.00011327	0.000368126	2.83174e-05
OTU303	0.000679617	0.000453078	2.83174e-05	0.00133092	0.000226539	0.0006513	0	0.00101943	5.66348e-05	0.000169904	0.00116101	0.000141587	0.000169904	0.000481395	0.00396443	0.00175568	0.000679617	0.000566348	0.000311491	0.00011327	0.000453078	8.49521e-05	0.000849521	0	0.000821204	0.00249193	0.000169904	0.00011327	0.000311491	0.00133092	0.000736252	0.000368126	8.49521e-05	0.000283174	8.49521e-05	0.00175568	0.000169904	0	0.000622982	0	0.000311491	0.000226539	0.000481395	0.000169904	2.83174e-05	0.000226539	0.000566348	2.83174e-05	0.000198222
OTU56	0	0	0	0	0	0	0	5.66348e-05	0	0	0	0	0	0	0	0	0	0	0	0	0	0	0	0	0	0	0	0	0	0	0	0	0	0	0	0	0	0	0	0	0	0	0	0	0	0	0	0	0
OTU58	0	0	0	0	0	0	0	0.00011327	0	0	0	0	0	0	0	0	0	0	0	0	0	0	0	0	0	0	0	0	0	0	0	0	0	0	0	0	0	0	0	0	0	0	0	0	0	0	0	0	0
OTU554	0	0	0	0	0	0	0	0	0	0	0	0	0	0	0	0	0	0	0	0	0	0	0	0	0	0	0	0	0	0	0	0	0	0	0	0	0	0	0	0	0	0	0	0	0	0	0	0	0
OTU316	0	0	0.00011327	0.000707935	0	0	0	0	0	0	0.00011327	0.000198222	0	0	0	0.00053803	0.000141587	0.000736252	0	0	5.66348e-05	0	0	0	5.66348e-05	0.00758906	0	0	0.00011327	0.000198222	0	0	0.000736252	0.00169904	8.49521e-05	0	0.000339809	0.000594665	0.00116101	0.000424761	0.000368126	0	0	2.83174e-05	0	0.000453078	0	0	0.000141587
OTU539	0	0	0	0	0	0	0	0	0	0	0.000368126	0	0	0	0	0.000311491	0	0.000339809	0	0	0	0	0	0	0	0.00359631	0	0	0.00011327	0.00011327	0	0	0	0	0	0	0.000368126	0.0006513	0	0	0	0.00011327	0.000424761	0	0	0.000991108	5.66348e-05	0	0.000226539
OTU16	0	5.66348e-05	0	2.83174e-05	0	0	0	0	0	0.000368126	0	8.49521e-05	5.66348e-05	5.66348e-05	0.00053803	0	0.00011327	5.66348e-05	0	0	0	0	0	0	0	5.66348e-05	2.83174e-05	0	0	0.000141587	0.00011327	0	0	8.49521e-05	0	2.83174e-05	0	0	0	0	2.83174e-05	0.000141587	0.00011327	0	0	2.83174e-05	5.66348e-05	2.83174e-05	0.00011327
OTU137	0	0	0	0	0	0	0	0	0	0	0	0.000169904	0	5.66348e-05	0.000679617	0	0.00011327	0.000764569	0	0	0	0	0	0	0	0.000396443	0	0	5.66348e-05	0.000226539	0	0	0	2.83174e-05	0	0	0.000283174	0.000283174	0.00164241	0	0.000792887	0	0	0	0	0.000169904	0.000906156	0	0
OTU567	0	0	0	0	0	0	0	0	0	0	0	0	0	0	0	0	0	2.83174e-05	0	0	2.83174e-05	0	0	0	0	0	0	0	0	0	0	0	0	0	0	0	0	0	0	0	2.83174e-05	0	0	0	0	0	0	2.83174e-05	0
OTU30	0	0	0	0	0	0	0	0	0	0	0	0	0	0	0	0	0	0.000141587	0	0	0	0	0	0	0	0	0	0	8.49521e-05	0	0	0	0	0	0	0	0	0	0	0	2.83174e-05	0	0	0	0	0	0	0	0
OTU78	0	0	0	0	0	0	0	0	0	0	0	0	0	0.000566348	0	0	2.83174e-05	0	0	0	0	0	0	2.83174e-05	5.66348e-05	0	0	0	2.83174e-05	0	0	8.49521e-05	0	0.000169904	0	2.83174e-05	0	0	0	0	0	0	0	0	0	0	2.83174e-05	0	0
OTU121	0	0	2.83174e-05	0	0	0	0	0	0	0	0	0.000424761	2.83174e-05	2.83174e-05	0	0.00011327	0.00274679	0.000311491	0.000226539	0	2.83174e-05	0	0	0	0.00011327	0.000226539	0	0.000141587	0	0	0	5.66348e-05	2.83174e-05	0.000169904	0.000141587	5.66348e-05	0.000169904	0.000821204	8.49521e-05	2.83174e-05	5.66348e-05	0	0.000169904	0	0	0.000198222	2.83174e-05	0	0.00011327
OTU510	0	0	0	0	0	0	0	0	0	0	0	0	0	0	0	0	0	0	0	0	0	0	0	0	0	0	0	0	0	0	0	0	0	0	0	0	0	0	0	0	0	0	0	0	0	0	0	2.83174e-05	0
OTU3	0.00540862	0.000198222	0	0.000339809	0	5.66348e-05	2.83174e-05	8.49521e-05	0.00877839	0	0.000169904	0.000396443	0.000339809	0	0.000169904	2.83174e-05	0.000849521	0.000311491	0	0	0	0	0	0.000226539	0	0	0	0.000792887	2.83174e-05	0.0205301	0.0351419	0.00011327	0.000311491	0	0	2.83174e-05	0.000339809	0.00011327	2.83174e-05	0	0.00877839	0.0019539	8.49521e-05	0.000566348	2.83174e-05	0.000736252	2.83174e-05	2.83174e-05	0
OTU290	2.83174e-05	2.83174e-05	2.83174e-05	2.83174e-05	0.000226539	2.83174e-05	0	5.66348e-05	0	0.000736252	0.000622982	0	0.000283174	0.000169904	0.000169904	0	0.000169904	5.66348e-05	5.66348e-05	0	0.000311491	0.000169904	5.66348e-05	2.83174e-05	2.83174e-05	0	0	0.000141587	5.66348e-05	2.83174e-05	0.000424761	0.000198222	0.000169904	8.49521e-05	5.66348e-05	0	0.000169904	5.66348e-05	8.49521e-05	0.00011327	8.49521e-05	2.83174e-05	0.000481395	2.83174e-05	2.83174e-05	8.49521e-05	0.000368126	5.66348e-05	0.000453078
OTU92	0	0	0	0	0	2.83174e-05	0	0	5.66348e-05	0	0	0	0	0	0	2.83174e-05	0	0	0	0	0	0	0	0	0	2.83174e-05	0	2.83174e-05	0	2.83174e-05	0	0	0	0	0	5.66348e-05	2.83174e-05	0	0	2.83174e-05	2.83174e-05	0	0	0	0	2.83174e-05	0	0	0
OTU317	0.000396443	5.66348e-05	0.000509713	0.000481395	0.000821204	0.00011327	0	0.00138755	0.00515376	0.000226539	0.000226539	0.000141587	0.00011327	0	0.000254856	0.000962791	0.000509713	0.000226539	2.83174e-05	0	0	0	0.00011327	0.000679617	2.83174e-05	0.000141587	0	0.000962791	2.83174e-05	0.000339809	8.49521e-05	0.00011327	0.000226539	8.49521e-05	5.66348e-05	0.000254856	0.00011327	2.83174e-05	5.66348e-05	0.000226539	5.66348e-05	0.000141587	0.000198222	0.000198222	2.83174e-05	0.000169904	5.66348e-05	0	8.49521e-05
OTU41	0	5.66348e-05	0.000169904	0.000141587	0.00011327	0.000368126	0	8.49521e-05	0.00118933	0.00110438	0.000481395	0.000169904	0.0014725	0.000679617	5.66348e-05	2.83174e-05	0.000254856	0.000792887	0.000396443	0	0.000198222	0.000283174	0.000283174	0.000141587	0.000141587	0.000481395	0	0.000509713	0.000198222	0.00011327	0.000283174	0.000254856	0	8.49521e-05	0	0.000424761	8.49521e-05	2.83174e-05	0.000509713	0.000198222	0.000226539	0.000226539	0.000396443	0.000254856	0.000226539	0.000141587	0.000311491	2.83174e-05	0.000396443
OTU395	0	0	0	0	0	0	0	0	0	0	0.000283174	0	0	0	0	0	0	0.000254856	0	0	0	0	0	0.00011327	0	0.000736252	0	0	0	0.000169904	0	0	0.00433256	0.00110438	0	8.49521e-05	0	0.000141587	0.000141587	0.000283174	0.00011327	0	0	0	0	0.00101943	0	5.66348e-05	0
OTU372	0.000226539	0	0	0	0	0	5.66348e-05	0	0	0	0.000169904	0.000707935	0	0	0	0	0	0	0	0	0	0	0	0	0	0	0	0	0	0	0	0	0	5.66348e-05	2.83174e-05	0.000226539	0	0	0	0	0	0	0	0	0	0.000311491	0	0	0
OTU9	0.00155746	0.000226539	0.00164241	0.0287705	0.0039078	0.000509713	0.000906156	0.00011327	0	0	0.0174435	0	0.000707935	0.00351136	0	0.00529535	0.00600328	0.0276094	0	0	0	0.00150082	0.00011327	0	0.00792887	0.0394461	0	0.0234751	0	0.00161409	2.83174e-05	0.00141587	0.0179532	0.0214646	0.00841026	0.00634309	0.0341508	0.0417681	0.0112137	0	0.00302996	0.00322818	0.0021238	0	0	0.00705103	0.00144419	0.00362462	0.00487059
OTU82	0	0	0	0	2.83174e-05	2.83174e-05	0	0	0	0	0	0	2.83174e-05	2.83174e-05	5.66348e-05	0	0	0	2.83174e-05	0	8.49521e-05	0	0	2.83174e-05	0	8.49521e-05	0	0	0.00011327	0	2.83174e-05	0	0	0	0	0	0.000169904	2.83174e-05	0	0	0	0	2.83174e-05	0	0	2.83174e-05	2.83174e-05	2.83174e-05	0
OTU341	0	0	0	0	0	0	0	0	0	0	0	0	0	2.83174e-05	0	0	0	0.000226539	0	0	0	0	0	0	0	0	0	0	0	0	0	8.49521e-05	0	0	0	0	0	0	0.000141587	0	0	0	0	0	0	0	0	0	0
OTU318	0	0	0	0	0	0	0	0	0	0	0	0	0	0	0	0	0	0	0	0	0	0	0	0	0	2.83174e-05	0	0	0	2.83174e-05	0	0	0	8.49521e-05	0	0	0	0	0	0	0	0	0	2.83174e-05	0	0	0	0	0
OTU450	0	0	2.83174e-05	0.00133092	0	2.83174e-05	0.000141587	0	0.0272696	0	0.00450246	0.00243529	0.00189726	0	0.00385116	0.000481395	0.0186612	0.00192558	0	2.83174e-05	0.000396443	0	0.000453078	0	0.000396443	0.0301297	0	0	8.49521e-05	0.0053803	0.00127428	0	0	0.0102792	0.00138755	0.00594665	0.0019539	0.0158861	0.0186612	0	0.00175568	2.83174e-05	0.0140737	0	0	0	0.00478564	0.000453078	0
OTU342	0	0	0	0	0	0	0	0	0	0	8.49521e-05	0	0	0	0	0	0	0	0.000141587	0	0.000141587	0	0	0	2.83174e-05	0.000141587	0	8.49521e-05	0	0	0	0	0	0	0	0	0	8.49521e-05	2.83174e-05	0	0	0	0	0	0	0	0	5.66348e-05	0
OTU527	0.00399275	0.000453078	0.0027751	0.00175568	0.000226539	0.00232203	0.0006513	0.00634309	0.00419097	0.0708218	0.00880671	0.00988277	0.000481395	0.00917483	0.00487059	2.83174e-05	0.000141587	0.00447415	0.00470069	0.104519	0.0201337	0.00600328	0.0019539	0.000481395	0.0140454	0.00512545	0.000934474	0.00923147	0.0522456	0.00172736	0.00906156	0.0103075	0.00620151	0.00209549	0.00286006	0.00167073	0.00218044	0.00617319	0.00297333	0.000934474	0.00356799	0.000226539	0.00410602	0.00161409	0.012403	0.000821204	0.0145835	0.0271564	0.00450246
OTU213	0	0	0	0	0	0	0	2.83174e-05	0	0	0	0	0	0	0	0	0	0	0	0	0	0	0	2.83174e-05	0	0.000368126	0	0	0	0	0	0	0	0	0	0	0	0	0	0	0	0	0	0	0	0	0	0.000226539	0
OTU480	0.000368126	0.000169904	2.83174e-05	0	0.00011327	0.000198222	2.83174e-05	8.49521e-05	0.00011327	8.49521e-05	0.000396443	0.00011327	0.000169904	0.00215212	0.000368126	0.000594665	0.000169904	0.000226539	0.00152914	0.00144419	0.000424761	0.0006513	0.000594665	2.83174e-05	0.000481395	0.00141587	0.000198222	0.000198222	0.000481395	0.000141587	0.000792887	0.000424761	0.000368126	0.00011327	0.000311491	0.000339809	0	8.49521e-05	0.00124596	0	0.000339809	2.83174e-05	5.66348e-05	0.000283174	5.66348e-05	5.66348e-05	0.000198222	0.000821204	0.000311491
OTU119	0	0	0	0	0	0	2.83174e-05	0	0	0	2.83174e-05	0	0	2.83174e-05	2.83174e-05	0	0.000169904	5.66348e-05	0	0	0	0	0	5.66348e-05	2.83174e-05	0.000198222	0	5.66348e-05	5.66348e-05	2.83174e-05	0	0	0	2.83174e-05	0	2.83174e-05	0	0.000141587	0	5.66348e-05	0.000283174	0	0	0	0	0.00155746	5.66348e-05	2.83174e-05	0
OTU393	0	0	0	0	0	0	0	2.83174e-05	0	0	0	0	5.66348e-05	0.00011327	2.83174e-05	0	0	5.66348e-05	0	0	0	0	0	0	2.83174e-05	0.000283174	0	0.000198222	0	2.83174e-05	0	2.83174e-05	0.00101943	5.66348e-05	0	2.83174e-05	0.0013026	5.66348e-05	0	2.83174e-05	5.66348e-05	0	0	0	0	8.49521e-05	0.00011327	0	0
OTU260	0	0	0	0	0	0	0	0	0	0	0	0	0	0	0	0	2.83174e-05	0.000622982	0	0	0	0	0	0	0	0	0	0	0	0	0	0	2.83174e-05	0	0	0	0	0.000169904	0.001784	5.66348e-05	0	0	0	0	0	0	0	0	0
OTU13	0.000481395	0.00053803	0	0	0	0.000481395	0.000368126	0	0	0	2.83174e-05	2.83174e-05	0.000424761	0	0.000169904	0	0.000877839	2.83174e-05	0	0	2.83174e-05	0	0	0	0.000509713	0	5.66348e-05	0	5.66348e-05	0	2.83174e-05	8.49521e-05	0	8.49521e-05	0	5.66348e-05	0	2.83174e-05	0.000141587	0	0	0	0.000169904	0	0	0	0	0	0
OTU385	0	0	0	0	0	0	0	0	0	0	0.000141587	0	0	0	0	0	0	0.000141587	0	0	0	0	0	0	0	5.66348e-05	0	0.000368126	0	8.49521e-05	0	0	5.66348e-05	0	0	5.66348e-05	0	0	0.00011327	0	0.000283174	0	0	0	0	0.00053803	5.66348e-05	0	0
OTU292	0.000764569	0.00421929	0	8.49521e-05	0	0.000396443	0.00690944	0.000141587	0	0	0.0006513	0	0	0.00433256	0	0.000368126	5.66348e-05	5.66348e-05	0	0.00436088	0	0	0	0	0	0	0	0.000198222	0.00053803	0	0	0.000254856	0.00101943	0	0.00161409	0.00348304	2.83174e-05	0.000198222	0	0	0.000566348	0.000226539	0	0.000169904	0	0.000396443	0	0	0
OTU293	2.83174e-05	2.83174e-05	8.49521e-05	2.83174e-05	2.83174e-05	0	0	0	0	0	2.83174e-05	0	2.83174e-05	8.49521e-05	0.00011327	0	0	2.83174e-05	0	0	8.49521e-05	0	0	0	0	0.000311491	0	8.49521e-05	5.66348e-05	2.83174e-05	0	2.83174e-05	0.000934474	5.66348e-05	0	0.00011327	0.00011327	2.83174e-05	0	0	2.83174e-05	0	0	0	0	0	0	0	5.66348e-05
OTU337	5.66348e-05	0	0	2.83174e-05	0	0	0	0	0	0	0	0	2.83174e-05	5.66348e-05	0	0	0	5.66348e-05	5.66348e-05	0	5.66348e-05	0	0	0	2.83174e-05	0.000169904	0	0.00011327	2.83174e-05	0.000169904	0	8.49521e-05	0.000368126	0.000141587	5.66348e-05	8.49521e-05	0.000198222	0.000764569	8.49521e-05	0	2.83174e-05	0	0.00011327	0	0	0.000283174	2.83174e-05	0	0.00011327
OTU459	0.00135923	0.000821204	0.00523872	0.00164241	0.00373789	0.00319986	0.00141587	0.00353967	0.0014725	0.000226539	0.00656963	0.000481395	0.00101943	0.00150082	0.000424761	0.00427592	0.00118933	0.000339809	0.0045591	0.000396443	0.000821204	0.00192558	0.000962791	0.0014725	0.00198222	0.000283174	0.00116101	0.00235034	0.000736252	0.0167073	0.0187744	0.00305828	0.00249193	0.00942969	0.000198222	0.00625814	0.0006513	0.00053803	0.000764569	0.00107606	0.00118933	0.00240698	0.00110438	0.00220876	0.00201053	2.83174e-05	0.000991108	0.000991108	0.00246361
OTU245	0.00011327	5.66348e-05	0.000679617	0.000226539	0.000396443	5.66348e-05	0.00104774	0.000736252	0.000169904	2.83174e-05	0.000311491	0.000764569	0.000877839	0.000169904	0.000792887	0.00121765	0.00101943	0.000821204	0.000226539	0	0.000226539	0	0	0.000169904	8.49521e-05	5.66348e-05	0	0.000962791	0.000368126	0.00101943	0.000198222	0.000453078	0.00201053	0.000141587	8.49521e-05	0.00739084	5.66348e-05	0.000311491	0.00011327	0.00155746	0.000339809	0.000566348	0.00161409	0.000622982	5.66348e-05	8.49521e-05	8.49521e-05	8.49521e-05	0.000226539
OTU138	0.000198222	5.66348e-05	0	2.83174e-05	2.83174e-05	0.000311491	2.83174e-05	0.000594665	0	0	0.000198222	0.000198222	0.000141587	0	5.66348e-05	5.66348e-05	0.000424761	0.00110438	0.00011327	0	2.83174e-05	0	0	0	0	0	0	2.83174e-05	5.66348e-05	0.000283174	0	0.000226539	5.66348e-05	0	5.66348e-05	0	0.000311491	0	0	2.83174e-05	0.000226539	0.00011327	0	0.00011327	5.66348e-05	2.83174e-05	0	0	5.66348e-05
OTU460	0.000283174	0.0092881	0.000821204	0.00138755	0.00605992	0.00172736	0.00232203	0.000736252	0.00101943	0.00719261	0.00226539	0.00240698	0.00305828	0.00438919	0.00311491	0.00135923	0.000934474	0.000226539	0.00673954	0.0006513	0.00328482	0.00535199	0.0145268	0.00925978	0.00269015	0.00288837	0.00985445	0.000764569	0.00169904	0.00011327	0.00203885	0.00447415	0.0027751	0.000396443	0.00345472	0.000821204	0.00257688	0.000934474	0.00461573	0.00266183	0.000368126	0.00453078	0.000198222	0.00203885	0.006513	0.00011327	0.00736252	0.00795718	0.00642805
OTU70	0	0	0	0	0	0	5.66348e-05	0	0	5.66348e-05	0	0	0	0	0	0	0	0	0	0	0	0	0	0	0	0	0	0	0	0	0	0	0	0	0	0	0	0	0	0	0	0	0	0	0	0	0	0	0
OTU474	0.00506881	0.00189726	0.010081	0.00535199	0.00133092	0.00215212	0.0143852	0.00237866	0.000934474	5.66348e-05	0.00453078	0.00266183	0.00379453	0.000368126	0.00235034	0.000821204	0.00894829	0.00254856	0.00348304	0.000368126	0.00144419	0.000707935	0.000169904	0.000141587	0.00133092	0.000877839	0.0006513	0.00489891	0.000906156	0.0154896	0.00475732	0.0006513	0.00699439	0.00707935	0.00104774	0.0122614	0.000934474	0.00164241	0.0006513	0.0092881	0.00220876	0.00373789	0.00690944	0.00996772	0.001784	0.00447415	0.000254856	0.000311491	0.00297333
OTU388	0	0	0	0	0	0	0	0	0	0	0	0	0	0	0	0	0	0	0	0	0	0	0	0	0	0	0	0	0	0	0	0	0	0	0	0	0	0	0	0	0	0	0	0	0	0	2.83174e-05	0	0
OTU14	2.83174e-05	2.83174e-05	0	0	2.83174e-05	0	0	0	0	0	0	0	2.83174e-05	5.66348e-05	0.000481395	0	0	0	0	0	0	0.000254856	0	0	0	0.00121765	0	0.00011327	0.000226539	0	5.66348e-05	2.83174e-05	0	2.83174e-05	0	0	2.83174e-05	2.83174e-05	0	0	2.83174e-05	0	0	0	2.83174e-05	0	0	5.66348e-05	0
OTU102	0	2.83174e-05	0.000283174	0	0.0006513	0	0.000141587	0.000906156	0.000821204	8.49521e-05	0.000141587	5.66348e-05	0	0.000226539	0.00011327	0.000339809	0.000339809	2.83174e-05	0.000198222	2.83174e-05	0.00011327	0	0.000424761	0	2.83174e-05	5.66348e-05	0.00011327	0	0	0	0	0.000141587	0	0	2.83174e-05	0	5.66348e-05	0	2.83174e-05	0	2.83174e-05	0	0	0.000198222	0.000481395	2.83174e-05	0	5.66348e-05	0.000169904
OTU185	0	0	0	0	0	0	0	0	0	0	0	0	0	0	0	0	0	0	0	0	0	2.83174e-05	0	0	0	5.66348e-05	0	0	0	0	0	0	0	0	0	0	0	0	0	0	0	0	0	0	0	0	0	0	0
OTU129	0	0	0	0	0	0	0	0	5.66348e-05	0	0	0	0	0	0	0	5.66348e-05	0	0	0	0	0	2.83174e-05	0	0	0	0	0	0	0	0	2.83174e-05	2.83174e-05	0	0	0	0	0	0	0	0	0	0	0	0	0	0	0	0
OTU79	0	0	0	0	0	0	0	0	0	0	0	0	0	2.83174e-05	0	0	2.83174e-05	5.66348e-05	0	0	0	0	0	0	0	0.000169904	0	0	0	2.83174e-05	0	0	5.66348e-05	0	2.83174e-05	8.49521e-05	0	0	2.83174e-05	0	2.83174e-05	0	0	0	0	0	5.66348e-05	0	0
OTU103	0	0	0	0	0	0	0	0	0	0	0.000141587	0	0	0	0	0	5.66348e-05	5.66348e-05	0	0	0	0	0	0	0	0.000198222	0	0	0	5.66348e-05	0	0	0	5.66348e-05	0	0	0	0	5.66348e-05	0	2.83174e-05	0	0	0	0	0	0	0	0
OTU310	0.00011327	5.66348e-05	0	0.00011327	0.000198222	0.00011327	2.83174e-05	0	0.000509713	0	2.83174e-05	2.83174e-05	8.49521e-05	0.000198222	0.000198222	0	5.66348e-05	0.00011327	0.000311491	0	0.000396443	0	0	2.83174e-05	0.000169904	0.000707935	0	0.000679617	5.66348e-05	0	0	0.000198222	0.00150082	0.00053803	2.83174e-05	0.000141587	0.000368126	0.000821204	0.000198222	2.83174e-05	8.49521e-05	2.83174e-05	0.000396443	0	0	0.000792887	8.49521e-05	0.00011327	5.66348e-05
OTU471	0.00965623	0.000453078	0.00011327	0.00470069	0.00866512	0.000849521	0.000453078	0.0014725	0.00509713	2.83174e-05	0.001784	0.00155746	0.00127428	0.000821204	0.00297333	0.000283174	0.00351136	0.00770233	0.000368126	0.000877839	0.00127428	0.00118933	0	0	0.00127428	0.00379453	0	0.00532367	0.000962791	0.0034264	0.00175568	0.00410602	0.00167073	0.00271847	0.000368126	0.00141587	0.00167073	0.00257688	0.000849521	0.00198222	0.00549357	0.00201053	0.00152914	0.00107606	0.000453078	0.00206717	0.000198222	0.000283174	0.000679617
OTU10	0	2.83174e-05	0.00116101	0	0	0	0	0	0	0	0.00107606	0	0	0	0	0	0.000509713	0.000311491	0.000254856	0	0	0	5.66348e-05	0	0	2.83174e-05	0	0.000141587	0	0	0	0	0	0	0	0	0	0	0	0	0.000141587	0	5.66348e-05	0.00509713	2.83174e-05	0	0	0	0
OTU438	0.00215212	0.00348304	0.00133092	0.00770233	0	0.00150082	0.000481395	0.0013026	0.00750411	0.000481395	0.00506881	0.00498386	0.00226539	0.00164241	0.0109022	0.00220876	0.0216062	0.0263352	0.00314323	2.83174e-05	0.00155746	0.000424761	0.00155746	0	0.00201053	0.0419097	0	0.0200204	0.00167073	0.00741915	0.0006513	0.00399275	0.0162542	0.0119499	0.00385116	0.0156878	0.0091182	0.0173586	0.00940137	0.00724925	0.0214929	0.00322818	0.0305828	0.000821204	0.000198222	0.0146684	0.00883502	0.000764569	0.00201053
OTU463	0	0	0	0.00011327	0	0	0	0	0	0	0	0	0	8.49521e-05	8.49521e-05	0	8.49521e-05	0.00104774	0	0	0.000169904	0	5.66348e-05	0	0	0.000453078	0	0	0	0.000198222	0	2.83174e-05	0.000141587	0.000707935	5.66348e-05	0.00053803	0.000226539	5.66348e-05	0.000594665	0.000283174	0.0006513	0	0.00107606	0	2.83174e-05	0.00133092	0	2.83174e-05	0
OTU456	0.00152914	0.000509713	0.0196523	0.00172736	0.00311491	0.000934474	0.00872175	0.00373789	0.0014725	0.00138755	0.00424761	0.00201053	0.00549357	0.004729	0.000198222	0.00297333	0.00110438	0.00155746	0.00133092	0.00297333	0.00161409	0.000311491	0.00053803	0.000311491	0.00430424	0.000792887	0.00121765	0.00118933	0.000934474	0.00271847	0.00362462	0.00127428	0.00189726	0.0027751	0.00297333	0.00991108	0.000226539	0.000679617	0.00201053	0.0126012	0.00189726	0.00297333	0.00750411	0.00880671	0.00359631	0.000962791	0.000622982	0.00155746	0.00203885
OTU114	0	0	0	0	0	0	0	0	0	0	0	0	0	0	0	0	2.83174e-05	2.83174e-05	0	0	0	0	0	5.66348e-05	2.83174e-05	0	0	0	0	0	0	0	0	5.66348e-05	0	0	0	0	0	2.83174e-05	0	0	0	0	0	2.83174e-05	2.83174e-05	0	0
OTU179	0	0	0	0	0	0	0	0	0	0	0	0	0	0	0	0	0	0	0	0	0	0.000339809	0	0	0	0	0	0	0	0	0	0	0	0	0	0	0	0	0	0	0	0	0	0	0	0	5.66348e-05	0	0
OTU383	2.83174e-05	0	2.83174e-05	0	0	0	0	0	0	0	0	0	0	8.49521e-05	0	0	2.83174e-05	0	0	0	0.000509713	0	0	0.00169904	0	0.000198222	0	0	8.49521e-05	0	0	0.000226539	0	2.83174e-05	0	8.49521e-05	0.000339809	0.000169904	5.66348e-05	0	5.66348e-05	0	0	0	0	5.66348e-05	0	2.83174e-05	0
OTU572	0	0	0	0	0	0	0	0	0	0	0	2.83174e-05	0	0	0	0	0	5.66348e-05	0	0	0	0	0	0	0	0.000396443	0	0	0	0	0	0	0	0	0	0	0	0	0	0	0	0	0	0	0	0	0	0	0
OTU519	0.000198222	0.000311491	0.000424761	0.000226539	0.0006513	0.000368126	0.00011327	0.00107606	0.000453078	0.00583338	0.00121765	8.49521e-05	0.000141587	0.00376621	0.000679617	0.000311491	2.83174e-05	0.000198222	0.0006513	0.00218044	0.00167073	0.00215212	0.000283174	0.000254856	0.000509713	0.00218044	0.000254856	0.000509713	0.0019539	0.000311491	0.000679617	0.000509713	0.000622982	0.000198222	0.000254856	0.000339809	0.000934474	0.00169904	0.000368126	5.66348e-05	0.000707935	2.83174e-05	2.83174e-05	0.00011327	0.000509713	8.49521e-05	0.00150082	0.000821204	0.00116101
OTU469	0.00141587	0.00209549	0.00487059	0.000169904	2.83174e-05	0.00311491	0	2.83174e-05	0	0.0011327	0.000169904	0.00107606	0.00011327	0.00226539	0.00481395	0	0.0011327	0.000764569	0.00529535	0.00107606	0.00608824	0	0.000453078	0.000198222	0.00107606	0	0.000141587	0.00297333	0.00319986	8.49521e-05	0.000622982	0.000368126	0.00011327	0.000396443	0.00322818	0.00637141	0.000141587	0.000226539	0.00399275	0.000141587	5.66348e-05	5.66348e-05	0.000311491	0.00144419	0.00141587	0.000339809	0.000169904	0.000622982	0.000254856
OTU313	5.66348e-05	2.83174e-05	0.00011327	0.00011327	5.66348e-05	0.00011327	0	0.000141587	0.000226539	5.66348e-05	0.000792887	0	5.66348e-05	0.000254856	0.000169904	2.83174e-05	2.83174e-05	0.000198222	2.83174e-05	0	0.000509713	0.000679617	2.83174e-05	0	0.000198222	0.00201053	0	0.000368126	5.66348e-05	0.00011327	5.66348e-05	0.000339809	0.000962791	0.000424761	5.66348e-05	8.49521e-05	0.00218044	0.000906156	0.000226539	2.83174e-05	0.000169904	0	2.83174e-05	2.83174e-05	2.83174e-05	8.49521e-05	0.000169904	5.66348e-05	0.000198222
OTU375	0	0	0	8.49521e-05	0	0	0	0	0	0	0	0	0	0	0	0	0	0.000566348	0	0	5.66348e-05	0	0	0	2.83174e-05	0.00121765	0	0	2.83174e-05	2.83174e-05	0	0	0	0.000169904	0	0	0.000141587	0	0.000198222	0	8.49521e-05	0	8.49521e-05	0	0	0.000424761	0	0	0
OTU221	0	0	0	0	0	0	0	0	0	0	0	0	0	0	0	0	0	0.000396443	0	0	0	0	0	0	0	0.00756074	0	0	0	0	0	0	0	0	0	0	0	0	0	0	0	0	0	0	0	0	0	0	0
OTU229	0	0	0	0	0	0	0	0	0	0	0	0	0	0	0	0	0	0	0	0	0	0	0	0	0	0	0	2.83174e-05	0	0	0	0	0	0	0	0	0	0	0	0	0	0	0	0	0	0	0	0	0
OTU449	0.000792887	0.000481395	0.00220876	0.001784	0	0.00118933	0.000198222	0.000339809	2.83174e-05	2.83174e-05	0.00436088	0.000594665	8.49521e-05	0.00574843	0.000906156	0	0.000339809	0.00158577	0.000566348	0.000764569	0.00133092	0	0	0.000169904	0.00135923	0.00671122	2.83174e-05	0.000594665	0.000396443	0.00101943	0.00243529	0.00104774	0.000934474	0.00118933	8.49521e-05	0.00257688	0.0146684	0.00110438	0.000169904	0.000934474	0.00413434	0.000169904	0.000339809	0.000226539	8.49521e-05	0.0058617	0.000283174	5.66348e-05	0.00011327
OTU62	2.83174e-05	0	0	0	0.000283174	2.83174e-05	8.49521e-05	8.49521e-05	0.00121765	8.49521e-05	0	0	0	2.83174e-05	0.00150082	0	0	2.83174e-05	0.000141587	0	0.000481395	0.00011327	0	0	2.83174e-05	0.000509713	0	0.000226539	2.83174e-05	0	5.66348e-05	0.000169904	5.66348e-05	5.66348e-05	0	8.49521e-05	2.83174e-05	2.83174e-05	0	2.83174e-05	2.83174e-05	0	5.66348e-05	0	5.66348e-05	0	2.83174e-05	2.83174e-05	0.000141587
OTU101	0	2.83174e-05	0.000424761	0.0137056	0	2.83174e-05	8.49521e-05	0	0	0	0.00246361	0.000368126	0	2.83174e-05	0	0.000509713	0.000141587	0.000481395	0	0	8.49521e-05	0	0	0	0.00404939	0.000792887	0	0.00424761	5.66348e-05	0.000226539	0	5.66348e-05	0.00127428	0.00436088	0	0.000396443	0.001784	0.000396443	0.0011327	0.000339809	0.000141587	8.49521e-05	0.000736252	0	2.83174e-05	0	0.000198222	0.000169904	0
OTU128	2.83174e-05	0	8.49521e-05	2.83174e-05	0	5.66348e-05	0	0	0	2.83174e-05	0.000368126	0	0	0	0	2.83174e-05	5.66348e-05	0.000311491	0.00011327	0.000509713	0.000169904	2.83174e-05	0	0.000141587	0.000679617	0.000226539	0	0.000509713	0	5.66348e-05	8.49521e-05	0	2.83174e-05	0.000509713	0	0.00011327	0.000962791	0.000481395	5.66348e-05	0	0	0	5.66348e-05	2.83174e-05	0	0.000566348	8.49521e-05	2.83174e-05	0.000283174
OTU160	0.00011327	2.83174e-05	0	0	0.000169904	0.00172736	0.000283174	0.000368126	0.000226539	0	0.000424761	0.000141587	2.83174e-05	0.0013026	0.000226539	0.000226539	2.83174e-05	0.000396443	0.000141587	0.00192558	0.000991108	0	2.83174e-05	0	0.00175568	0.000424761	5.66348e-05	0.00237866	0.00348304	2.83174e-05	0.000141587	0.000594665	0.000141587	5.66348e-05	8.49521e-05	0.000481395	0.000254856	0.000368126	0.00011327	0.000254856	5.66348e-05	0	0	0.000283174	2.83174e-05	0.000424761	0.000283174	5.66348e-05	0.000679617
OTU435	0.000283174	0.00118933	0.00133092	0	0.00396443	0.00257688	0.000509713	0.00481395	0.00574843	0.0486493	0.0032565	0.00011327	0.000764569	0.00959959	0.0431557	0.000396443	2.83174e-05	0.00161409	0.0196239	0.00280342	0.0381435	0.0294501	0.00286006	0.000764569	0.00458742	0.010619	0.00934474	0.000792887	0.00413434	0.00011327	0.00410602	0.00722093	0.000283174	5.66348e-05	0.000594665	5.66348e-05	0.00334145	0.00489891	0.0013026	0.000339809	0.000679617	0.00011327	8.49521e-05	0.000481395	0.0412867	0	0.00784391	0.0206151	0.0175851
OTU430	2.83174e-05	0	0	0	0.000424761	2.83174e-05	0	0	0	0	0.000169904	0.00011327	0.00053803	2.83174e-05	0	0	0.00121765	0.000339809	0	0	0	2.83174e-05	0	0	8.49521e-05	0.000169904	0	0	8.49521e-05	8.49521e-05	0	0.000311491	0.000141587	0.000707935	0.000679617	0.00011327	0.000396443	0.000141587	8.49521e-05	0.000141587	5.66348e-05	2.83174e-05	0.000283174	2.83174e-05	0	0.00150082	0	8.49521e-05	0
OTU508	8.49521e-05	0	0	2.83174e-05	0	0	2.83174e-05	0	0.00240698	0	0.000169904	2.83174e-05	2.83174e-05	0.00011327	0.000707935	0.000141587	2.83174e-05	0.000254856	0.000169904	0	0.000311491	2.83174e-05	0	0	0.000254856	0.000566348	0	0.00101943	0	8.49521e-05	0	2.83174e-05	0.00302996	5.66348e-05	8.49521e-05	5.66348e-05	0.00127428	0.00141587	0	8.49521e-05	0.000453078	0	0	0	2.83174e-05	0.000736252	8.49521e-05	0.000311491	5.66348e-05
OTU522	0.000764569	2.83174e-05	0.000283174	0.00167073	0.000453078	0.000962791	0.00770233	0.00169904	0.000169904	0	0.00133092	0.00104774	0.00201053	0.0014725	0.000339809	0.0006513	0.000509713	0.000509713	0.00053803	5.66348e-05	0.000481395	5.66348e-05	2.83174e-05	0	0.000424761	0.000311491	2.83174e-05	0.00104774	0.000509713	0.00101943	0.00101943	0.000283174	0.000254856	5.66348e-05	0.00011327	0.00184063	0.000226539	0.000594665	0.000169904	0.000792887	0.000906156	0.000396443	0.000339809	0.001784	0.000424761	0.000509713	0.000169904	0.000283174	0.000396443
OTU239	0	0	0	0.000509713	0	2.83174e-05	0	0	0.000934474	0	0.000141587	0.000198222	0	0	0	0	0.000283174	2.83174e-05	5.66348e-05	0	0	0	0	0	0	0	0	0	0	0.000254856	0	0	8.49521e-05	0.000198222	0.000226539	0	0.000764569	0.00116101	0.000226539	0	0.00127428	0	0	0	0	8.49521e-05	0	0	0
OTU299	5.66348e-05	5.66348e-05	0	5.66348e-05	0.00175568	0.000311491	0.000283174	0.000198222	0.00322818	0.000481395	0.000283174	0	0.000792887	0.0014725	0.000339809	0.00133092	0.00011327	0.000311491	5.66348e-05	0.00438919	0.00121765	0.000311491	0.00574843	0	0.000906156	0.00118933	0.000339809	0.000141587	0.00172736	8.49521e-05	0.000198222	0.000311491	0.00118933	2.83174e-05	0.0021238	0.00141587	0.00011327	0.000849521	0.00141587	2.83174e-05	5.66348e-05	0	5.66348e-05	0.00252025	0	0.000141587	8.49521e-05	0	0.000283174
OTU147	0	0	0	0	0	5.66348e-05	0	0	0	0	0	0	0	0	0	0	0	0	2.83174e-05	0	0	0	0	0	0	0	0	0	0	0	0	0	0	0	0	0	0	0	0	0	0	0	0	0	0	0	0	0	0
OTU297	0.00011327	0.00011327	0	0.000141587	0	2.83174e-05	0	0	2.83174e-05	0.000481395	0.000481395	5.66348e-05	2.83174e-05	0.000396443	0.000453078	0	2.83174e-05	0.000198222	0.000169904	0	0.000622982	0	0	5.66348e-05	5.66348e-05	0.000198222	0	8.49521e-05	0.000198222	0	2.83174e-05	0.000311491	8.49521e-05	5.66348e-05	0	2.83174e-05	0.0006513	0.000311491	2.83174e-05	0	0.000254856	0	0.00011327	0	2.83174e-05	5.66348e-05	5.66348e-05	0	0.000141587
OTU431	0.000764569	0.0171603	0.00169904	0.000311491	0.00249193	0.00589002	0.00467237	0.0045591	0.028997	0.0427876	0.0191142	0.000339809	0.0257971	0.0560684	0.000226539	0.000991108	0.000792887	0.000311491	0.00628646	0.12757	0.0831681	0.0949199	0.0145551	0.0189443	0.0943535	0.0109305	0.0178966	0.000396443	0.00509713	0.000368126	0.0233335	0.00945801	0.00710766	0.000368126	0.0641106	0.00756074	0.00237866	0.0114402	0.00682449	0.000169904	0.000622982	0.000254856	8.49521e-05	0.000481395	0.00144419	0.000424761	0.00974118	0.0697457	0.00832531
OTU345	0	0	0	0	0	0	0	0	0	0	0	0	0	0	0	0	0	0	0	0	0	0	0	0	2.83174e-05	0	0	0	0	0	0	0	0	5.66348e-05	0	0	0	0	0	0.000453078	0	0	0	0	0	0	0	0	0
OTU159	2.83174e-05	2.83174e-05	0	0	0	0	2.83174e-05	2.83174e-05	0	0	0	0	0.000198222	8.49521e-05	0	0	0	0	0	0.000198222	0	0	0	0	5.66348e-05	0	0	0	0	0	0	2.83174e-05	0	0	2.83174e-05	2.83174e-05	0	0	5.66348e-05	2.83174e-05	0	2.83174e-05	2.83174e-05	0	0	2.83174e-05	0	0	2.83174e-05
OTU100	0	2.83174e-05	0.00011327	0	0	0	0	0.000339809	0	0	0.000453078	0.000821204	0	0	0	5.66348e-05	8.49521e-05	0.000283174	0.000396443	0	0	8.49521e-05	0.000849521	0.00869344	5.66348e-05	5.66348e-05	0	5.66348e-05	0	0	2.83174e-05	0	0	0	0	5.66348e-05	2.83174e-05	2.83174e-05	8.49521e-05	5.66348e-05	8.49521e-05	8.49521e-05	5.66348e-05	0	2.83174e-05	0	0.000764569	2.83174e-05	0
OTU133	0	0	0	0	0	0	0	0	0	0	0	5.66348e-05	8.49521e-05	0	0	0	2.83174e-05	0	2.83174e-05	0	0	0	0	0	0	0	0	0.000198222	0	0.000368126	0	0	0	2.83174e-05	8.49521e-05	0	2.83174e-05	0	0	0	2.83174e-05	0	0	0	0	0	0	0	0
OTU348	0	0	0	0	0	0	0	0	0	0	0.000198222	0	0	0	0	0	0	5.66348e-05	0	0	0	0	0	0	0	0	0	0	0	0	0	2.83174e-05	0	0	0	0	0	0	0	0	5.66348e-05	0	2.83174e-05	0	0	0	0	0	0
OTU280	0	5.66348e-05	5.66348e-05	0	0	0	0	5.66348e-05	0	0	0	0	2.83174e-05	8.49521e-05	0	0	0	5.66348e-05	8.49521e-05	0	0	0	2.83174e-05	0	2.83174e-05	0.000594665	0	0	0	5.66348e-05	0.000254856	0.000198222	5.66348e-05	0	2.83174e-05	5.66348e-05	0	2.83174e-05	0.000169904	0	8.49521e-05	0	0.000396443	0	0	0	0	2.83174e-05	0
OTU400	0.00124596	0.000198222	0.000707935	5.66348e-05	0.00104774	2.83174e-05	0.000198222	0.00914651	0.0014725	2.83174e-05	0.000283174	2.83174e-05	0.000141587	0.000311491	0.000368126	0	8.49521e-05	8.49521e-05	0	0	0.00133092	0.000396443	2.83174e-05	8.49521e-05	0.000254856	0.0006513	2.83174e-05	0.00053803	0.00192558	0.000339809	0.0027751	0.00186895	0	0.000566348	0	2.83174e-05	0.00053803	0.000594665	0	0.000141587	0.000198222	0	0	8.49521e-05	0.000622982	2.83174e-05	0.000792887	0.000339809	0.000396443
OTU117	0.0678768	0.00399275	0.00756074	0.00589002	8.49521e-05	0.0182364	0.00141587	0.00127428	5.66348e-05	0.000283174	0.011327	0.0356516	0.178428	0.037209	0.0543977	0.000226539	0.0312058	0.0197372	0.00665458	0.0363595	0.000509713	0	0.000254856	2.83174e-05	0.0548225	8.49521e-05	0.000934474	0.00229371	0.0027751	0.0182647	0.0488475	0.0456476	0.000254856	0.0110438	0.000339809	0.00161409	0.00741915	5.66348e-05	0.00175568	0.00127428	0.0121482	0.0202186	0.00373789	0.0536898	0.00127428	0.00560684	0.0149799	0.00461573	0.000962791
OTU25	2.83174e-05	2.83174e-05	0	0	0	5.66348e-05	0.000141587	0	0	0	2.83174e-05	2.83174e-05	0.00011327	2.83174e-05	2.83174e-05	0	0	0	0	0	0	0	0	0	5.66348e-05	0	0	0	0	0	0	8.49521e-05	0	0	0	2.83174e-05	0	0	0	8.49521e-05	2.83174e-05	0	0	0	0	0	0	0	0
OTU72	2.83174e-05	0	0.00011327	0	5.66348e-05	0	0	0	2.83174e-05	2.83174e-05	2.83174e-05	5.66348e-05	8.49521e-05	2.83174e-05	0	0	0	2.83174e-05	0	0	0	5.66348e-05	0	0	5.66348e-05	0	0	2.83174e-05	2.83174e-05	2.83174e-05	0	2.83174e-05	0	0	0	2.83174e-05	0	0	0	0.000254856	0	0	0.00011327	2.83174e-05	0	0	0	0	0
OTU547	0.000198222	0	0	0	0	0	0	0.000481395	0	0	0.000226539	0.000198222	0	0	2.83174e-05	0	0	0.000254856	8.49521e-05	0	0	0	0	0	0	0	0	0	5.66348e-05	0	0.000283174	0	0	0	0	0	0	0	0	0.000622982	5.66348e-05	0	0	5.66348e-05	0	0	0	0.00011327	0.00011327
OTU369	0	0	0	0	0	0	0	0	0	0	0	0	0	0	0	0	0	0	0	0	0	0	0	0	0	0	0	0	0	0	0	0	0	0	0	0	0	0	0	0	0	0	0	0	0.00011327	0	0	0	0
OTU46	0	0	0	0	2.83174e-05	0	0	0	0	0	0	0	0	0	0	0	0	0	0	0	0	0	0	2.83174e-05	0	0	0	0	0	0	0	2.83174e-05	0	2.83174e-05	0	0	0	0	0	0	0	0	0	0	0	0	0	0	0
OTU200	0	0	0	0	0	0	0	0	0	0	0	0	0	0	0	0	0	0	0	0	0	0	0	0	0	0.0011327	0	0	0	0	0	0	0	0	0	0	0	0	0	0	0	0	0	0	0	0	0	0	0
OTU180	0	0	0	0	0	0	0	0	0	2.83174e-05	0	0	0	0	0	0	0	0	0	0	0	8.49521e-05	0	0	0	0	0	0	0	0	0	0	0	0	0	0	0	0	0	2.83174e-05	0	0	0	0	0	0	0	0	0
OTU190	0	0	2.83174e-05	0	0	0	0	8.49521e-05	0	0	8.49521e-05	0	0	0	0	0	0	0	0	0	0	0	5.66348e-05	5.66348e-05	0	0	0	0	0	0	0	0	0	0	0	0	0	0	0	0	0	0	0	0	0	5.66348e-05	0.000226539	0	0
OTU411	0.000764569	0.000226539	0.000226539	0.00107606	0.000792887	0.000339809	0.000424761	0.00215212	0.0190293	0.000311491	0.00138755	0.000396443	0.000453078	0.000594665	0.00608824	0	0.000424761	0.000991108	0.000934474	0	0.00302996	5.66348e-05	2.83174e-05	0	0.000707935	0.00450246	0	0.00461573	0.00209549	0.000453078	0.00240698	0.00107606	0.00226539	0.000424761	0.00011327	0.00150082	0.00498386	0.00161409	0.000424761	0.000906156	0.00121765	0.00011327	0.000679617	0.000453078	0.000707935	0.00266183	0.000764569	0.000368126	0.000707935
OTU253	0.00297333	0.00461573	5.66348e-05	0.00353967	0.000934474	0.0226822	0.0134224	0.00215212	0.00560684	0.00011327	0.00688112	0.00707935	0.00209549	0.012488	0.0019539	0.0216628	0.000821204	0.00951464	0.00181231	0.00724925	0.00359631	0.000198222	0.000934474	0	0.00866512	0.00150082	0.00116101	0.00583338	0.0237016	0.00155746	0.00283174	0.00237866	0.00438919	0.000566348	0.00215212	0.0133092	0.000792887	0.00481395	0.000764569	0.00526703	0.00399275	0.00101943	0.001784	0.0252591	0.000141587	0.00971286	0.00308659	0.000169904	0.000622982
OTU165	0	0	0	0	0	5.66348e-05	0	0	0	0	0	2.83174e-05	0	0	0	0	0	2.83174e-05	0	0	2.83174e-05	0	0	0	0	0	0	0	0	0	0	0	0	0	0	0	0	0	0	0	0	0	0	0	0	0	0	0	0
OTU130	0	2.83174e-05	0	0	0	5.66348e-05	5.66348e-05	0	0	0	2.83174e-05	0	0.000283174	0.00011327	0	0	2.83174e-05	0	0	0	8.49521e-05	0	0	0	5.66348e-05	0	2.83174e-05	0	0	0	2.83174e-05	0	0	0	0	2.83174e-05	0	0	0	0	0	0	0	0	0	0	0	0	0
OTU416	0.00430424	0.00011327	0.000141587	0.00283174	0.00308659	0.00169904	5.66348e-05	0.00382285	0.000254856	0	0.000481395	0.00648468	0.000679617	0.000566348	0.00158577	0	0.000368126	0.00368126	0.000849521	2.83174e-05	0	2.83174e-05	5.66348e-05	0.00011327	0.000339809	0.00011327	2.83174e-05	0.00155746	0.00104774	0.00235034	0.000679617	0.000509713	0.00141587	0.000254856	0.000792887	0.000424761	0.000396443	0.000339809	8.49521e-05	0.000198222	0.00526703	0.00495554	0.000509713	0.00110438	0.000254856	0.000707935	0.00101943	0.000311491	0.00110438
OTU48	2.83174e-05	0.000141587	0	5.66348e-05	0	0.000198222	5.66348e-05	0	0	0	0.00011327	0	8.49521e-05	0.000226539	2.83174e-05	5.66348e-05	2.83174e-05	0	0.000509713	0.000849521	5.66348e-05	0	0	0	0.00118933	0	8.49521e-05	0	0.000339809	0	0.000141587	0.000169904	5.66348e-05	0	0.000736252	0.00011327	0	0.00011327	0.00011327	0	0	0	0	0	2.83174e-05	0.00011327	0	0.000226539	2.83174e-05
OTU265	0	0	0	0.00302996	0	0	0.00011327	0	0	0	0.00011327	0.000283174	0.000141587	0	0	0	0.00555021	0.00152914	0	0	0	0	8.49521e-05	0.000141587	0	0.000934474	0	0	2.83174e-05	0.00201053	0	0	0.0129694	0	0.0011327	0.000991108	0.000707935	0	2.83174e-05	8.49521e-05	0.000934474	8.49521e-05	0	0	0	0	0.000141587	0	0.000679617
OTU192	0	0.000424761	2.83174e-05	0	0	0	0	0	0.000707935	0	0	0	0	0	0	0	0	0	0	0	0	0	5.66348e-05	0	0	0	0	0	0.000141587	0	0	0	0	0	0	0	0	0	2.83174e-05	0	5.66348e-05	0	0	0	2.83174e-05	8.49521e-05	0	0	0
OTU88	0	0	0	2.83174e-05	0	0	2.83174e-05	0	2.83174e-05	0	0	2.83174e-05	0	8.49521e-05	5.66348e-05	5.66348e-05	0	0.000141587	0	5.66348e-05	0	2.83174e-05	0	0	0	0	0	0	0	2.83174e-05	0	2.83174e-05	0	0	0	0	0	0	0	0	0	0	0	2.83174e-05	0	0	0	0	0
OTU408	0.000169904	0	0	0.000141587	8.49521e-05	0	0	0	2.83174e-05	0	0.000198222	0	0	0.000169904	0	0	0	2.83174e-05	0	0	5.66348e-05	5.66348e-05	0	2.83174e-05	8.49521e-05	0.000679617	0	0.000311491	5.66348e-05	0	5.66348e-05	2.83174e-05	0	2.83174e-05	0	0	0.000169904	0.00209549	0	2.83174e-05	8.49521e-05	0	0	0	0	2.83174e-05	0.000169904	0	2.83174e-05
OTU418	0.00053803	0.000509713	0.000424761	0.00589002	0.00198222	0.000679617	0.000453078	0.000169904	0.000169904	0	0.00152914	0.00110438	0.00186895	0.00135923	0.00155746	0.00104774	0.00620151	0.00110438	0.00450246	2.83174e-05	0.00101943	8.49521e-05	0.000283174	0	0.00138755	0.00821204	0	0.00724925	0.000396443	0.00127428	0.00124596	0.00118933	0.00280342	0.0109022	0.00135923	0.0032565	0.00572011	0.00996772	0.00291669	0.0013026	0.00447415	0.00141587	0.0103642	0.000198222	0.00011327	0.00286006	0.00209549	0.000736252	0.00345472
OTU140	0	0	0	0	0	0	0	0	0	0	0	0	0	0	0	0	0	0.000141587	0	0	0	5.66348e-05	0	0	0	0	0	0	0	0	0	0	0	0	0	0	0	0	0.000339809	0	0	0	0	0	0	0	0	0	0
OTU193	0	2.83174e-05	2.83174e-05	0	2.83174e-05	0	0	0.00232203	2.83174e-05	0	8.49521e-05	0.000311491	0	0	0	0	0	0.000566348	0.000141587	0	0.000283174	0	0.000368126	0.00167073	0	5.66348e-05	0	0	0	2.83174e-05	0	0	0	0	0	0	2.83174e-05	0.000283174	0	8.49521e-05	0.000254856	0.000141587	0	0	2.83174e-05	0.00011327	0.000283174	0	0
OTU307	0.00387948	0	0	0	0.00121765	0	5.66348e-05	0	0	0	0.000424761	0.000283174	0	0.00135923	2.83174e-05	0	0.000764569	0.00104774	0	0	0	0	0	0	0	0.000792887	0	0	0	0	0	5.66348e-05	0.00891998	0	0.000141587	0.00053803	0.0011327	0.000254856	0	0	0.00379453	0	0.000311491	0	0	0	0	0	0.000877839
OTU497	0.00549357	0.0125446	0.0716713	0.0641955	0.0297616	0.00809877	0.00702271	0.125163	0.00988277	0.0086368	0.0491873	0.194031	0.00237866	0.00492722	0.00855185	0.0226539	0.00758906	0.00283174	0.0103358	0.000991108	0.0071643	0.0227105	0.0101943	0.0154896	0.00254856	0.0151498	0.00526703	0.00642805	0.0040777	0.0417398	0.0333296	0.026052	0.0144985	0.0116384	0.00308659	0.0491023	0.0058617	0.00676785	0.013026	0.00699439	0.00529535	0.0253157	0.00294501	0.00353967	0.0468936	0.000453078	0.0453644	0.0174152	0.0110438
OTU361	0	0	0	2.83174e-05	0	0	0	0	0	0	2.83174e-05	0	0	0	0	0	0	8.49521e-05	0	0	0	0	0	0	0	0	0	5.66348e-05	0	0	0	0	2.83174e-05	0	0	0	0	0	0	0	0	0	5.66348e-05	0	0	0	2.83174e-05	0	0
OTU436	0	5.66348e-05	0	2.83174e-05	0	0.00169904	0.000566348	0.0513677	0	0	0.00203885	0.000991108	0.00011327	0.000424761	0.00920315	0.000906156	0.00872175	0.00724925	0.000594665	2.83174e-05	0.00203885	0.000226539	5.66348e-05	0.000849521	2.83174e-05	0	2.83174e-05	0.00481395	2.83174e-05	0	0.0149516	0.000821204	0.00631478	0.000736252	5.66348e-05	0.021861	0.00877839	0.000934474	0.00317155	0.00110438	0.00288837	0.00271847	2.83174e-05	0.00563516	0	8.49521e-05	0	0.00121765	0.000339809
OTU451	0.0376904	0.0973268	0.0898511	0.0568613	0.133205	0.0600612	0.0388798	0.0433256	0.0374922	0.0415416	0.0660078	0.0867645	0.0563233	0.0754092	0.0761454	0.125389	0.122133	0.0522739	0.061477	0.0109588	0.0909837	0.0474599	0.168828	0.123634	0.0417681	0.0485643	0.0633177	0.0405505	0.0640256	0.0193691	0.066206	0.105086	0.0893413	0.0760605	0.0858583	0.0544826	0.108541	0.065668	0.13986	0.0759189	0.0280059	0.193068	0.0572861	0.120094	0.158577	0.0270714	0.111797	0.103953	0.0880954
OTU44	0	0	0	0	0	0	0	0	0	0	0	0	0	0	0	0	0	2.83174e-05	0	0	0	0	0	0	0	0	0	0	0	2.83174e-05	0	0	0	0	0	0	0	0	0	0	0	0	0	0.000453078	0	0	0	0	0
OTU118	0	0	0	0	0	0	0	0	0	0	0	0	0	0	0	0	2.83174e-05	2.83174e-05	0	0	0	0	0	0	0	5.66348e-05	0	0	0	0	0	0	0	0	0	0	0	5.66348e-05	0	8.49521e-05	0	2.83174e-05	0	0	0	0	0	0	0
OTU112	0	0	0	0	0	2.83174e-05	0	0	0	0	2.83174e-05	0	0	0.000141587	0	0	0.000169904	8.49521e-05	0	0	5.66348e-05	0	0	0	2.83174e-05	2.83174e-05	0	2.83174e-05	5.66348e-05	2.83174e-05	0	5.66348e-05	0	0	0	0	0	0	5.66348e-05	0	2.83174e-05	0	0	0	0	0	0	0	0
OTU258	0	0	0	2.83174e-05	0	0	0	0	0	0	2.83174e-05	0	0	2.83174e-05	0	0	0	2.83174e-05	0	0	0	0	0	0	0.000169904	0.000736252	0	2.83174e-05	0	0	0	0	0.00053803	5.66348e-05	0.000169904	2.83174e-05	0.000424761	0.000141587	2.83174e-05	0	0	0	0	0	0	0.00011327	0	0	0
OTU382	2.83174e-05	0	0	0	0	2.83174e-05	0	2.83174e-05	0	0	2.83174e-05	0	0	0	0	0	2.83174e-05	0	0	0	2.83174e-05	0	0	0	5.66348e-05	0	0	2.83174e-05	0	0	0	2.83174e-05	0	0	0.000424761	2.83174e-05	0	8.49521e-05	0	2.83174e-05	0	0	0.00011327	2.83174e-05	0	0.000509713	0	2.83174e-05	0
OTU365	0.000962791	0.000764569	0.00300164	0.000509713	0.000339809	0.000679617	0.00203885	0.0013026	0.00155746	0.000424761	0.00203885	0.00150082	0.00127428	0.00181231	0.000339809	0.00138755	0.00107606	0.000764569	0.00053803	0.00237866	0.0006513	0.000141587	0.000226539	0.00164241	0.00365294	0.00110438	0.0011327	0.00121765	0.00101943	0.00152914	0.00206717	0.000311491	0.0013026	0.00206717	0.0014725	0.00498386	0.00011327	0.000736252	0.00133092	0.000679617	0.000821204	0.00365294	0.00305828	0.00555021	0.00161409	0.000622982	0.00053803	0.000424761	0.00127428
OTU452	0	0	0	0	0	0.000736252	0	0	0	0	0	0	0	0.000594665	0	0	0	0	0.00169904	0	0	8.49521e-05	0.000368126	0.000198222	0	5.66348e-05	0	0	5.66348e-05	0	0	0	0	0	0	0	0	0	2.83174e-05	0	0	2.83174e-05	0	0	0	0	0.000169904	5.66348e-05	0
OTU491	0.000169904	0	8.49521e-05	0	0.00053803	0.000509713	2.83174e-05	0.000368126	0.0014725	0.00424761	0.0006513	0	5.66348e-05	0.00308659	0.00229371	0.000283174	0	0	0.0060316	0.00467237	0.00784391	0.0053803	0.000396443	0	0.000707935	0.00283174	0.000368126	0.000254856	0.000453078	0.000339809	0.000792887	0.000198222	0	5.66348e-05	2.83174e-05	5.66348e-05	0	0.00155746	0.000141587	0	2.83174e-05	2.83174e-05	0	0	0.00209549	0	0.00181231	0.00135923	0.0013026
OTU351	0	0	0	0	0	0	0	0	2.83174e-05	0	0	0	0	0	0	0	2.83174e-05	0.000169904	0	0	0	0	0	0	0	0	0	0	0	0	0	0	5.66348e-05	2.83174e-05	0	0.000679617	0	0	0	2.83174e-05	0	0	0	0	0	8.49521e-05	0.000169904	0.000226539	0
OTU493	0	5.66348e-05	0.000169904	0.000481395	0	5.66348e-05	2.83174e-05	0.000141587	8.49521e-05	0	0.000707935	0	0.000311491	0.00011327	0.000481395	0.000198222	0.000424761	0.000906156	8.49521e-05	0	0.00011327	0	5.66348e-05	0	8.49521e-05	0.000792887	0	0.00192558	0.000141587	0.000679617	0	8.49521e-05	0.00203885	0.00235034	0.000396443	0.000566348	0.00189726	0.000792887	0.000481395	0.000226539	0.00011327	0.000198222	0.000424761	0	0	0.000509713	0.000169904	5.66348e-05	0
OTU34	0.000226539	0.000169904	0.00175568	0.000707935	0.00118933	0.000311491	0.000707935	0.000934474	0.000821204	0.000877839	0.00138755	5.66348e-05	0	0.0006513	0.000481395	5.66348e-05	0.000906156	0.000396443	0.000622982	0.00011327	0.000906156	0.000821204	0.000453078	0	0.000339809	0	0.000368126	0.000424761	0.000509713	0.000198222	0.000141587	0.000424761	0.00135923	0.000962791	2.83174e-05	0	0.00011327	0.00011327	0.000453078	2.83174e-05	0.000792887	5.66348e-05	8.49521e-05	0.0013026	0.000339809	0.000169904	0.000141587	2.83174e-05	0.00150082
OTU186	0	0	0	0	0	0	0	0	0	0	0	0	0	0	0	0	0	0	0	0	0	0	0.000339809	0	0	0	0	0	0	0	0	0	0	0	0	0	0	0	0	0	0	0	0	0	0	0	0	0	0
OTU233	0.000311491	0.000198222	0.000453078	8.49521e-05	8.49521e-05	0.000453078	0.000254856	0.00011327	2.83174e-05	0	0.000453078	0.000821204	8.49521e-05	0.000169904	0.000141587	0.000254856	0.000169904	0	0.000198222	5.66348e-05	5.66348e-05	8.49521e-05	0.000226539	0.000169904	0.000396443	5.66348e-05	0.000396443	0.00011327	0.000368126	0.000254856	0.000594665	0.000339809	0.000141587	0.000339809	0.000962791	0.000934474	0.000169904	0.000226539	0.000169904	0.00124596	2.83174e-05	0.000226539	8.49521e-05	0.000509713	0.000707935	5.66348e-05	0.000792887	0.000368126	0.000169904
OTU153	0	0	0	0	0	0	2.83174e-05	0	0	0	2.83174e-05	0	0	0	0	0	0	0	0.00011327	0	5.66348e-05	0	0	0	0	0	0	0	0	0	0	2.83174e-05	0	0	0	0	2.83174e-05	0	0	0	0	0	0	0	5.66348e-05	0	0	2.83174e-05	0
OTU77	2.83174e-05	0	8.49521e-05	2.83174e-05	0	0	0	0.000226539	0	5.66348e-05	8.49521e-05	2.83174e-05	0.000226539	0.00011327	0.000141587	0.000566348	8.49521e-05	0	5.66348e-05	0	0.000283174	8.49521e-05	0.000198222	2.83174e-05	0	0.000169904	0	0.000141587	0.000226539	0	0.00011327	0.000311491	0.000198222	2.83174e-05	5.66348e-05	2.83174e-05	0	0	0.000396443	2.83174e-05	0.00011327	0.000141587	2.83174e-05	0.000141587	5.66348e-05	0	0.000254856	0	2.83174e-05
OTU155	0	0	0	0	0	0	0	0	0	0	0	0	0	0	0	0	0	0	2.83174e-05	0	0	0	2.83174e-05	0	0	0	0	0	0	0	0	0	0	0	0	0	0	0	0	0	0	0	0	0	0	0	0	0	0
OTU139	0	0	0	0	0	0	0	0	0	0	0	0	0	0	0	0	0	0.000226539	0	0	0	0	0	0	0	0	0	0	0	0	0	0	0	0	0	0	0	0	0	0	0	0	0	0	0	0	0	0	0
OTU422	0	0	0	0	0	0	0	0	0	0	0	0	0	0	0	0	2.83174e-05	5.66348e-05	0	0	0	0	0	0	0	0.000254856	0	2.83174e-05	0	2.83174e-05	0	0	0.000396443	0	0	0.000226539	0	5.66348e-05	2.83174e-05	2.83174e-05	2.83174e-05	0	0	0	0	5.66348e-05	2.83174e-05	2.83174e-05	0
OTU556	2.83174e-05	0	0	0	0	0	0	0	2.83174e-05	0	0	2.83174e-05	0	0.000368126	0	0	0	0.000226539	0	0	0	5.66348e-05	0	0	0	5.66348e-05	0	0	8.49521e-05	2.83174e-05	2.83174e-05	0	0	0	0	0	2.83174e-05	0	0	0	0	0	0	0	0	0.000283174	0	0	0
OTU464	0.00011327	0	2.83174e-05	0.000396443	0	0	5.66348e-05	0	0	2.83174e-05	8.49521e-05	0	0.00011327	0	0.000169904	0	0.000566348	0.000169904	8.49521e-05	0	2.83174e-05	0	0	0	2.83174e-05	0.000396443	0	0.000481395	8.49521e-05	8.49521e-05	0	0.000141587	5.66348e-05	0.00011327	0	0.00011327	0.00150082	0.00011327	5.66348e-05	0	5.66348e-05	0	0.000226539	2.83174e-05	0	0.000254856	2.83174e-05	2.83174e-05	5.66348e-05
OTU326	0	0	0	0	0	0	0	0	0	0	0	0	0	0	0	0	0	0	0	0	0	0	0	0	0	0	0	0	0	0	0	0	0	0	0	2.83174e-05	0	0	0	0	0	0	0	0	0	0	0	0	0
OTU415	0	2.83174e-05	0	0	0	0	0	0	0	0.00011327	0	0	5.66348e-05	0.00011327	0	5.66348e-05	2.83174e-05	0	0.00011327	8.49521e-05	5.66348e-05	2.83174e-05	0.00011327	0	0	0	2.83174e-05	0	8.49521e-05	0	5.66348e-05	2.83174e-05	2.83174e-05	0	2.83174e-05	2.83174e-05	2.83174e-05	5.66348e-05	0.000198222	0	0	0	0	0.00011327	2.83174e-05	2.83174e-05	5.66348e-05	0.000226539	5.66348e-05
OTU517	0.000792887	2.83174e-05	0.00053803	0.000311491	0	2.83174e-05	0.00504049	0.00144419	0	0	0.00135923	0.000736252	0	0	0.000198222	8.49521e-05	0.000849521	0.00101943	0.000311491	0	0	0	2.83174e-05	0	2.83174e-05	0.000226539	0.000509713	0.00235034	0.000396443	0.00201053	0.000622982	0.000169904	8.49521e-05	0.00118933	5.66348e-05	0.000707935	0	0.000368126	0.000169904	0	0.00252025	0.000141587	0.000169904	0.004729	0	5.66348e-05	0	5.66348e-05	0.000198222
OTU479	0	0	0	0	0	2.83174e-05	0	0	0.000339809	0	0	0	0	5.66348e-05	0.000141587	0	8.49521e-05	5.66348e-05	0	0	8.49521e-05	0	0	0	0	0	0	0	0	0	0	0	0	0.000509713	0	0	0.000198222	0	0	0.0011327	8.49521e-05	0	0	0.000254856	0	0.0011327	0	2.83174e-05	0
OTU328	0	0	0	8.49521e-05	0	2.83174e-05	8.49521e-05	0	0	2.83174e-05	5.66348e-05	2.83174e-05	0	8.49521e-05	0.000339809	0	8.49521e-05	0	5.66348e-05	0	0.000226539	0	0	0	0	8.49521e-05	2.83174e-05	0.000962791	0.000226539	2.83174e-05	8.49521e-05	0.000254856	5.66348e-05	5.66348e-05	0	5.66348e-05	0.00232203	0.000254856	2.83174e-05	8.49521e-05	0	0	0	0	5.66348e-05	0.000141587	0.00011327	2.83174e-05	5.66348e-05
OTU63	0	2.83174e-05	0.000396443	5.66348e-05	0.000254856	2.83174e-05	2.83174e-05	0.000141587	0.000566348	0	5.66348e-05	0	0.00011327	2.83174e-05	0	0	0	2.83174e-05	8.49521e-05	0	0.000453078	0.000311491	5.66348e-05	0	5.66348e-05	2.83174e-05	0	0.000339809	5.66348e-05	5.66348e-05	5.66348e-05	0.000283174	0.000198222	0	0	5.66348e-05	5.66348e-05	0	0.000141587	0	0	2.83174e-05	0.000254856	5.66348e-05	2.83174e-05	0	0.000141587	0	0.000991108
OTU486	8.49521e-05	0.00053803	0.00011327	8.49521e-05	0.000169904	0.000339809	0.000368126	8.49521e-05	0.000169904	0.00110438	0.000764569	5.66348e-05	0.000453078	0.00101943	0.000424761	0.000594665	0.000396443	0.000254856	0.000339809	0.00169904	0.00104774	0.000509713	0.000481395	0.000169904	0.000962791	0.00184063	0.00053803	2.83174e-05	0.000594665	0.000736252	0.000622982	0.000226539	0.000169904	0.000396443	0.0006513	0.000594665	0.000283174	0.000764569	0.000962791	0.000141587	0.000198222	0	0.000368126	0.000141587	0.000141587	0.000254856	0.00158577	0.000368126	0.000169904
OTU287	0.0014725	2.83174e-05	0.0013026	0.000481395	0	0.000622982	0	0.000679617	0	0	0	0.00169904	0.000566348	0	0	0	0	0	0	0	0	0	0	0	0.000877839	0	0	0.000849521	8.49521e-05	0.00206717	8.49521e-05	0	0.000169904	0.00430424	0.00053803	0.00243529	0	0.000707935	0	0.00959959	5.66348e-05	0.00124596	0.00249193	0.010704	0	0.00707935	0	0	0
OTU211	0	0	0	0	0	0	0	0	0	0	0	0	0	0	0	0	0	0	0	0	0	0	0	0	0	0.00011327	0	0	0	0	0	0	0	0	0	0	0	0	0	0	0	0	0	0	0	0	0	0	0
OTU433	5.66348e-05	5.66348e-05	0.0013026	0.00124596	0.000311491	0.000311491	0.00518208	0.00144419	0.000368126	2.83174e-05	0.00206717	0.00110438	0.00308659	0.000736252	8.49521e-05	0	0.000141587	0.001784	8.49521e-05	0	0.000169904	0	2.83174e-05	5.66348e-05	0.000198222	0	5.66348e-05	0.0011327	0.000339809	0.000849521	0.000283174	0.000169904	0.000368126	0.000934474	0.000368126	0.000566348	0.000311491	0.000254856	0.000141587	0.00433256	0.00167073	0.000169904	0.000736252	0.000764569	0.000254856	0.000736252	5.66348e-05	0.000283174	0.000226539
OTU550	0	0	0	0	0	0	0	0	0	0	0	0	0	0	0	0	0	0	0	0	0	0	0	0	0	0	0	0	0	0	0	0	0	0	0	0	0	0	0	0	0	0	0	0	0	0	0	0	0
OTU353	0.000594665	5.66348e-05	5.66348e-05	5.66348e-05	0	0	0	2.83174e-05	0	0	2.83174e-05	2.83174e-05	5.66348e-05	0.000141587	0	0	0.00127428	0	0	0	0	0	0	0	0.00011327	0	0	0	0.000877839	0.000169904	2.83174e-05	8.49521e-05	0.000226539	2.83174e-05	0	0.00011327	0.000254856	0.000254856	0	0.00133092	8.49521e-05	0.000396443	8.49521e-05	0.00127428	2.83174e-05	0.00288837	0	0	5.66348e-05
OTU123	0	0	0	0	0	0	0.000226539	0	0	0	0	0.000254856	0	0	0	0	5.66348e-05	0	2.83174e-05	0	0	0	0	0	0	0	0	0	0	0.000169904	0	0	0	0	0	2.83174e-05	0	0	0	0.00297333	0	0	0.000566348	0	0	2.83174e-05	0	0	0
OTU29	2.83174e-05	0.000622982	0.000141587	0	0	0.000169904	2.83174e-05	0	0	0	0	0	5.66348e-05	0.00011327	0.00107606	0	8.49521e-05	0.00427592	0	0	0	0	0	0	0	0.00192558	0	8.49521e-05	0	0.000254856	0	8.49521e-05	2.83174e-05	0.000311491	0	0.00186895	2.83174e-05	0.000339809	0.000198222	2.83174e-05	0.00101943	5.66348e-05	8.49521e-05	0	0	0.00175568	0.000141587	0	0.000339809
OTU359	2.83174e-05	0.000141587	0	2.83174e-05	0	0	0	5.66348e-05	0	0	0.000198222	2.83174e-05	0	2.83174e-05	0.000141587	0	0	0.000226539	0	0	0.000169904	0	0	0	0	0.000254856	0	0	5.66348e-05	0.000934474	0	5.66348e-05	5.66348e-05	0.000453078	0	0.00158577	8.49521e-05	2.83174e-05	2.83174e-05	0.000339809	2.83174e-05	0	0.00305828	0	0	0.000198222	0	0	2.83174e-05
OTU54	0	0	0	0	0	0	0	8.49521e-05	0	0	0	0	0	0	0	0	0	0	0	0	0	0	0	0	0	0	0	0	0	0	0	0	0	0	0	0	0	0	0	0	0	0	0	0	0	0	0	0	0
OTU553	0	0	0	0	0	0	0	0	0	0	0	0	0	0	0	0	0	0	0	0	0	0	0	0	0	0	0	0	0	0	0	0	0	0	0	0	0	0	0	5.66348e-05	0	0	0	0	0	0	0	0	0
OTU402	0	0	0	0	0	0	0	0	0	0	0	0	0	0	0	0	0	0	0	0	0	0	0	0	0	0	0	0	0	0	0	0	0	0	0	0	0	0	0	0	0.000254856	0	0	0	0	0	0	0.000396443	0
OTU38	0.000169904	0.000169904	2.83174e-05	5.66348e-05	0	0.000509713	0.000311491	0	0	0	0	0.000141587	8.49521e-05	0	2.83174e-05	0	0.000396443	5.66348e-05	0	8.49521e-05	0.000254856	0	0	0	0.000141587	8.49521e-05	0	0	0.00011327	0.000396443	0	0.000424761	0.000141587	5.66348e-05	0.000141587	0.000311491	0.000368126	0.000141587	0.00011327	0.000764569	0.00011327	5.66348e-05	0.000254856	0	0	2.83174e-05	0	0	0
OTU80	0	0	0	0	2.83174e-05	0	0	0	0	0	0	0	0	2.83174e-05	0	0	0	0	0	0	0	0	0	0	0	0	0	0	0	0	0	0	0	0	0	0	0	0	0	0	0	0	0	0	0	0	0	0	0
OTU406	0.00053803	0.000877839	0.0026052	0.000679617	0.00269015	0.00011327	5.66348e-05	0.00297333	0.00286006	0.00101943	0.00237866	0.00141587	0.0006513	0.00283174	0.00858017	0.000481395	0.000424761	0.000481395	0.000311491	8.49521e-05	0.00319986	0.0114969	5.66348e-05	0.000877839	0.00328482	0.0168772	0	0.00331313	0.00481395	0.00175568	0.00348304	0.00319986	0.0026052	0.00118933	8.49521e-05	0.00314323	0.00591833	0.00937305	0.0014725	0.000283174	0.00189726	0.000509713	0.00133092	0.00107606	0.00161409	0.0014725	0.0021238	0.0014725	0.00328482
OTU528	0.00322818	0.00266183	0.000934474	0.000453078	0.0111287	0.00141587	0.000736252	0.00127428	0.00223707	0.00192558	0.00269015	0.000198222	0.00235034	0.00246361	0.00150082	0.00954296	0.00447415	0.000877839	0.00280342	0.00110438	0.00161409	0.00348304	0.0105057	2.83174e-05	0.00257688	0.00252025	0.00382285	0.00053803	0.00135923	0.00138755	0.00229371	0.00118933	0.00206717	0.000198222	0.00209549	0.000962791	0.000141587	0.00110438	0.00167073	8.49521e-05	0.000283174	0	0.000622982	0.00167073	0.000453078	0.000254856	0.00254856	0.0006513	0.00235034
OTU367	0.000226539	0.00121765	0.000254856	0.00011327	5.66348e-05	0.000509713	0.00206717	0.000283174	5.66348e-05	0.000453078	0.000368126	0.000934474	0.0011327	0.00110438	0.0006513	2.83174e-05	0.000169904	0	0.00053803	0.000368126	0.000226539	0.000707935	0.000736252	8.49521e-05	0.000877839	0.000141587	0.000594665	2.83174e-05	8.49521e-05	0.000198222	0.000396443	0.000792887	0.000707935	8.49521e-05	5.66348e-05	0.00053803	5.66348e-05	8.49521e-05	0.000707935	0.000962791	0	0.000934474	2.83174e-05	2.83174e-05	0.00138755	0.000226539	0.000707935	0.000962791	0.000453078
OTU8	5.66348e-05	2.83174e-05	0	0	8.49521e-05	0.000594665	0	0.000169904	0.00011327	0.0019539	8.49521e-05	0	0.000311491	0.000283174	0	0.00011327	0.000198222	0.000254856	0.000141587	0.000283174	0.000368126	0.00011327	0.000311491	0	0	0	5.66348e-05	0	2.83174e-05	0	0	5.66348e-05	2.83174e-05	0	2.83174e-05	0	0	0	0	0	0	0	2.83174e-05	0	0.000198222	0	0.00011327	5.66348e-05	2.83174e-05
OTU503	0.222745	0.105539	0.239792	0.0394461	0.031942	0.233505	0.0581922	0.0306394	0.0642805	0.0250609	0.0581639	0.188707	0.0771649	0.11293	0.057909	0.237186	0.191539	0.0382568	0.10435	0.0751543	0.0969021	0.0391629	0.152008	0.0628929	0.118282	0.0193974	0.0401824	0.130486	0.18562	0.319477	0.201676	0.173246	0.0944668	0.291952	0.306762	0.178286	0.196466	0.214306	0.331087	0.201875	0.237894	0.220338	0.334202	0.350824	0.169791	0.248825	0.234043	0.12134	0.148072
OTU332	5.66348e-05	0	2.83174e-05	0	5.66348e-05	0	0	0	5.66348e-05	0	0.000198222	0	8.49521e-05	5.66348e-05	0	0	0	0.00011327	0	0	0.000198222	0.00011327	0	0	0	0.000594665	0	0	0.000141587	2.83174e-05	0	5.66348e-05	0.000198222	0	0	0	0.000764569	0.000169904	2.83174e-05	0	8.49521e-05	0	5.66348e-05	0	2.83174e-05	2.83174e-05	0	0	0
OTU69	0	0	0	0	0	0	0	0	0	0	0	2.83174e-05	0	0	0	0	0	0	0	0	0	0	0	0	0	0	0	0	2.83174e-05	0	0	0	2.83174e-05	0	0	0	0	0	0	0	2.83174e-05	0	0	0	0	0	0	0	0
OTU182	0	2.83174e-05	2.83174e-05	0	2.83174e-05	2.83174e-05	2.83174e-05	2.83174e-05	0	0.00331313	0.000339809	0	2.83174e-05	0.00118933	0.000368126	0	2.83174e-05	2.83174e-05	0.00155746	0.000283174	0.00186895	0.00218044	0.00011327	2.83174e-05	0.000169904	0.00104774	0	5.66348e-05	0.0006513	0.000141587	0.000254856	0.000141587	0	0	5.66348e-05	0	8.49521e-05	0.000509713	0.000509713	5.66348e-05	0	0	5.66348e-05	0.000226539	0.000283174	0	0.00235034	0.000509713	0.000906156
OTU256	0.000339809	0	0.00011327	5.66348e-05	0	2.83174e-05	8.49521e-05	5.66348e-05	0	5.66348e-05	0.000226539	0	0	0	8.49521e-05	0	0	8.49521e-05	8.49521e-05	0	0	0	2.83174e-05	0.000368126	2.83174e-05	2.83174e-05	2.83174e-05	8.49521e-05	0.00011327	0.00011327	0	0	2.83174e-05	0.000368126	0	0	2.83174e-05	0.00011327	0	0	0.000169904	0.000198222	2.83174e-05	5.66348e-05	0	0	0	0	0
OTU111	0	0	0	0.000141587	2.83174e-05	0	0	0	0.000283174	0	0	0	0	0	0	0	2.83174e-05	0.000311491	0	0	5.66348e-05	0	0	0	0	0.0013026	0	0	0	2.83174e-05	0	0	0	0.000226539	2.83174e-05	0	0.00053803	0.000622982	0.00053803	0.000198222	0.000198222	0.000141587	0	0	0	0	0.000254856	2.83174e-05	0
OTU548	0	0	0	0	0	0	2.83174e-05	0	0	0	0	0	0	2.83174e-05	0	0	2.83174e-05	8.49521e-05	0	0	0	2.83174e-05	0	0	0	0	0	0	2.83174e-05	0	0	0	0	0	0	5.66348e-05	0	0	8.49521e-05	0	0	0	0	0	0	8.49521e-05	5.66348e-05	0	5.66348e-05
OTU17	0	0	0	0	0	2.83174e-05	2.83174e-05	0	0	0	0	8.49521e-05	0	0	0.000169904	0	0.00011327	0	0	0	0	0	0	0	0	0.000198222	0	0	2.83174e-05	2.83174e-05	0	0	0	0	0	2.83174e-05	0.000169904	5.66348e-05	8.49521e-05	0	2.83174e-05	0	0.0006513	0	0	0	0	0	8.49521e-05
OTU254	0.00254856	0.00104774	0.000141587	0.001784	0.00246361	0.000849521	0.000311491	0.000764569	0.00818372	0	0.00116101	0.00101943	0.000821204	0.00206717	0.00218044	0.000141587	0.000424761	0.00308659	0.00215212	2.83174e-05	0.00252025	0.000849521	8.49521e-05	5.66348e-05	0.00237866	0.00954296	0	0.00676785	0.000962791	0.00101943	0	0.0034264	0.069859	0.00804214	0.000934474	0.00430424	0.0118933	0.0252308	0.00215212	0.00152914	0.00410602	0.000594665	0.0021238	0.000226539	0.000254856	0.0109305	0.00164241	0.00141587	0.00297333
OTU145	0	0	0	0	0	0	0	0	0	0	0	0	0	0	0	0	0	0.00167073	0	0	0	0	0	0	0	0	0	0	0	0	0	0	0	0	0	0	0	0	0	0	0	0	0	0	0	0	0	0	0
OTU238	0	0	0	0	0	0	0	5.66348e-05	0	0	0	0	0	0	0	0	0	0	0	0	0	0	0	0	0	0	0	0	0	0	0	2.83174e-05	0	0	0	0	0	0	0	0	0	0	0	0	0	0	0	0	0
OTU281	0	0	0	2.83174e-05	0	0	0	0	0	0	0	0	0	0	5.66348e-05	0	0	8.49521e-05	0	0	0	0	0	5.66348e-05	0	0	0	0	0	0.00011327	0	0	2.83174e-05	5.66348e-05	2.83174e-05	0	0	0	0.000198222	0	0	0	0	0	0	0	2.83174e-05	0	0
OTU389	0	5.66348e-05	0	5.66348e-05	0	0	5.66348e-05	0	0	0	0	0.000141587	0	5.66348e-05	0	0	0	0	2.83174e-05	2.83174e-05	0.00011327	2.83174e-05	2.83174e-05	0	5.66348e-05	2.83174e-05	2.83174e-05	0	8.49521e-05	8.49521e-05	8.49521e-05	2.83174e-05	0	0	0.00011327	0.000169904	0	0	0.00011327	0.00011327	2.83174e-05	8.49521e-05	2.83174e-05	8.49521e-05	0.000198222	2.83174e-05	0.000198222	0.000169904	2.83174e-05
OTU241	2.83174e-05	0	0	0.000339809	0	0	0	0	0	0	2.83174e-05	2.83174e-05	0	2.83174e-05	0	0	0.000934474	0.000509713	0	0	2.83174e-05	0	2.83174e-05	0	8.49521e-05	0.000707935	0	0.00175568	0	0.000169904	0	0	0.000821204	0.000877839	8.49521e-05	0.00053803	8.49521e-05	0.000453078	0.00053803	0.000226539	5.66348e-05	8.49521e-05	0.00053803	0	0	0.000934474	0.000736252	0.00011327	0
OTU109	0	5.66348e-05	2.83174e-05	0.000453078	0	8.49521e-05	0.00011327	0	0	0	0.000283174	0.000141587	0	5.66348e-05	0.000226539	0	0.000339809	0.000368126	0.00011327	0	0.000396443	0.000198222	0	0	2.83174e-05	0.00348304	0	0	0.00011327	2.83174e-05	0	0.000169904	0.00220876	0	0	0.000396443	0.00215212	0.000311491	0	0	0.000226539	0.00011327	8.49521e-05	2.83174e-05	0	0.000707935	2.83174e-05	2.83174e-05	2.83174e-05
OTU535	0	5.66348e-05	0.00011327	0.00116101	0	2.83174e-05	8.49521e-05	2.83174e-05	0.00484227	0	0	0.00138755	0.000906156	0.000311491	0.00133092	2.83174e-05	0.00269015	0.00150082	0.00053803	2.83174e-05	0	0	0.000226539	0	0.000877839	0.00138755	2.83174e-05	0.00572011	2.83174e-05	0.00141587	0	2.83174e-05	0.00220876	0.00317155	0.0026052	0.0026052	0.00133092	0	0.0019539	0.001784	0.00186895	0.000991108	0.0158861	0	0	5.66348e-05	0.00297333	0.00011327	0.00286006
OTU457	0.000339809	0.000226539	0.00110438	0.000424761	0.00116101	0.000453078	8.49521e-05	0.00184063	0.000736252	0.000707935	0.00189726	0.000198222	0.000622982	0.00155746	0.0006513	0	0.000169904	0.00175568	0.000396443	0.000481395	0.0032565	0.00240698	0.000736252	0.000736252	0.000453078	0.00237866	0	0.00181231	0.00305828	0.000339809	0.000169904	0.001784	0.000396443	5.66348e-05	0.000141587	5.66348e-05	0.00135923	0.00218044	0.000962791	0.000169904	0.0027751	0	0.000849521	0.000283174	2.83174e-05	0.000453078	0.00215212	0.000424761	0.00138755
OTU501	0.000198222	0	8.49521e-05	0	0.000566348	5.66348e-05	0.000254856	0.0006513	2.83174e-05	0.000509713	0.000622982	2.83174e-05	8.49521e-05	0.000679617	0.0014725	0.000283174	0.000169904	0.000141587	0.000283174	0	0.00138755	0.000509713	5.66348e-05	2.83174e-05	2.83174e-05	5.66348e-05	0	0.000339809	5.66348e-05	0	0.000169904	0.000141587	0.000339809	8.49521e-05	0	8.49521e-05	5.66348e-05	5.66348e-05	2.83174e-05	5.66348e-05	5.66348e-05	0.000141587	0.0006513	2.83174e-05	0.000169904	2.83174e-05	8.49521e-05	0.000169904	0.000877839
OTU11	0.000283174	0.00011327	0.000198222	0.000283174	2.83174e-05	0	0.00232203	0	0	0	0.000764569	0.0006513	2.83174e-05	0.000792887	0.000934474	0.000622982	8.49521e-05	0.000226539	0.000481395	0	0.000339809	5.66348e-05	0	0.000141587	8.49521e-05	0	0	0.000594665	0.0013026	0.000594665	0.00155746	0.000254856	0.00336977	0.000396443	8.49521e-05	0.00181231	5.66348e-05	0.000453078	0.00011327	0.000198222	0.000283174	0.000736252	0.000169904	0.000198222	5.66348e-05	5.66348e-05	5.66348e-05	0.000311491	0.000141587
OTU483	0.000424761	0.000141587	2.83174e-05	0.000141587	0.000226539	0.000226539	0	0.00127428	0.000792887	0.000141587	0.00203885	0.000283174	0.000396443	0.00189726	0.00101943	0.00237866	0.000509713	0.00186895	0.000424761	0.00184063	0.00118933	8.49521e-05	0.000169904	0	0.000736252	0.000226539	0	0.000849521	0.000991108	0.000311491	0.000254856	0.00121765	0.000877839	0.000453078	8.49521e-05	0.00133092	0.000849521	0.000424761	0.000934474	0.000169904	0.0006513	0	0.00385116	0.000368126	0	0.000821204	0.000368126	0.00011327	0.000707935
OTU94	0.000198222	8.49521e-05	0.00011327	2.83174e-05	2.83174e-05	5.66348e-05	2.83174e-05	0.0105341	0	0	0.000424761	0.000226539	0.000821204	0.0006513	0.000141587	0.00441751	0.000283174	0.000453078	0.000424761	2.83174e-05	0.000962791	0.00011327	2.83174e-05	0.00011327	0.000254856	0.000622982	0	0.0014725	8.49521e-05	0.000141587	0.000141587	0.00053803	0.000339809	5.66348e-05	0.000453078	0.000141587	0.00011327	0	0.00223707	5.66348e-05	0.000764569	0.000254856	0.000566348	0.000906156	0.000169904	5.66348e-05	0.00201053	2.83174e-05	8.49521e-05
OTU298	0	0	5.66348e-05	0.000226539	0	0.000226539	0	0	0.00515376	0	0.000141587	0.000169904	0.000141587	0	0.000368126	0	0.000594665	0.000679617	0.000481395	0	0.000141587	0	2.83174e-05	0	2.83174e-05	0.000396443	0	0	0	0.000368126	0	0.000283174	0.000821204	0.000396443	0.00011327	0	0.000509713	0.00201053	0.000141587	0.000339809	0.000339809	8.49521e-05	0.0014725	0	0	0.000169904	0.00011327	0	0.000226539
OTU246	0	2.83174e-05	8.49521e-05	0	2.83174e-05	0	0	0	0	0	2.83174e-05	0	0	0	0.000226539	0	0	0.000198222	0	0	5.66348e-05	2.83174e-05	0	0	5.66348e-05	8.49521e-05	0	0.00359631	5.66348e-05	2.83174e-05	0	5.66348e-05	0.000339809	0.000169904	2.83174e-05	5.66348e-05	0.000254856	8.49521e-05	2.83174e-05	0.000934474	0.000481395	8.49521e-05	2.83174e-05	0	0	8.49521e-05	5.66348e-05	0	0.000169904
OTU294	0.000368126	0.000141587	5.66348e-05	0.000283174	0.000368126	0.000169904	0.000594665	0.000453078	0.00215212	8.49521e-05	0.000707935	0.000198222	0.00053803	0.000339809	0.000311491	0.000594665	0.000396443	0.000594665	0.00011327	0.000509713	0.000396443	2.83174e-05	0.000141587	0	0.000254856	0.000226539	0	0.000254856	0.000424761	0.000169904	0.000169904	0.000453078	0.000764569	0.000424761	0.000198222	0.00141587	0.000283174	0.000481395	0.000283174	0.000481395	0.000764569	0.000311491	0.00107606	0.000453078	2.83174e-05	0.000396443	8.49521e-05	0	0.00011327
OTU478	0.000509713	0	0.000141587	8.49521e-05	0	0.00011327	0.000481395	0.00526703	2.83174e-05	0.000481395	0.000934474	0	0	0.000849521	0.00181231	0	0.00053803	0.000198222	0.00209549	2.83174e-05	0.00368126	0.000198222	2.83174e-05	0.000254856	0.000311491	5.66348e-05	5.66348e-05	0.0013026	0.000169904	0.000396443	0.000368126	8.49521e-05	0.000934474	0.000622982	0.000339809	0.000906156	0.000226539	0.000226539	0.000311491	0.000169904	0.000141587	8.49521e-05	0.00161409	0.000962791	0.000849521	8.49521e-05	0.00118933	0.000821204	0.00133092
OTU215	0	0	0	0	0	0	0	0	0	0	0	0	0	0	0	0	0	5.66348e-05	0	0	0	0	0	0	0	0.00189726	0	0	0	0	0	0	0	0	0	0	0.00011327	0	0	0	0.000226539	0	0.00011327	0	0	0	0	0	0
OTU355	0	0	0	0	0	0	0	0	0	0	0	0	0	0	0	0	0	0.000141587	0	0	0	0	0	0	0	0.000254856	0	0	0	0	0	0	0	0	0	0	0	2.83174e-05	0	0	0.000311491	0.000453078	0.000368126	0	0	0	0	0	0
OTU89	0	0	2.83174e-05	0	5.66348e-05	0	5.66348e-05	0	0	0	0	0	0	2.83174e-05	0	0.000622982	0.000141587	0	2.83174e-05	0	0.000509713	0	2.83174e-05	0	0	0	0	0	0	0	0	0	0	0	0	0	0	0	0.00011327	0	0.00011327	0	0	5.66348e-05	2.83174e-05	0	0	0.000424761	8.49521e-05
OTU465	5.66348e-05	0.000311491	0	0	2.83174e-05	0.000368126	0	5.66348e-05	0.000792887	0.0393612	0.00223707	2.83174e-05	0.000453078	0.00141587	0	0.000198222	0.00144419	0.000991108	0.0219177	0.0234468	0.00192558	0.00118933	0.00110438	0	0.00164241	0.000396443	0.000169904	0.000991108	0.00220876	0	0.00215212	0.000849521	0.00011327	5.66348e-05	2.83174e-05	0.000226539	0	0.000198222	0.00393612	8.49521e-05	0.000254856	0	0.0014725	0	0.00104774	0	0.00379453	0.00965623	0.00376621
OTU227	0	0	0	0	0	0	0	0	0	0	0	0	0	0	0	0	0	8.49521e-05	0	0	2.83174e-05	0	0	0	0	0.00492722	0	0	0	0	0	0	0	0	0	0	0	0	2.83174e-05	0	0.00011327	0	0.000792887	0	0	0	0	0	0
OTU4	0.000481395	0.000226539	0.000962791	0.000339809	0.000934474	0.00011327	0.000226539	0.000566348	0.000169904	0.000934474	0.000594665	0.000283174	0.000424761	0.00101943	0.00121765	0.000198222	0.000226539	0.000481395	0.000424761	0	0.000311491	2.83174e-05	0	0.000226539	0	2.83174e-05	8.49521e-05	0.00011327	0.000424761	0.000339809	0.00121765	0.000169904	0.000169904	8.49521e-05	0.000339809	0.000934474	8.49521e-05	2.83174e-05	0.000198222	0.000764569	0.000339809	0.000594665	0.000792887	0.00175568	8.49521e-05	0.00011327	2.83174e-05	0.000141587	0.000254856
OTU37	0	0	0	0.000198222	0	0	0	0	0	0	0	0	0	0	0	0	0	0	0	0	0	0	0	0	0	0	0	0	0	0	0	0	0	0	0	0	0	0	2.83174e-05	0	0	0	0	0	0	0	0	0	0
OTU183	0	0	0	0	0	0	0	0	0	0	0	0	0	0	0	0	0	0	0	0	0	5.66348e-05	0	0	0	0	0	0	0	0	0	0	0	0	0	0	0	0	0	0	0	0	0	0	0	0	0	0.00011327	0
OTU440	5.66348e-05	0.000283174	0.000368126	0	5.66348e-05	5.66348e-05	2.83174e-05	0.000254856	8.49521e-05	0.000311491	0.000368126	0.000198222	0.000566348	0.000707935	0.000509713	2.83174e-05	0.000169904	5.66348e-05	0.000792887	0	0.00240698	0.00209549	0.000141587	0.00107606	0.000311491	0.000311491	0	0.000906156	0.000566348	0.000198222	0.000283174	0.00107606	0.000368126	0.000311491	0.000339809	0	0.00300164	0.000254856	0.000254856	0.000169904	0.00011327	0.00011327	0.000141587	0	0.00152914	0.000481395	0.000991108	0.00206717	0.00387948
OTU251	0	0	0	0	0	0	0	0	2.83174e-05	0	0	0	0	0	0	0	0	0	0	0	0	0	0	0	0	0	0	0	0	0	0	0	2.83174e-05	0	2.83174e-05	0	0	0	0	0	0	0	0	0	0	0	0	0	0
OTU173	2.83174e-05	0	0	0	5.66348e-05	0	2.83174e-05	5.66348e-05	8.49521e-05	5.66348e-05	5.66348e-05	0	5.66348e-05	0	0.00101943	0	0	0	2.83174e-05	0	0.000198222	0	2.83174e-05	0	2.83174e-05	5.66348e-05	0	0.000141587	2.83174e-05	0	0.00011327	2.83174e-05	0	0	0	5.66348e-05	5.66348e-05	2.83174e-05	0	2.83174e-05	0	5.66348e-05	2.83174e-05	5.66348e-05	5.66348e-05	0	0.000141587	0	0.000198222
OTU22	0.000254856	0.00144419	8.49521e-05	2.83174e-05	0.00758906	0.0013026	0.000254856	0.00198222	0.0078156	0.00549357	0.00186895	0.000368126	0.00821204	0.00741915	0	0.00430424	0.000707935	5.66348e-05	0.00184063	0.00758906	0.000396443	0	0.00382285	0.00682449	0.00356799	0.00167073	0.000792887	0	0.00184063	0.000226539	0.00215212	0.00206717	0.0014725	0	0.00334145	0.000736252	0.000311491	0	0.000962791	2.83174e-05	2.83174e-05	8.49521e-05	0	0	0.000311491	8.49521e-05	0.00317155	0.0027751	0.000566348
OTU551	2.83174e-05	0	0	0	2.83174e-05	5.66348e-05	0	8.49521e-05	0	2.83174e-05	2.83174e-05	0	2.83174e-05	2.83174e-05	5.66348e-05	0	0	0	2.83174e-05	0	8.49521e-05	0	0	0	0	2.83174e-05	0	0.00011327	5.66348e-05	0	5.66348e-05	0.00011327	2.83174e-05	8.49521e-05	0	2.83174e-05	0.000169904	0.000198222	0	0	0	0	2.83174e-05	0	0.00011327	2.83174e-05	2.83174e-05	5.66348e-05	0
OTU536	0.00484227	8.49521e-05	0.00574843	0.000622982	0.000141587	0.000877839	0	2.83174e-05	2.83174e-05	8.49521e-05	0.00308659	0.00127428	0.00107606	0.00484227	0.00104774	0.000311491	0.00189726	0.00240698	0.00116101	0.000311491	0.00243529	0.00011327	0.0006513	5.66348e-05	0.000792887	0.00118933	0	0.0014725	0.00118933	0.000736252	0.0011327	0.000339809	0.000594665	0.000396443	0.000198222	0.00186895	0.00254856	0.000453078	0.00286006	0.00107606	0.000311491	5.66348e-05	0.00116101	0.000594665	0.000226539	5.66348e-05	0.000707935	0.000169904	0.000169904
OTU301	0.00203885	0.00133092	8.49521e-05	0.000368126	0.0086368	0.00450246	0.000226539	0.000424761	0.00775896	0	0.0014725	0.00053803	0.00206717	0.00101943	0.000311491	0	0.000736252	0.00240698	0.000311491	2.83174e-05	0.000198222	2.83174e-05	0.00053803	5.66348e-05	0.000368126	0.00192558	0	0.000679617	0.0006513	0.000198222	0.00118933	0.00118933	0.00274679	0.000736252	0	0.0011327	0.00116101	0.000396443	0.000396443	0.00127428	0.0107889	0.000396443	0.00504049	0.000339809	2.83174e-05	0.00158577	0.000877839	2.83174e-05	0.00184063
OTU59	0	0	0	0	0	0	0	5.66348e-05	0	0	0	0	0	0	0	0	0	0	0	0	0	0	0	0	0	0	0	0	0	0	0	0	0	0	0	0	0	0	0	0	0	0	0	0	0	0	0	0	0
OTU224	0	0	0	0	0	0	0	0	0	0	0	0	0	0	0	0	0	0	0	0	0	0	0	0	0	0.000622982	0	0	0	0	0	0	0	0	0	0	0	0	0	0	0	0	0	0	0	0	0	0	0
OTU50	0	0	0	0	0	5.66348e-05	0	2.83174e-05	0	0	0	0	0	0	0	0	0	0	0	0	0	0	2.83174e-05	0	0	0	0	0	0	0	0	0	0	0	0	0	0	0	0	0	0	0	0	0	0	0	0	0	0
OTU189	0.000877839	0.0027751	0.000424761	0.000792887	0.0006513	0.00127428	0.00257688	0.0013026	0.000283174	0.00300164	0.00189726	0.00053803	0.00492722	0.00413434	0.000368126	0.000481395	0.000198222	8.49521e-05	0.00172736	0.00317155	0.000424761	0.00152914	0.00331313	0.000566348	0.00286006	0.000906156	0.00181231	0.000254856	0.0014725	0.000934474	0.00192558	0.00305828	0.00141587	0.000141587	0.00240698	0.00101943	0.00110438	0.000283174	0.00133092	0.000679617	5.66348e-05	0.00254856	2.83174e-05	2.83174e-05	0.00110438	0.000283174	0.00104774	0.0026052	0.000707935
OTU223	0	0	0	0	0	0	0	0	0	0	0	0	0	0	0	0	0	5.66348e-05	0	0	0	0	0	0	0	8.49521e-05	0	0	0	0	0	0	0	0	0	0	0	0	2.83174e-05	0	0	0	2.83174e-05	0	0	0	0	0	0
OTU525	0	2.83174e-05	5.66348e-05	0	0	2.83174e-05	0	0.000254856	0	5.66348e-05	2.83174e-05	2.83174e-05	8.49521e-05	0	0.000283174	0	0.00011327	0.00011327	5.66348e-05	0	5.66348e-05	2.83174e-05	2.83174e-05	0	2.83174e-05	0.000254856	0	0.000169904	0.000198222	0.000254856	5.66348e-05	0.00011327	0	0.00011327	0	5.66348e-05	2.83174e-05	0.000198222	2.83174e-05	0.000169904	0.000396443	0	0.000254856	0	0	5.66348e-05	8.49521e-05	5.66348e-05	0.000169904
OTU1	0.00186895	5.66348e-05	0.000169904	0.00540862	0	0.00116101	0.000509713	0.00198222	0	0	0.00144419	0.000877839	0.000226539	2.83174e-05	8.49521e-05	0.000707935	0.00144419	0.00274679	0	8.49521e-05	2.83174e-05	0	0	5.66348e-05	8.49521e-05	0	5.66348e-05	0.000254856	8.49521e-05	0.000311491	0.00011327	0.00011327	8.49521e-05	2.83174e-05	0.000283174	0.00011327	0.000141587	8.49521e-05	0	0.000226539	0.000509713	0.000368126	0	0.000226539	0.000453078	0	0	0	2.83174e-05
OTU488	0.000339809	0.000311491	0.000283174	0.00218044	0.000566348	0.000962791	0.0013026	0.00614487	0.00246361	0.000622982	0.000792887	0.000169904	0.000594665	0.00124596	0.00897661	0.000141587	0.000226539	0.00161409	0.00362462	5.66348e-05	0.00577675	0.000679617	0.000509713	0.000311491	0.00150082	0.00396443	2.83174e-05	0.00688112	0.00430424	0.000453078	0.000594665	0.00172736	0.00203885	0.00181231	0.00011327	0.000679617	0.00645636	0.0019539	0.000198222	0.0011327	0.000991108	0.000254856	0.000622982	0.000368126	0.00215212	0.00110438	0.00209549	0.00124596	0.00424761
OTU323	0	0	0	0	2.83174e-05	0	0	0	0	0	0	0	2.83174e-05	2.83174e-05	0	0	0.000141587	0	8.49521e-05	0	0	0	0	0	2.83174e-05	0	0	2.83174e-05	5.66348e-05	5.66348e-05	2.83174e-05	0	2.83174e-05	0.000254856	8.49521e-05	2.83174e-05	8.49521e-05	0.000254856	5.66348e-05	0	2.83174e-05	0	0.000198222	0	0	2.83174e-05	2.83174e-05	0	0
OTU273	0	0	8.49521e-05	0	0	0	0	0	0	2.83174e-05	2.83174e-05	5.66348e-05	0	2.83174e-05	0	0	8.49521e-05	0.000198222	2.83174e-05	0	0.000141587	0	0	0	5.66348e-05	0.000566348	0	0.000764569	5.66348e-05	8.49521e-05	0	0.00011327	0.00141587	0.000339809	2.83174e-05	2.83174e-05	0	0.000198222	0.000339809	5.66348e-05	0.000141587	0	0	0	0	0.000509713	0.000198222	0	2.83174e-05
OTU194	0.000283174	0.000368126	0.000226539	2.83174e-05	0.00011327	0.000368126	0.000169904	5.66348e-05	8.49521e-05	0	0.000283174	0.000169904	0.000226539	0.000339809	0.000226539	0.000707935	0.000622982	8.49521e-05	0.000226539	5.66348e-05	0.000198222	0.00011327	0.000877839	0.000566348	0.0006513	0	0.000368126	5.66348e-05	0.000396443	8.49521e-05	0.000594665	0.000821204	0.000424761	0.000283174	0.00379453	0.00053803	0.000226539	0.000509713	0.000736252	0.000566348	8.49521e-05	0.000622982	0.000622982	0.00121765	0.00118933	0.00011327	0.000566348	0.000736252	5.66348e-05
OTU429	0.00011327	0	5.66348e-05	0.000396443	0.000481395	0	2.83174e-05	0	0.0019539	0.000339809	0.000424761	0.00011327	0.00011327	0.00011327	0.0013026	0.00011327	8.49521e-05	0.000226539	0.00053803	0	0.000481395	0.000368126	0	2.83174e-05	0.00011327	0.00305828	0	0.000736252	0.000594665	2.83174e-05	0.000198222	0	0.000311491	0.000311491	2.83174e-05	0.000509713	0.000453078	8.49521e-05	5.66348e-05	0	0.000226539	0	0.000424761	0	0	2.83174e-05	0.000736252	0.00011327	0.0011327
OTU188	8.49521e-05	0.000906156	0.000877839	5.66348e-05	0.00011327	0.000707935	0.000283174	0.00011327	0	0.000283174	0.000169904	0.000226539	0.000622982	0.00144419	0.000339809	0.000707935	8.49521e-05	2.83174e-05	0.00223707	5.66348e-05	0.000283174	0.000566348	0.00152914	0.0019539	0.00133092	0.000169904	0.00203885	0.000226539	0.0011327	8.49521e-05	0.000679617	0.001784	0.000453078	0.000226539	0.000792887	2.83174e-05	0.000226539	0.000283174	0.00118933	5.66348e-05	0	0.000339809	2.83174e-05	0.000453078	0.00169904	5.66348e-05	0.00127428	0.00127428	0.00116101
OTU509	0.000509713	0.000141587	0	0	0	0.000339809	8.49521e-05	0	0	8.49521e-05	0	0.00011327	0.000679617	0.000226539	0.000509713	0	0.00011327	0.000453078	5.66348e-05	0	0.000764569	0	0	0	2.83174e-05	8.49521e-05	2.83174e-05	0.0006513	2.83174e-05	0.000141587	0.000339809	0.00302996	0.00133092	0.000509713	2.83174e-05	0.000396443	0.00127428	5.66348e-05	0.00011327	0	0.000283174	5.66348e-05	0.000934474	0.000453078	0.000169904	0.000821204	2.83174e-05	8.49521e-05	0.00150082
OTU454	0	0	0	0	0	0	0	0	0	0	0	0	0	0	0	0	0.00011327	0	0	0	0	0	0	0	5.66348e-05	0.000509713	0	0	0	0	0	0	0	0	0	0	5.66348e-05	0	0	0	8.49521e-05	0	0	0	0	5.66348e-05	0	5.66348e-05	0
OTU568	0	0	0	0	0	0	0	0	0	0	0	0	0	0	0	0	5.66348e-05	0	0	0	0	0	0	0	0	0	0	0	0	0	0	0	0	0	0	0	0	0	0	0	0	0	0	0	0	0	0	0	0
OTU122	0	0	0	0	0	0	0	0	0	0	0	0	0	0	0	0	5.66348e-05	0	0	0	0	0	0	0	0	0	0	0	0	0	0	0	0	0	0	0	0	0	0	0	0	0	0	0	0	0	0	0	0
OTU446	5.66348e-05	0	2.83174e-05	5.66348e-05	0.000141587	8.49521e-05	2.83174e-05	0.0011327	0.000198222	0.000141587	0.00011327	5.66348e-05	5.66348e-05	0.00011327	0.00271847	2.83174e-05	0	0.000141587	0.000283174	0	2.83174e-05	0	2.83174e-05	0	5.66348e-05	0.00235034	0	0.000339809	0.000141587	0.000198222	0.000339809	0	0.000198222	5.66348e-05	0	0.000339809	0.000509713	0.00011327	0	5.66348e-05	0.000226539	0	2.83174e-05	2.83174e-05	0.000141587	0.000339809	0.000283174	0.000141587	0.000679617
OTU484	0	0	0	0	0	0	0	0	0	0	0	0	0	0	0	0	0	0	0	0	0	0	0	0	0	0	0	0	0	0	0	0	0	0	0	0	0	0	0	0	0	0	0	0	0	0	0	0.000198222	0
OTU445	0.000849521	0.000821204	0.000198222	2.83174e-05	0	0.00855185	0.000141587	0.00305828	0.000877839	0.0417965	0.00410602	5.66348e-05	0.00240698	0.0280625	0.00365294	0.000481395	0.00118933	0.0013026	0.0399558	0.132327	0.108144	0.264739	0.00965623	0.00172736	0.0222291	0.0123747	0.00569179	0.00133092	0.0105907	0.000226539	0.00186895	0.00889166	0.00104774	0.000339809	0.0060316	0.0006513	0.00489891	0.0159993	0.00246361	0.00011327	0.000792887	0.000198222	2.83174e-05	0.000368126	0.00889166	0.000509713	0.0132525	0.086453	0.00705103
OTU141	0	0	0	0	0	0	0	0	0	0	0	0	0	0	0	0	0	5.66348e-05	0	0	0	0	0	0	0	0.000254856	0	0	0	0	0	0	2.83174e-05	2.83174e-05	0	0	0	2.83174e-05	0.000141587	2.83174e-05	0	0	0	0	0	0	0	0	0
OTU419	0.000481395	0.00589002	0.000141587	5.66348e-05	0.00011327	0.00101943	0.00215212	0.000368126	0	0.0311208	0.000424761	0	0.00220876	0.00419097	0.00280342	0.00475732	2.83174e-05	0	0.00254856	0.0166506	0.00314323	0.00444583	0.000453078	2.83174e-05	0.0141021	0.000283174	0.00141587	0.00161409	0.00526703	2.83174e-05	0.00288837	0.00317155	0.00011327	5.66348e-05	0.000368126	0.000339809	8.49521e-05	0.000198222	0.000254856	0.00011327	8.49521e-05	0	2.83174e-05	8.49521e-05	0.00475732	0	0.00589002	0.0169621	0.00557852
OTU453	0	2.83174e-05	2.83174e-05	2.83174e-05	0	0	0	0	0.000764569	0	0	2.83174e-05	2.83174e-05	8.49521e-05	5.66348e-05	0.000339809	0.000169904	0.00747579	0.000141587	0	0.000169904	0	0	0	0	0.000141587	0	0	8.49521e-05	5.66348e-05	2.83174e-05	2.83174e-05	0.000141587	0.00011327	2.83174e-05	0.000509713	5.66348e-05	0.000481395	0.000566348	0.000453078	0.000198222	0	0.000622982	5.66348e-05	0	0.00011327	5.66348e-05	8.49521e-05	0
OTU540	0	0	0	0	0	0	0	0	2.83174e-05	0	0	0	0	0	0	0	0	0	0.00011327	0	0	0	0	0	0	0	0	0	0	0	0	0	0	0	0	0	0	0	0	0	5.66348e-05	2.83174e-05	0	0	0	2.83174e-05	0	0	5.66348e-05
OTU499	5.66348e-05	0.000396443	0.00011327	5.66348e-05	5.66348e-05	8.49521e-05	5.66348e-05	0.000254856	0.000509713	2.83174e-05	0.000141587	0	0.000254856	0.000764569	0	0.000962791	0.000311491	0.000254856	0.000368126	0.000453078	0.000198222	0.00011327	0.000311491	0	0.000424761	0.000566348	0	0.00172736	8.49521e-05	0.00011327	0.000169904	0.000226539	0.000226539	8.49521e-05	8.49521e-05	0.000311491	0.000226539	0.000453078	0.000509713	0.000368126	0.000509713	0	0.000707935	0	5.66348e-05	0.00305828	0.000622982	0.00011327	0
OTU339	0	0	0	0	0	0	0	0	2.83174e-05	0	0	0	0	0	0	0	0	8.49521e-05	2.83174e-05	0	0	0	0	0	0	0	0	0	0	0	0	0	0	0	0	0	0	2.83174e-05	0	0	0	0	0	0	0	0	0	0	0
OTU247	0	0	0	2.83174e-05	0	0	2.83174e-05	0	0.000424761	0	0	0	0	0.00011327	8.49521e-05	2.83174e-05	8.49521e-05	2.83174e-05	0.000339809	0	5.66348e-05	0	0	0	0	8.49521e-05	0	0.000141587	0	0	0	0	0.000962791	8.49521e-05	0	0	5.66348e-05	8.49521e-05	2.83174e-05	5.66348e-05	0	0	0.000169904	0	0	0.000141587	0	0	5.66348e-05
OTU57	0	0	0	0	0	0	0	8.49521e-05	0	0	0	0	0	0	0	0	0	0	0	0	0	0	0	0	0	0	0	0	0	0	0	0	0	0	0	0	0	0	0	0	0	0	0	0	0	0	0	0	0
OTU91	0	0	0	0	0	0	0	0	0	0	0	0	0	0	0	2.83174e-05	0	0.00107606	0	0	0	0	0	0	0	0	0	0	0	0	0	0	0	0	0	0	0.000622982	0	0	0	0	0	0	0	0	0	0	0	0
OTU24	8.49521e-05	0.00110438	0	0	2.83174e-05	0.000198222	0.000509713	5.66348e-05	5.66348e-05	2.83174e-05	0.000226539	0	0.0006513	0.00184063	8.49521e-05	0.000141587	5.66348e-05	2.83174e-05	0	0.00311491	0.000311491	2.83174e-05	0.00011327	8.49521e-05	0.0026052	0.000368126	0.000141587	0	0.000736252	0	0.000736252	8.49521e-05	0.000368126	0	0.0006513	0.000226539	2.83174e-05	0.000169904	0.000283174	0	5.66348e-05	0	0	0	2.83174e-05	5.66348e-05	0.000283174	5.66348e-05	0.000141587
OTU178	0	0	0	0	0	0.000169904	0	0	0	0	0	0	0	0	0	0	0	0	0	0	0	0.00011327	0	0	0.00110438	2.83174e-05	0	0	0	0	0	0	0	0	2.83174e-05	0	0	0	0	0	0	0	0	0	0	0	0	0	0
OTU18	0.000368126	0.000368126	0	0.00011327	0	0.000509713	0	0.0011327	0.000311491	0	0.00252025	0.000594665	0.00107606	0	0.00118933	2.83174e-05	0.000283174	0.00257688	0	0	0.00226539	0.000396443	0	0	0.000226539	0.00529535	0	0.00186895	5.66348e-05	0.000991108	0.00192558	0.00164241	0.000849521	0.000254856	0	0.00121765	0.00860848	0.00155746	5.66348e-05	0.000226539	0.000736252	0.001784	8.49521e-05	2.83174e-05	0	0.00223707	0.00011327	0	0
OTU210	0	0	0	0	0	0	0	0	0	0	2.83174e-05	0	0	0	0	0	0	0.000169904	0	0	0	0	0	0	0	0.000283174	0	0	0	0	0	0	0	0	0	0	2.83174e-05	0	0.00011327	0	0.000226539	0.000198222	0.000141587	0	0	0	0	0	0
OTU252	0.000283174	2.83174e-05	8.49521e-05	0.000764569	2.83174e-05	0.000198222	0	0	0	0	0.000594665	0	8.49521e-05	2.83174e-05	0	0	0	0	0	0	0	0	0	0	0	0	0	8.49521e-05	0	0	0	0.000481395	0.00314323	0.00167073	2.83174e-05	0	0	0	0	0	2.83174e-05	0	5.66348e-05	0	0	0	0	0	0
OTU571	2.83174e-05	2.83174e-05	0.000141587	0.00011327	0.000141587	2.83174e-05	0	0	5.66348e-05	5.66348e-05	8.49521e-05	0	0.000254856	0	0.000141587	0.000169904	0	0.00181231	2.83174e-05	0	0.00011327	0	0	0	0	0.000283174	0	0.00192558	0.000141587	0.000396443	5.66348e-05	0.000254856	0.000424761	0.000169904	0	8.49521e-05	0.00118933	0.000509713	5.66348e-05	0.000339809	0.00101943	0.00011327	0.000679617	0	0	0.00011327	2.83174e-05	0	0.000877839
OTU106	0.00203885	0.000141587	0.000141587	0.00150082	0	0.00127428	0.000764569	0.00011327	0.000821204	0	0.000368126	0.00246361	0.000311491	0.000169904	0.00011327	0.00181231	0.00328482	0.00110438	8.49521e-05	0	5.66348e-05	0	8.49521e-05	0.000169904	0.000707935	2.83174e-05	0	0.000198222	0.000169904	0.0119783	0.00257688	0.00144419	0.000226539	0.00656963	0.00011327	0.00370958	0.000141587	0.0006513	0.000311491	5.66348e-05	0.00353967	0.00127428	0.00229371	0.000679617	0.000792887	0.000849521	2.83174e-05	2.83174e-05	2.83174e-05
OTU40	0	0.00011327	0	0	0	0	0.000254856	5.66348e-05	0	0	0	0	0	0	0	0	0	0.000622982	0	0	0	2.83174e-05	2.83174e-05	0	0	0.000877839	0	0	0.000169904	0.00011327	0	0	0	0	0	0.000877839	0.00189726	0.00254856	0	0	0	8.49521e-05	0.00161409	0	0	0.000934474	8.49521e-05	0	0
OTU127	0	0	0	5.66348e-05	0	0.000198222	0.00011327	2.83174e-05	2.83174e-05	0	5.66348e-05	8.49521e-05	2.83174e-05	0.000453078	0.000141587	0.000198222	2.83174e-05	0.000198222	5.66348e-05	0.000311491	0.000396443	2.83174e-05	2.83174e-05	0	0.000764569	2.83174e-05	0	0.000254856	0.000566348	0.00011327	0	0.00011327	8.49521e-05	2.83174e-05	0	0.00011327	2.83174e-05	0	2.83174e-05	8.49521e-05	8.49521e-05	0	0	0	0	5.66348e-05	0.000198222	0	2.83174e-05
OTU392	0.0032565	8.49521e-05	0.00710766	0.00713598	0.00184063	0.00101943	0.00319986	0.00792887	0.0019539	0.001784	0.00135923	0.00560684	0.00914651	0.00118933	0.000169904	0.000311491	0.00169904	0.00266183	0.000283174	0.000254856	0.000311491	0	0.000141587	0.000481395	0.00167073	0.00104774	0	0.00192558	0.000566348	0.00169904	0.00254856	0.000906156	0.00161409	0.000764569	0.000934474	0.000877839	0.000283174	0.000424761	0.000226539	0.00280342	0.00438919	8.49521e-05	0.00116101	0.00124596	0.000594665	0.000792887	0.000226539	0.000509713	0.000339809
OTU561	0	0.000169904	0	0	0.000198222	0.00011327	0	8.49521e-05	0	0.00011327	0.000169904	0.00011327	0.000283174	0.000481395	0	0.000254856	2.83174e-05	0	0.000283174	0.000254856	2.83174e-05	0	0.000594665	0.00011327	0.000141587	5.66348e-05	0.000141587	0	0.000226539	0	0.000198222	8.49521e-05	8.49521e-05	0	0.000141587	5.66348e-05	2.83174e-05	0	5.66348e-05	0	0	0	0	0	0.00011327	0	0.000283174	0.000169904	0
OTU502	0	0	0	5.66348e-05	0	0	0	0	2.83174e-05	0	0.000226539	0	0	2.83174e-05	0	0	5.66348e-05	0.00011327	0	0	0	2.83174e-05	0	2.83174e-05	0	0.000283174	0	0.000226539	0	2.83174e-05	0.00127428	0	0.00424761	5.66348e-05	8.49521e-05	0	8.49521e-05	0.000141587	0	5.66348e-05	2.83174e-05	0	0	0	0	0.000339809	0	0	0
OTU261	0.0323384	0.00903324	0.000594665	0.0226539	0.105935	0.0164524	0.00138755	0.000339809	0.0663193	0	0.00580506	0.0058617	0	0.00710766	0.0149516	0.0125729	0.0327915	0.0345755	0.0113553	5.66348e-05	0.0135923	0.00662627	0.00557852	0	0.00353967	0.106615	0	0.0772215	0.0123747	0.00818372	0.0332446	0.014725	0.0737385	0.117489	0.0108172	0.0539163	0.0582205	0.0663476	0.0239282	0.0200487	0.167327	0.0107606	0.0867078	0.00509713	0.00274679	0.0353401	0.00617319	0.00925978	0
OTU126	0	0	0	0	0	0	0	0	0	0	0	0	0	0	0	0	2.83174e-05	0	0	0	0	0	0	0	0	0	0	0	0	0	0	0	2.83174e-05	0	0	0	0	2.83174e-05	0	0	0	0	0	0	0	0	0	0	0
OTU396	0	0	0	0	0	0	0	0	0	0	0	2.83174e-05	0	0	0	0	0	0	0	0	0.00011327	0.000198222	0	0	0	0.000141587	0	2.83174e-05	0	0	0	0.000141587	2.83174e-05	0	0	0	0	2.83174e-05	0.00104774	0	0	0	0	0	5.66348e-05	0	0.00155746	0.000311491	0
OTU555	0.000141587	0	0	0	0	0	2.83174e-05	0	0	0	5.66348e-05	0	0	0	0.000396443	2.83174e-05	0	0.00011327	0.00011327	0	2.83174e-05	0	0	0	0	0.000169904	0	0.000141587	2.83174e-05	0	0.000509713	5.66348e-05	2.83174e-05	2.83174e-05	0	0.000424761	0.000198222	0.000169904	0	5.66348e-05	0.000198222	0	0	0	0	0.00011327	0	2.83174e-05	0
OTU195	0	0	0	0	0	0	0	0	0	0	0	0	0	0	0	0	0	0	0	0	0	0	0.000169904	0	0	0	0	0	0	0	0	0	0	0	0	0	0	0	0	0	0	0	0	0	0	0	0	0	0
OTU362	0	0	0	0	0	0	0	0	0	0	0	0	0	0	0	0	0	0	0	0	0	0	0	0	0	0	0	0	0	0	0	0	0	0	0	0	0	0	0	0	0	0	2.83174e-05	0	0	0	0	0	0
OTU134	0	0	0.00254856	0	0	0	0	0.00121765	0	0	0	0	0	0	0	0	0.000198222	0	0	0	0	0.013564	0	0	0	0	0.00011327	0	0	0	0	0	2.83174e-05	0	0	0	0	0	0	0	0	0	0	0	0	0	0.00283174	0	0.0136773
OTU196	0.00011327	5.66348e-05	0.000169904	8.49521e-05	2.83174e-05	8.49521e-05	0	0	0	5.66348e-05	0.000169904	0	0	8.49521e-05	0.000169904	0	0	5.66348e-05	0	0	0	0.000169904	0	0.000453078	0	0.000198222	0	0.000877839	0.000311491	0	2.83174e-05	0.00053803	0	2.83174e-05	0	8.49521e-05	0.000226539	0.000169904	0	0	0.000509713	0	0	5.66348e-05	0	0	2.83174e-05	8.49521e-05	0
OTU110	0	0	5.66348e-05	0.000169904	0	0	0	0	0	0	0.000141587	2.83174e-05	0	0	0	0	5.66348e-05	0.000226539	0	0	2.83174e-05	0	0	0	0	0.000141587	0	0	0	0	0	0	2.83174e-05	0	2.83174e-05	0	0	0	0.000169904	0	2.83174e-05	0	0	0	0	8.49521e-05	0	0	0
OTU181	0	0	0	0	0	0	0	0	0	0.00053803	5.66348e-05	0.00011327	0	0	0	0	0	0	0.000254856	0	0	0.000339809	0	0	5.66348e-05	0.000283174	0	0	0	0	2.83174e-05	8.49521e-05	0	2.83174e-05	0	0	0	2.83174e-05	0	0	0	0	0	0	0	0	8.49521e-05	2.83174e-05	0
OTU7	0.000566348	0.00263352	0.000481395	0.00011327	0.000594665	0.0011327	0.00104774	0.0006513	0.000821204	0.000311491	0.000792887	0.00011327	0.000141587	0.000594665	0.00169904	0.000849521	0.000169904	0.00011327	0.000481395	0.000736252	0.000991108	8.49521e-05	0.00011327	0.000509713	0.000792887	0.000368126	8.49521e-05	0.000254856	0.00243529	0.000169904	0.000622982	0.00192558	0.000169904	8.49521e-05	0.000764569	0.000679617	0.000622982	0.000849521	0.000368126	0.000311491	0.00053803	0.000169904	0.000141587	0.000566348	0.000821204	0.00011327	0.000254856	0.000254856	0.000283174
OTU269	0.000169904	2.83174e-05	0.000339809	0	0.000283174	0.000226539	0	0.000339809	0.000509713	0.000226539	0.000339809	5.66348e-05	0.00220876	0.000198222	0	0	0	0.000169904	0.000169904	0	0.000622982	0.000877839	0.000198222	0.000169904	0.000169904	0.000622982	2.83174e-05	0.000169904	0.000481395	5.66348e-05	0.00011327	0.00116101	0.000566348	8.49521e-05	2.83174e-05	0.000169904	0.000283174	0.000254856	0.000424761	0.000283174	0.000169904	0	0.000141587	8.49521e-05	0.000169904	0.00011327	0.00124596	2.83174e-05	0.000198222
OTU532	0.000509713	0.00011327	0.00161409	2.83174e-05	0.000424761	5.66348e-05	5.66348e-05	0.000764569	0	0.000339809	0.000594665	0.000254856	0	0.000339809	0.00175568	0	0.00011327	0.000169904	0.0013026	0	0.00365294	0.000396443	0	0.000622982	0.000141587	0	0.000169904	8.49521e-05	0.000254856	2.83174e-05	0.000594665	0.00107606	0.000566348	0.000254856	0	0.00011327	0.000622982	0.000396443	5.66348e-05	0.000453078	0.000368126	5.66348e-05	2.83174e-05	0.000283174	0.000368126	0	0	0.00124596	0.000481395
OTU12	0.000141587	2.83174e-05	0	0.00011327	0	0.00011327	0	0	0	5.66348e-05	0.00011327	0.00011327	0	0.00011327	0.000453078	0	2.83174e-05	0.000198222	2.83174e-05	0	5.66348e-05	0	0	0	0	0	0	0	8.49521e-05	8.49521e-05	8.49521e-05	2.83174e-05	5.66348e-05	0	0	0.00011327	0	5.66348e-05	2.83174e-05	0	0.000141587	0	0.00011327	5.66348e-05	0	2.83174e-05	0	0	2.83174e-05
OTU546	0	0	0	0	0	0	0	0	0	0	0	0	0	0	0	0	0	0	0	0	0	0	0	0.000198222	0	0	0	0	0	0	0	0	0	0	0	0	0	0	0	0	0	0	0	0	0	0	0	0	0.00011327
OTU442	0.00116101	0.000311491	5.66348e-05	0.000198222	0.00110438	0.000509713	8.49521e-05	0	0.000481395	0	2.83174e-05	2.83174e-05	0	0	0.000283174	0	0.000453078	0.00232203	5.66348e-05	0	0.000396443	0	0.00011327	0	2.83174e-05	0.00101943	0	0.0021238	0.000849521	2.83174e-05	0	0	0.000368126	0.000481395	8.49521e-05	0.000566348	0.00101943	0.000453078	0.000509713	0.000594665	0.00167073	0.000311491	0.000141587	0	5.66348e-05	0.00172736	0.000254856	0.000453078	0
OTU272	2.83174e-05	0	2.83174e-05	2.83174e-05	0.000198222	0	0	0	0.00243529	0	0.000141587	0	0	0	0	0	2.83174e-05	2.83174e-05	0	0	0	8.49521e-05	8.49521e-05	0.000198222	5.66348e-05	5.66348e-05	0	2.83174e-05	0.000141587	2.83174e-05	0	8.49521e-05	0.000396443	8.49521e-05	0.00011327	0	0.000169904	8.49521e-05	5.66348e-05	0.00011327	0	2.83174e-05	0	0	5.66348e-05	0.00011327	5.66348e-05	0	0
OTU250	5.66348e-05	0.000283174	0	0.000198222	0.000141587	0.000707935	0.000509713	0.0013026	0.000169904	2.83174e-05	0.00124596	8.49521e-05	0.000622982	0.0066829	0.00011327	0.00135923	0.000254856	0.00101943	8.49521e-05	0.00107606	0.000707935	0.00053803	0.000226539	0	5.66348e-05	0.00133092	0.000339809	0.000226539	0.00107606	0.00053803	0.000226539	0.00300164	0.000906156	0.000198222	0.00181231	0.00201053	0.00161409	0.000339809	0.00124596	8.49521e-05	0.00133092	8.49521e-05	0.000792887	0.000877839	0.00011327	0.000311491	2.83174e-05	5.66348e-05	0.000254856
OTU95	0	0	0	0	0	0	5.66348e-05	0	0	0	0	0	0	0	0	2.83174e-05	0	0	2.83174e-05	0	2.83174e-05	0	0	0	2.83174e-05	0	0	2.83174e-05	0	0	0	0	0	0	0	0	0	0	0	5.66348e-05	0	0	0	0	0	0	0	0	0
OTU291	0	0	0	0	0	0	0	2.83174e-05	0.000254856	0	5.66348e-05	0	0	0	2.83174e-05	0	0	0	5.66348e-05	0	2.83174e-05	0	0	0	0	0	0	0	8.49521e-05	0	0	0	5.66348e-05	0	0	0	0	0	0	0	0	0	0	0	0	0	0	0	0
OTU28	0	2.83174e-05	0	0	0.0006513	0	0.000991108	0.000481395	0	0	0.000622982	0	0	0.00053803	0	0	0	0.000226539	0	0	0	0	0	0	0	0	0	0	8.49521e-05	0	0	0	0	0	0	0	0	8.49521e-05	0	0	0.000226539	0	0	0	0	0.00011327	0	0	0
OTU288	0.000254856	5.66348e-05	0.00286006	0.000226539	0.000141587	2.83174e-05	0	0.00271847	0.000311491	0.000792887	0.000339809	0.000566348	0.000509713	0.000821204	0.00121765	0.00011327	0.000566348	0.000311491	0.000906156	8.49521e-05	0.000792887	0.000198222	0.000226539	0.000198222	8.49521e-05	0.000622982	5.66348e-05	0.00164241	0.000622982	0.0011327	0.000424761	0.000396443	0.000311491	0.000368126	0	0.000991108	0.000198222	5.66348e-05	0.000934474	0.000707935	0.000396443	0.00141587	0.00138755	0.000453078	0.00104774	0.000424761	0.00011327	0.000311491	0.00186895
OTU255	0	0	0	0	0	0	0	0	0	0	0	0	0	0	0	0	0.00775896	0.00484227	0	0	0	0	0	0	0	0.00164241	0	0	0	0	0	0	0.000622982	0	8.49521e-05	0	0.000339809	0.00161409	0	0	0.00478564	0.00133092	0.000849521	0	0	0	0	0	0
OTU564	2.83174e-05	0	0	2.83174e-05	0.000622982	0	0	0	0	2.83174e-05	0.00011327	0	2.83174e-05	0	0	0	0	2.83174e-05	0	0	0.000283174	0	0	0	2.83174e-05	0.0006513	0	0	2.83174e-05	2.83174e-05	0	2.83174e-05	0	0	0	0	2.83174e-05	0.00232203	0	0	0	0	0	0	0	2.83174e-05	0.000339809	0	2.83174e-05
OTU524	0.000141587	0.00186895	0.000311491	0	0.0013026	0.0014725	2.83174e-05	0.00475732	0.000707935	0.0359631	0.000991108	5.66348e-05	0.000594665	0.0032565	0.00116101	0.000368126	5.66348e-05	0.000226539	0.00747579	0.0125446	0.00764569	0.00215212	0.000821204	0	0.00246361	0.00161409	0.0021238	0.00135923	0.000991108	0.000509713	0.00359631	0.000339809	5.66348e-05	2.83174e-05	0	0.000481395	2.83174e-05	0.00053803	0.000283174	2.83174e-05	5.66348e-05	0	5.66348e-05	0	0.00373789	0	0.000339809	0.00308659	0.000934474
OTU397	0	0	0	0	0	0	0	0	0	0	0	0	0	0	0	0	0	0	0	0	0	2.83174e-05	0	0	0	0.000424761	0	0	0	0	0	0	8.49521e-05	0	0	0	0	0	0	0	0	0	0	0	0	0	2.83174e-05	0.00353967	0
OTU472	0.0013026	0.000311491	0.0071643	0.0021238	0.0078156	0.00334145	0.00104774	0.0288271	0.00498386	0.00311491	0.00274679	0.0197938	0.0204168	0.00240698	0.00761738	0.00370958	0.00727757	0.00229371	0.00334145	0.000254856	0.00770233	0.00739084	0.00557852	0.00393612	0.00203885	0.00622982	0.0013026	0.00597497	0.0034264	0.00572011	0.012403	0.00883502	0.00790055	0.00589002	0.00339809	0.00328482	0.00300164	0.00127428	0.00608824	0.00421929	0.00345472	0.00402107	0.0073342	0.00331313	0.00549357	0.00181231	0.00999604	0.00243529	0.0134791
OTU538	0.000311491	2.83174e-05	0	0	5.66348e-05	0	2.83174e-05	5.66348e-05	0	0	0.000453078	0	0	2.83174e-05	2.83174e-05	0	0	0	2.83174e-05	0	0.001784	0.00135923	0.000254856	2.83174e-05	0.000169904	0.000679617	0	0.000764569	0.000396443	2.83174e-05	2.83174e-05	0.00101943	8.49521e-05	0	0	0	0	0.00101943	0.000453078	0	0	0	0	0	0.00107606	0.000339809	0.000707935	8.49521e-05	0.00150082
OTU496	5.66348e-05	2.83174e-05	0.000169904	0.00167073	0.000481395	5.66348e-05	0	8.49521e-05	0	0	0.000453078	0.000254856	0.00011327	8.49521e-05	0.000481395	0.000198222	0	0.000764569	0.00011327	0	0	0	8.49521e-05	2.83174e-05	5.66348e-05	0.000594665	0	0	0	0.000566348	0.00110438	2.83174e-05	0.000736252	0.000622982	0.000169904	0.000679617	0.000368126	0.000821204	0.00104774	0.00011327	0.000396443	0	0.000226539	5.66348e-05	0	0.000198222	0.000707935	2.83174e-05	0.000141587
OTU191	0	0	0	0	0	2.83174e-05	0	5.66348e-05	0	0	5.66348e-05	0	0	0	0	2.83174e-05	0	0	0	0	0	0	0.000141587	2.83174e-05	0	2.83174e-05	0	0	0	0	0	0	0	0	0	0	2.83174e-05	0	0	0	0	0	0	0	0	0	0	0	0
OTU404	0.000764569	0	0.000453078	0.00011327	0.000198222	0.000198222	0.000453078	0.000453078	2.83174e-05	0.000198222	0.00201053	0.00206717	0.00116101	0.000877839	0.000424761	0	0.000311491	0.000849521	0.000311491	0	0.000566348	0	0.000566348	0.000169904	0.0014725	0	2.83174e-05	0.000141587	0	0.000764569	0.000736252	0.00053803	0.00135923	0.00172736	0.00218044	0.00155746	0	0.000339809	0.000368126	0.00124596	0.00218044	0.000283174	0.00206717	0.00249193	0.000622982	2.83174e-05	0.000198222	0.000821204	0.000368126
OTU552	0	0	0	0	0	0	0	0	0	0	0	0	0	0	0	0	0	0	0	0	0	0	0	0	0	0.000141587	0	0	0	0	0	0	0	0	0	0	0	0	0	0	0	0	0	0	0	0	0	0	0
OTU231	0	0	0.00011327	0	0	0	0	0	0	0	0	0	0	0	0	0	0	0	0	2.83174e-05	0.000368126	0	0	2.83174e-05	0	0	2.83174e-05	0.000821204	8.49521e-05	0	0.000254856	0.000396443	0	5.66348e-05	0	0	0	0	0	0	0	0	0	2.83174e-05	0	0	0	0	0
OTU177	2.83174e-05	0	2.83174e-05	8.49521e-05	0	0.000141587	0	8.49521e-05	0.000226539	0	0.000481395	5.66348e-05	2.83174e-05	0.00161409	0	0	0	0	0.0013026	0.0109022	0.000311491	0.000849521	0	0	0.00135923	0.000198222	2.83174e-05	2.83174e-05	0.000396443	0	0.00141587	0.000226539	0	2.83174e-05	0	8.49521e-05	0.000311491	0.000254856	0.000169904	2.83174e-05	0.000198222	2.83174e-05	0	0	0	5.66348e-05	2.83174e-05	5.66348e-05	5.66348e-05
OTU356	0	0	0	0	0	0	0	0	0	0	0	8.49521e-05	0	0	0	0	0	0	0	0	0	0	0	0	0	0	0	0	0	0	0	0	0	0	0	0	0	0	0	0	0.000283174	0	0	0	0	0	0	0	0
OTU544	0.00011327	0	0	0	0	0	0	0	0	2.83174e-05	0	0	0	0	0	0	0	0	2.83174e-05	0	0	2.83174e-05	0	0	0	0	0	0	0	0	0	0	0	0	0	0	0	0	0	0	0	0	2.83174e-05	0	0	0	0	0	5.66348e-05
OTU39	0.000339809	0	0.00676785	0.00518208	0	0	8.49521e-05	5.66348e-05	0	0	0.00011327	0.00246361	0	0	0	0.000311491	0	0.000169904	0	0	0	0	0	0	0.000453078	0	5.66348e-05	0	2.83174e-05	2.83174e-05	0.00011327	0.000141587	0.000339809	2.83174e-05	0.000339809	0	0	0	2.83174e-05	0	0.000368126	0	0	8.49521e-05	0	0	0	0	2.83174e-05
OTU305	2.83174e-05	0	5.66348e-05	0.000198222	0	0	0	0	0	0	2.83174e-05	2.83174e-05	2.83174e-05	0	0	0	0.000141587	0.000594665	0	0	8.49521e-05	0	0	0	0	0.000736252	0	0	0	0.00011327	0	2.83174e-05	0.000311491	0.000283174	8.49521e-05	0.000198222	0.000339809	0.000311491	0.000283174	0.000311491	0.000481395	5.66348e-05	0.000566348	0	0	0.000141587	0.000368126	0	2.83174e-05
OTU175	0	0	0	0	5.66348e-05	0	0	0.000368126	0	0.000368126	0	0.000198222	0	0	2.83174e-05	0	0	0	0.00011327	0	8.49521e-05	5.66348e-05	0	0.00011327	2.83174e-05	0	0	2.83174e-05	0	2.83174e-05	2.83174e-05	2.83174e-05	2.83174e-05	0.00011327	0	0	0	8.49521e-05	0	0	0	2.83174e-05	0	0	0	0	0.000169904	0	0
OTU209	0	0	0	0	0	0	0	0	0	0	0.000169904	0	0	0	0	0	0	0.00011327	0	0	0	0	0	0	0	0.000906156	0	0	0	0	0	0	0	0	0	0	0	0	0	0	0.000226539	0	2.83174e-05	0	0	0	0	0	0
OTU267	0	0	2.83174e-05	8.49521e-05	0	0	0	0	0	0	0	2.83174e-05	0	0	0	0	0	0.000198222	0	0	2.83174e-05	0	2.83174e-05	0	0	0.000198222	0	0	0	2.83174e-05	0	8.49521e-05	0.000311491	0	0	0.000141587	5.66348e-05	2.83174e-05	0	2.83174e-05	0.000141587	0	0.00011327	0	0	0	5.66348e-05	0	0
OTU266	0.000169904	2.83174e-05	0	0	0	0	0	0.000141587	2.83174e-05	5.66348e-05	0.000141587	0.000169904	8.49521e-05	0.000141587	0.000792887	0	0.000254856	0.000453078	0	0	2.83174e-05	0	0	0	8.49521e-05	0.000396443	0	8.49521e-05	0.000707935	0.000396443	0	0	5.66348e-05	8.49521e-05	2.83174e-05	0.000368126	5.66348e-05	0.000198222	0.00011327	8.49521e-05	0.000141587	0	0.000283174	0.000396443	0	8.49521e-05	5.66348e-05	2.83174e-05	0
OTU414	0.000481395	5.66348e-05	0.000254856	0.000141587	0.000821204	8.49521e-05	5.66348e-05	0.000962791	0.000169904	0.000707935	0.00053803	0.000368126	5.66348e-05	0.00107606	0.000226539	0	0	0	0.000254856	0	0.00690944	0.0172736	0.00011327	0	0.00107606	0.00671122	0	0.000566348	0.00133092	0.00172736	0.000481395	0.000509713	0.000509713	0.000226539	0.000198222	2.83174e-05	0.000991108	0.00167073	2.83174e-05	0	0.000198222	5.66348e-05	0	0	5.66348e-05	5.66348e-05	0.00410602	0.0011327	0.00116101
OTU6	0	0.00011327	0	0	0	0	0	0	0	0	0	0	0	0	0	0	0.000453078	0	0	0	0	0	0	0	0	0	0	0	0.000141587	0	0	0	0	0	0	0	0	0	0	0	0	0	0	0	0	0	0	0	0
OTU319	8.49521e-05	0	0	8.49521e-05	0	0	0	0.00011327	2.83174e-05	0	8.49521e-05	0	5.66348e-05	8.49521e-05	0	0	0	5.66348e-05	5.66348e-05	0	2.83174e-05	0	0	0	8.49521e-05	0	2.83174e-05	0	0	2.83174e-05	8.49521e-05	0.000141587	0	2.83174e-05	0	0	0.000226539	2.83174e-05	0	2.83174e-05	0	0	0	0	5.66348e-05	5.66348e-05	0	2.83174e-05	0
OTU349	0.000368126	0	0	0	0	0	0.00690944	0.000141587	0	0	0	0	0	0	0	0	0	0.00011327	0	0	0	0	0	0	0	0	0	0	0	0	0	0	0	0	0	0.000509713	0	0.00385116	0	0	0.000707935	0	0	0	0	0	0	0	0
OTU212	0	2.83174e-05	0	0	0	0	0	0	0	0	0	0	0	0	0	0	2.83174e-05	0	0	0	0	0	0	0	0	0.000169904	0	2.83174e-05	0	0	2.83174e-05	0	0	5.66348e-05	0	0	5.66348e-05	0	0	0	5.66348e-05	0	0	0	0	0.00053803	0	0	0
OTU43	0	0	0	2.83174e-05	0	0	0	0	0	0	0	0	0	0	0	2.83174e-05	0	0	0	0	0	0	0	0	0	0	0	0	0	0	0	0	2.83174e-05	0	0	0	0	0	0	0	0	0	0	0	0	0	0	0	0
OTU161	0	0	0	0	0	0	0	0	0	0	0	0	2.83174e-05	2.83174e-05	0	0	0	0	0	0.000169904	2.83174e-05	8.49521e-05	2.83174e-05	0	0.00011327	0	0	0	0	0	0	0	2.83174e-05	0	2.83174e-05	0	0	0	0	0	0	0	0	0	0	0	0	0	0
OTU84	0	5.66348e-05	0	0	0	0.00011327	0	5.66348e-05	0	0	0	0	0.000141587	8.49521e-05	0.00011327	0	0	0	0	8.49521e-05	0	0	0.000169904	0	5.66348e-05	0	0	0	2.83174e-05	0	0	8.49521e-05	0	0	0	0	0	0	0	0	2.83174e-05	0	0	2.83174e-05	0	0	0	0	0
OTU325	0	5.66348e-05	0	0	0	0	0.000141587	0	8.49521e-05	0	2.83174e-05	2.83174e-05	2.83174e-05	2.83174e-05	0	0	2.83174e-05	0	5.66348e-05	2.83174e-05	2.83174e-05	0	0	0	0.000283174	0	0	0	5.66348e-05	0	2.83174e-05	2.83174e-05	2.83174e-05	0	0.00011327	0	2.83174e-05	0	2.83174e-05	0	0	0	0	2.83174e-05	0	0	0	0	0
OTU61	0	0	0	0	0	0	0	0	0.000198222	0	0	0	0	0	0	0	0	0	0	0	0	0	2.83174e-05	0	0	0	0	0	0	0	0	0	0	0	0	0	0	0	0	0	2.83174e-05	0	0	0	0	0	0	0	0
OTU49	0	0	0	0	0	5.66348e-05	0	0	0	0	0	0	0	0	0	0	0	0	0	0	0	0	0	0	0	0	0	0	0	0	0	0	5.66348e-05	0	0	0	2.83174e-05	0	0	0	0	0	0	0	0	0	0	0	0
OTU333	0	0	0	0	0	0	0	0	0	0	0	0	0	0	0	0	0	0	0	0	0	0	0	0	0	0	0	0	2.83174e-05	0	0	0	0	0	0	0	5.66348e-05	0	0	0	0	0	0	0	0	0	0	0	0
OTU529	0.000453078	0.000622982	0.000736252	0.00215212	0.000707935	0.000283174	0.00011327	0.000622982	0.00124596	5.66348e-05	0.000821204	0.000594665	0.000283174	0.000962791	0.00237866	0	0.00243529	0.00866512	0.00249193	0	0.000283174	0.00011327	0.000283174	5.66348e-05	0.00053803	0.0060316	0	0.0102226	5.66348e-05	0.00116101	0	0.00053803	0.00416266	0.000962791	0.000509713	0.00235034	0.00203885	0.000679617	0.0040777	0.00249193	0.0105057	0.000707935	0.0104491	5.66348e-05	2.83174e-05	0.00150082	0.000424761	0.000311491	0.00254856
OTU373	0	0	0	0	0	0	0	0	0	0	0	0.000198222	0	0	0	0	0	0.0011327	0	0	0	0	0	0	0	5.66348e-05	0	0	0	0	0	0	0	0	0	0	0	0.000991108	5.66348e-05	0	0.00133092	0	0	0	0	0.00101943	0	0	0
OTU462	0	0	0	0	0	0	0	0	2.83174e-05	0	2.83174e-05	0	5.66348e-05	0	0	0	0	0	0	0	0	0	0	0.000424761	0.00011327	0.000198222	0	8.49521e-05	0	0	0	5.66348e-05	0.000594665	0	2.83174e-05	0	0	0	2.83174e-05	0	0.000198222	0	0	2.83174e-05	0	0	2.83174e-05	5.66348e-05	0
OTU26	0	0.000283174	0	0	0	0	0	0	0	0	0	0	0	0	0	0	0.000198222	0	0	0	0	0	0	0	0	0	0	0	0	0.00127428	0	0	0	0.00167073	0.00158577	0.0151215	0	0	0	0	2.83174e-05	2.83174e-05	0.000254856	0.00382285	0	0	0	0	0
OTU441	0.000283174	0	0	0	0	0	0.000481395	0.000339809	0	0	0.000141587	0.000877839	0	0	0.00011327	0	0	0.0006513	2.83174e-05	0	0	0	0	0.000198222	0	0	0	0	0.000226539	0.000311491	0	2.83174e-05	0.000311491	2.83174e-05	2.83174e-05	0.00110438	2.83174e-05	0.000141587	0.000254856	0	2.83174e-05	0	0.00215212	0	0	2.83174e-05	0	8.49521e-05	8.49521e-05
OTU500	0	0	0	0	0	0	0	0	0	2.83174e-05	0.00011327	0	0	0	2.83174e-05	0	2.83174e-05	0.000424761	0	0	0.000254856	0	0	0.000141587	0	0.000792887	0	0.000226539	5.66348e-05	2.83174e-05	0	0.000622982	0	0.00011327	0	0.000226539	0.000198222	0.000198222	2.83174e-05	2.83174e-05	0.000453078	0	0	0	0	0.000566348	5.66348e-05	5.66348e-05	0
OTU167	0	2.83174e-05	2.83174e-05	0.000254856	0	2.83174e-05	2.83174e-05	5.66348e-05	2.83174e-05	5.66348e-05	0	0	0	8.49521e-05	0.000169904	0	2.83174e-05	2.83174e-05	5.66348e-05	2.83174e-05	0.000198222	2.83174e-05	0	0	8.49521e-05	8.49521e-05	0	0.00011327	0.00011327	5.66348e-05	2.83174e-05	0.00011327	2.83174e-05	0.00011327	5.66348e-05	2.83174e-05	0.000198222	5.66348e-05	0	2.83174e-05	8.49521e-05	2.83174e-05	2.83174e-05	0	0.00011327	0	0.000141587	0	8.49521e-05
OTU537	0.000169904	0.00101943	0.00011327	0.00011327	0.000368126	0.000622982	0.000254856	0.000226539	0.00053803	0.000566348	0.000849521	0.00011327	0.000962791	0.00257688	0.000311491	0.000198222	0.000311491	0.000679617	0.00138755	0.000877839	0.00133092	0.000679617	0.000991108	8.49521e-05	0.00269015	0.00101943	0.000339809	0.000254856	0.000934474	0.000481395	0.000481395	0.000198222	0.000368126	0.00011327	0.000707935	0.000283174	0.000311491	0.000169904	0.000792887	5.66348e-05	0.000424761	0	0.000509713	8.49521e-05	5.66348e-05	0.000254856	0.000198222	0.000311491	0.000368126
OTU321	0	0	0	0	0	0	0	0	8.49521e-05	0	0	0	0	0	0	0	0	0	0	0	0	0	0	0	0	0	0	0	0	0	0	0	0	2.83174e-05	0	0	0	0	0	0	0	0	0	0	0	0	0	0	0
OTU309	0.0011327	0.000169904	0	0.00135923	0.000254856	0.00124596	0.000509713	8.49521e-05	0.00152914	0.000141587	0.000764569	0.000453078	0.000764569	0.000254856	0.000566348	0.000453078	0.00158577	0.00141587	2.83174e-05	0	0.000198222	5.66348e-05	0	2.83174e-05	0.000736252	0.000566348	2.83174e-05	0.000339809	0.000453078	0.000169904	8.49521e-05	0.000254856	0.000339809	0.000453078	2.83174e-05	0.000594665	0.000254856	0.000311491	2.83174e-05	0.000339809	0.00101943	0	0.00257688	0.000339809	2.83174e-05	0.000453078	2.83174e-05	0	2.83174e-05
OTU285	0	0	0	0	0	0	0	0	0.000424761	0	0	0	0	0	2.83174e-05	0	2.83174e-05	0.000424761	0	0	5.66348e-05	0	0	0	0	8.49521e-05	0	2.83174e-05	2.83174e-05	0	0	0	0.00011327	0	0	0.00011327	0.000339809	0	8.49521e-05	0	8.49521e-05	2.83174e-05	2.83174e-05	0	0	0.00011327	0	0	0
OTU340	0	0	0	0	0	0	0	0	0	0	0	0	0	0	0	0	0	0	0	0	0	0	0	0	0	0	0	0	0	0	0	0	0	0	0	0	0	0.000198222	0	0	0	0	0	0	0	0	0	0	0
OTU354	2.83174e-05	0	0	8.49521e-05	0.000141587	0.000198222	2.83174e-05	0.000509713	0.0006513	0	0.000283174	2.83174e-05	0.00011327	0.000141587	0.00184063	0.00011327	0.000169904	0.000792887	0.000396443	0	0.000169904	0.000198222	0	2.83174e-05	5.66348e-05	0.00336977	0	0.0091182	0.000453078	0.000283174	0	0.000311491	0.00104774	0.00110438	2.83174e-05	0.000509713	0.000339809	0.000622982	0.000141587	0.00053803	0.00124596	0	8.49521e-05	0	0	0.00328482	0.000934474	5.66348e-05	0.000283174
OTU357	0	0	0	2.83174e-05	0	0	0	0	2.83174e-05	0	2.83174e-05	0	0	2.83174e-05	8.49521e-05	0	0	0	8.49521e-05	0	0	2.83174e-05	2.83174e-05	0	0	0.00011327	0	0.000283174	0	0	0	0	5.66348e-05	0.000226539	0	0	2.83174e-05	0	8.49521e-05	2.83174e-05	0.000141587	0	2.83174e-05	0	0	0.000141587	5.66348e-05	0	2.83174e-05
OTU15	0.000566348	0.00574843	0.00286006	0.00328482	0.000962791	0.00294501	0.0032565	0.00223707	0.000311491	0.000962791	0.00348304	0.0104491	0.00138755	0.00294501	0.000821204	0.00161409	0.00141587	8.49521e-05	0.00263352	0.000453078	0.00186895	0.00294501	0.00427592	0.00356799	0.0013026	0.000368126	0.00506881	0.000509713	0.0026052	0.00223707	0.00283174	0.00421929	0.00155746	0.00189726	0.00192558	0.00252025	0.00223707	0.00135923	0.00438919	0.00659795	0.000991108	0.00790055	0.000622982	0.0019539	0.0118367	0.000481395	0.0073342	0.00577675	0.00226539
OTU455	0.000792887	0.000906156	0.000622982	0.000906156	0.00614487	0.000934474	0.000254856	0.00164241	0.000906156	0.00271847	0.000821204	0.000226539	0.00104774	0.000736252	0.00155746	0.000339809	0.00104774	0.000424761	0.00203885	0.000877839	0.00141587	0.00155746	0.000821204	8.49521e-05	0.00192558	0.00104774	0.000849521	0.000736252	0.000481395	0.000424761	0.00184063	0.000934474	0.000339809	0.000169904	0.00186895	0.000254856	0.00266183	0.000509713	0.0011327	0.000283174	0.000481395	0.000141587	0.00011327	0.00011327	0.000906156	5.66348e-05	8.49521e-05	0.00288837	0.000622982
OTU99	0	0	0	0	0	0	0	0	0	0	0	0	0	0	0.00467237	5.66348e-05	0	0	0	0	0	0	0	0	0	0	0	0	0	0	0	0	0	0	0	0.00365294	0.00622982	0.0319137	0	0	0	0.00396443	0.00291669	0	0	0	0	0	0
OTU378	0	0	0	0	0	0	0	0	0	0	0	0	0	0	0	0	0	0	0	0	0	0	0	0	0	0	0	0	0	0	0	0	0	0	0	0	0	0	0	0	0.000141587	0	0	0	0	0.00294501	0	0	0
OTU399	0.000169904	0.00107606	0.00053803	0.0014725	0.000481395	0.000566348	0.000169904	0.00124596	0.000169904	0.00011327	0	0.00107606	0	0	0.00158577	0.000169904	0.00920315	0.00679617	0.00206717	5.66348e-05	0.000169904	0	8.49521e-05	2.83174e-05	0.00101943	8.49521e-05	0	0.00399275	0.000254856	0.000226539	5.66348e-05	2.83174e-05	0.00297333	0.00184063	0.000877839	0.000792887	0.0013026	0.00470069	0.00155746	0.00101943	0.00220876	0.00101943	0.00175568	0.000141587	8.49521e-05	0	0.0014725	0.000396443	0.00475732
OTU257	0	0	0	0	0	0	0	0	0	0	0	0	0	0	0	2.83174e-05	0	0	0	0	0	0	0	0	0	0	0	0	0	0	0	0	2.83174e-05	0	0	0	0	0.000707935	0	0	0	0	0	0	0	0	0	0	2.83174e-05
OTU306	2.83174e-05	0	0.000339809	0	0.000368126	8.49521e-05	2.83174e-05	2.83174e-05	0.000594665	0	5.66348e-05	0	0	8.49521e-05	2.83174e-05	8.49521e-05	0	0.000934474	0.000283174	5.66348e-05	0.000198222	2.83174e-05	2.83174e-05	2.83174e-05	5.66348e-05	0.000198222	0	0.000509713	0.000679617	0	5.66348e-05	0	0.000169904	8.49521e-05	2.83174e-05	0	0.000226539	0	0	0	5.66348e-05	0	0	0	0	5.66348e-05	0.000453078	8.49521e-05	0.000198222
OTU286	0	0	0	0	2.83174e-05	0	5.66348e-05	0.000311491	0	0	0	0.00011327	0	0	0	0	0	0	0	0	0	0	0	0	0	0	0	0	0	0	0	0	8.49521e-05	0	2.83174e-05	0	0	0	0	0	0	0	0	0	0.000141587	0	0.000169904	0	0
OTU420	0.163363	0.0565215	0.0190293	0.259416	0.0171603	0.0768534	0.23158	0.127117	0.103557	0	0.0518774	0.0705952	0.0645919	0.0507164	0.00583338	0.0790621	0.0986011	0.0332446	0.0263068	0.0649318	0.00331313	0.000311491	0.0188594	0.0298748	0.00801382	0.00223707	0.172226	0.049074	0.0129977	0.143116	0.0222858	0.00801382	0.00858017	0.00266183	0.0298465	0.0398992	0.0172736	0.0233052	0.00795718	0.0494138	0.041485	0.0601178	0.00359631	0.0446282	0.024891	0.0116951	0.00297333	0.00150082	0.00328482
OTU387	0.0006513	2.83174e-05	0.00201053	0.00101943	0.000991108	0.000283174	0	0.000453078	0.00710766	0.000679617	0.00175568	0.000453078	8.49521e-05	0	2.83174e-05	0	0.000679617	0.00305828	0	0	5.66348e-05	0.00144419	0.000368126	0.00470069	0.000481395	0.00362462	0	0.0078156	0.00175568	0.00308659	0.0006513	0.00124596	0.00348304	0.00116101	0.000622982	0.000141587	0.0045591	0.000622982	0.000566348	0.000622982	0.000368126	0.000254856	0.000226539	0	0.000169904	0.000368126	0.00283174	2.83174e-05	0.000169904
OTU437	0	0	0	0	0	2.83174e-05	0	0.000906156	0	0	0.00639973	0	0.000169904	0	0	0	2.83174e-05	2.83174e-05	0.00690944	0.0103358	0.00172736	0.000991108	0.000141587	0	0.00348304	2.83174e-05	0	0.000226539	0.00914651	0	0	0.00011327	5.66348e-05	2.83174e-05	0	8.49521e-05	0	0	0.000481395	0	0	0	0	0	5.66348e-05	0	2.83174e-05	0.0125446	0.00589002
OTU270	0.00011327	0.000396443	0	0	0	0	0	0	0.00161409	0	0.00011327	0	0	0.00110438	0	0	0.000169904	2.83174e-05	0.000792887	0	0	0.00011327	0	8.49521e-05	8.49521e-05	5.66348e-05	0	0	0	0	0	0.000141587	0.000764569	0	0.000254856	0.000141587	0.00322818	0.000311491	0	0	8.49521e-05	2.83174e-05	2.83174e-05	2.83174e-05	0	0.000481395	0	0	0.000622982
OTU66	2.83174e-05	0.00011327	5.66348e-05	8.49521e-05	0.000453078	0.00118933	2.83174e-05	0.00152914	0.00237866	0.00201053	0.000226539	0.000141587	2.83174e-05	0.000141587	0.000368126	5.66348e-05	0.000169904	0.0013026	0.000198222	2.83174e-05	0.00118933	0.000566348	0.000566348	0	0.000198222	0.000566348	0	0.000622982	0.000764569	0.000339809	0.000566348	0.000622982	5.66348e-05	0.00011327	0	2.83174e-05	0.000396443	0.000254856	0.00011327	0.000141587	0.00158577	8.49521e-05	0.00053803	0.000141587	0.000198222	8.49521e-05	8.49521e-05	0.00011327	0.000169904
OTU386	0	0	0	0	0	0	0	0	0	0	0	0	0	0	0	0	0	2.83174e-05	0	0	0	0.000141587	0	0	0	5.66348e-05	0	0	0	0	0	0	0	0	0	0	2.83174e-05	0	0	0	0	0	0	0	0	0.000141587	0	0	0
OTU302	2.83174e-05	5.66348e-05	0.000198222	2.83174e-05	0.000283174	2.83174e-05	8.49521e-05	0.000169904	2.83174e-05	0	0.000283174	0	0.000226539	8.49521e-05	0.00011327	0	0.000141587	0.000169904	0.000169904	0	0.000396443	2.83174e-05	0	0.000198222	8.49521e-05	0.000764569	0	0.000622982	0.000141587	2.83174e-05	0.000169904	0.000283174	5.66348e-05	0.00011327	5.66348e-05	2.83174e-05	0.000226539	0.000679617	8.49521e-05	0	8.49521e-05	2.83174e-05	2.83174e-05	2.83174e-05	5.66348e-05	0.000849521	0	0	0.000141587
OTU545	0	0	0	0	0.00011327	0	0	0.000311491	0	0.000339809	0	8.49521e-05	0	0	0	0	0	0	0	0	2.83174e-05	0.000169904	0	0	0	0.00011327	0	0	0	0	0	0	0	0	0	0	0	0	2.83174e-05	0	0	0	0	0	0	0	0	0	0.00133092
OTU284	5.66348e-05	5.66348e-05	0.00011327	0	0.00053803	0	0	0.00011327	0.000226539	0.000198222	0.000594665	0	0.000141587	0.000169904	0	0	8.49521e-05	0.000622982	0.000453078	0	0.000764569	0.000169904	2.83174e-05	0	0	0.00164241	0	0.000198222	0.00104774	0.000198222	0	0.000509713	0.000141587	2.83174e-05	0	2.83174e-05	8.49521e-05	0.000792887	0.000906156	5.66348e-05	0.000991108	0	8.49521e-05	0	0	5.66348e-05	0.000481395	5.66348e-05	0.000679617
OTU240	5.66348e-05	0	0	0	0	0	5.66348e-05	0.00118933	0	0.000254856	0.000141587	0	0	0	0.000453078	0	0	0	0	0	0	5.66348e-05	0	0	0	0	0	0	2.83174e-05	0	0	0	0.000339809	0	0	0	5.66348e-05	5.66348e-05	0	0	0	0	0	0	0	0	0	0	0
OTU523	0.00101943	0.000169904	8.49521e-05	0.0006513	0.000198222	0.000934474	0.000198222	5.66348e-05	0.00353967	0	0.000906156	0.00161409	8.49521e-05	0.00053803	0.000877839	0.000453078	0.00387948	0.00450246	0	0	0.000481395	0	0	2.83174e-05	0.000566348	0.00504049	2.83174e-05	0.00487059	0.00011327	0.00144419	0.00011327	0.00011327	0.00118933	0.000991108	8.49521e-05	0.00192558	0.00235034	0.000481395	0.00218044	0.00053803	0.00223707	0.000481395	0.00682449	8.49521e-05	0	0.00121765	0.00101943	0.000481395	0.000877839
OTU542	0.000169904	0.00235034	0.00235034	0.00209549	0.000877839	0.000906156	0.00107606	0.00144419	0.00011327	0.000283174	0.00286006	0.00858017	0.000368126	0.000764569	0.000453078	0.00104774	0.000594665	0.00011327	0.00167073	0.000283174	0.000934474	0.00181231	0.00192558	0.00220876	0.00107606	0.00053803	0.00308659	0.000141587	0.00138755	0.0014725	0.00257688	0.00235034	0.000736252	0.000821204	0.00118933	0.00158577	0.00141587	0.000622982	0.00218044	0.00158577	0.000368126	0.00523872	0.000368126	0.00110438	0.00696608	8.49521e-05	0.00498386	0.00209549	0.00164241
OTU146	0	0	0	0	0	5.66348e-05	0.00011327	0	0	0	5.66348e-05	0	0	0.000254856	0	0	0	0	0.000396443	0	0	2.83174e-05	0	0	0	0	8.49521e-05	0	0	0	0.000622982	0.000311491	0.000424761	0.000254856	0	0	0	0	0	0	0	0	0	0	0	0	0	0	0
OTU108	0	0	0	0	0	0	0	0	0	0	0	0	0	0	0	0	0	0	0	0	0	0	0	0	0	2.83174e-05	0	0	0	2.83174e-05	0	0	0	0	0	0	0	0	0	0	2.83174e-05	0	0	0	0	2.83174e-05	0	0	0
OTU477	0.000368126	0.00198222	0.00481395	0.000226539	0.00155746	0.000453078	0.000566348	0.00424761	0.00795718	0.0013026	0.00739084	0.00184063	0.0026052	0.00254856	0.00569179	0.000566348	0.00566348	0.00959959	0.00263352	8.49521e-05	0.0124596	0.00891998	0.0014725	0.00368126	0.00334145	0.00294501	0.00011327	0.0236167	0.00254856	0.0058617	0.00280342	0.00594665	0.0086368	0.0092881	0.00467237	0.000906156	0.0262219	0.00682449	0.00209549	0.00252025	0.00421929	0.00690944	0.0091182	0.000566348	0.00656963	0.00387948	0.00770233	0.0107606	0.0220592
OTU279	0	0	0	0	0	0	0	0	0	0	5.66348e-05	0	0	0	0	0	0	2.83174e-05	2.83174e-05	0	0	0	0	0.00011327	2.83174e-05	0.000254856	0	0.00011327	0	0	0	0	0.000226539	2.83174e-05	0	0	0.000934474	0	0	0	2.83174e-05	0	0	2.83174e-05	0	0.000169904	8.49521e-05	0	0
OTU518	0.000254856	0.000198222	0.00110438	0.000934474	0.0021238	0.000481395	0.0026052	0.00243529	0.00235034	0.000792887	0.00283174	0.00121765	0.00246361	0.000821204	0.000453078	0.00240698	0.000962791	0.00107606	0.000453078	5.66348e-05	0.000141587	2.83174e-05	0.000254856	0.000991108	0.000736252	0.000396443	0.000169904	0.000764569	0.000226539	0.000311491	0.00144419	0.000311491	0.000396443	0.000821204	0.000141587	0.00376621	0.000141587	0.000169904	0.000594665	0.000311491	0.000736252	0.0006513	0.00127428	0.00169904	0.000169904	0.000481395	5.66348e-05	0.00053803	0.0013026
OTU166	0	0	0	0	0	0	0	0	0	0	0	0	0	0	0	0	0	0	0	0	0.000254856	0	0	0	0	0	0	0	0	0	0	0	0	0	0	0	0	0	0	0	0	0	0	0	0	0	0	0	0
OTU36	0	0	0	0.000424761	0	0	0	0	0	0	0	0	0	0	0	0	0	0	0	0	2.83174e-05	0	0	0	0	0.000396443	0	0	0	0	0	0	0	0	0	0	0	0	0	0	0	0	0	0	0	0	0	0	0
OTU90	0.000396443	0.00011327	0	0.000141587	0	0.000396443	5.66348e-05	0	0.000141587	0	0	0.000254856	0.00011327	0	0	0.000707935	0.000169904	0.000141587	2.83174e-05	0	0	0	0	0	8.49521e-05	0	0	0	0	0.00150082	0.000254856	0.000169904	8.49521e-05	0.000396443	5.66348e-05	2.83174e-05	0	2.83174e-05	2.83174e-05	0	0.000339809	0.000169904	0.000141587	2.83174e-05	0	0.000226539	0	0	0
OTU570	0	0	2.83174e-05	2.83174e-05	0	0	0	0	0	0	0.000453078	2.83174e-05	0	0	5.66348e-05	0	8.49521e-05	0.000198222	0	0	0	0	0	2.83174e-05	2.83174e-05	8.49521e-05	0	0.000254856	0.000141587	0	5.66348e-05	0	0	0	0	0	0.000198222	5.66348e-05	0	0.00011327	0.00011327	0	0	0	0	0	0.00011327	0	0.000141587
OTU398	0.0129694	0.00948632	0.0245795	0.0229371	0.00286006	0.0204735	0.0177833	0.00509713	0.0019539	0.00286006	0.0137622	0.00812709	0.00957127	0.0281475	0.00908988	0.0304978	0.0135357	0.00274679	0.0182364	0.00659795	0.00555021	0.00379453	0.0117517	0.0133375	0.0254856	0.0101659	0.0179815	0.0106757	0.0298182	0.0193125	0.0169338	0.023107	0.0124313	0.0152064	0.02962	0.0127711	0.00750411	0.0103925	0.0237866	0.0276661	0.00184063	0.0273829	0.00750411	0.0267599	0.0214079	0.011157	0.0261653	0.0199638	0.0107606
OTU197	0	5.66348e-05	2.83174e-05	0	0	0	0	2.83174e-05	0	0	0	0	0	2.83174e-05	0	0	0	0.000198222	0	0	0	0	0	0.00240698	5.66348e-05	0	0	0	2.83174e-05	8.49521e-05	0	2.83174e-05	0	0	0	0	0	0	2.83174e-05	0	0	0	2.83174e-05	8.49521e-05	0	0.000141587	0	0	0
OTU124	0	0	2.83174e-05	8.49521e-05	0	2.83174e-05	0	0	2.83174e-05	0	0	0	0	0	0	0	5.66348e-05	2.83174e-05	0	0	5.66348e-05	0	0	0	0	0.000594665	0	0	0	0	0	0	2.83174e-05	0	0	8.49521e-05	0.000141587	0	8.49521e-05	2.83174e-05	8.49521e-05	2.83174e-05	0	0	0	8.49521e-05	0	2.83174e-05	0
OTU214	0	0	2.83174e-05	0.000141587	0	2.83174e-05	8.49521e-05	0	0	0	0.00011327	8.49521e-05	8.49521e-05	5.66348e-05	0	2.83174e-05	2.83174e-05	5.66348e-05	0	0	0	0	0	0	0	0.00328482	0	0	0	0	2.83174e-05	2.83174e-05	0	0	0	0.000141587	0.000226539	0	0	0	0.00053803	0	0.000141587	0	0	5.66348e-05	0.00011327	0	0
OTU324	0.000254856	0.000141587	0.000169904	8.49521e-05	2.83174e-05	0.000509713	5.66348e-05	5.66348e-05	8.49521e-05	0.000311491	0.000141587	8.49521e-05	0.00144419	0.00053803	5.66348e-05	2.83174e-05	0.000169904	0	0.000396443	0.000736252	0.00011327	0.000339809	0.00118933	8.49521e-05	0.000453078	0.00011327	0.000198222	2.83174e-05	0.000622982	0.000226539	0.0006513	0.00150082	0.000509713	2.83174e-05	0.00152914	0.000283174	0.000339809	8.49521e-05	0.00053803	8.49521e-05	0.000169904	0.000283174	2.83174e-05	2.83174e-05	0.000141587	0.00011327	0.000283174	0.00011327	0.000311491
OTU346	0	0	0	0	0	0	0	0	0	0	0	0	0	0	0	0	0	0	0	0	0	0	0	0	0	0	0	0	0	0	0	0	0	0	0	2.83174e-05	0	0.0459874	0	0.0283174	0	0	0	0	0	0	0.00387948	0	0
OTU74	0	0	0	0	0	0	0	0	0	0	0	0	0.000169904	0	0	0	0	0	0	0	0	0	0	0	0	0	0	0	0	0	0	0	0	0	0	0	0	0	0	0	0	0	0	0	0	0	0	0	0
OTU343	0	0	0	0	0	0	0	0	0	0	0	0	0	0	2.83174e-05	0	0	2.83174e-05	0	0	0	0	0	0	0	0	0	0	0	0	0	0	0	0	0	0.00011327	0	0	0	0.00011327	5.66348e-05	0	0	0	0	0	0	0	0
OTU504	5.66348e-05	0	0	0	5.66348e-05	5.66348e-05	2.83174e-05	5.66348e-05	0	0	2.83174e-05	0.000169904	0	0.000141587	0.00150082	0	0	0.000226539	2.83174e-05	0	0.000453078	0.00198222	0	0	0.000141587	5.66348e-05	0	0.000368126	0.00158577	0	0	0.000198222	5.66348e-05	5.66348e-05	0	0	0	0.000198222	0	0	0.000141587	0	0	0	0	0	0.00167073	0.00053803	0.00011327
OTU249	0	0	0	0	0	0	0	0	0	0	0	0.000198222	0	0	0	0	0	0	0	0	0	0.00011327	0	0.000283174	0	2.83174e-05	0	0	0	0	2.83174e-05	0	0.000254856	0.00011327	2.83174e-05	0	0	0.00011327	0.00011327	0	0	0	0	0	0.00011327	0	0.000424761	0.000707935	0
OTU243	0.00053803	5.66348e-05	0.00283174	0.000622982	0.000198222	0.000311491	0	0.000736252	0.00172736	0.00011327	0.000566348	0.000141587	0.00101943	0.000679617	0.00283174	5.66348e-05	0.000594665	0.00150082	0.000169904	2.83174e-05	0.00158577	0.000254856	2.83174e-05	5.66348e-05	8.49521e-05	0.00447415	0	0.00218044	0.00385116	0.00172736	0.00011327	0.00141587	0.00181231	0.000707935	0.000396443	0.000764569	0.000821204	0.000622982	0.000679617	0.000906156	0.00215212	0.000254856	0.000368126	0.000283174	0.000198222	0.00529535	0.00263352	5.66348e-05	0.00135923
OTU363	0.00011327	5.66348e-05	0	0.000141587	0	2.83174e-05	5.66348e-05	0	2.83174e-05	0	2.83174e-05	2.83174e-05	0	2.83174e-05	0	2.83174e-05	5.66348e-05	5.66348e-05	0	0	2.83174e-05	0	0	0	2.83174e-05	5.66348e-05	0	0.000169904	0	5.66348e-05	2.83174e-05	2.83174e-05	0.000226539	0.000368126	2.83174e-05	0.000198222	2.83174e-05	0	5.66348e-05	0.000169904	0.000226539	2.83174e-05	0.000396443	5.66348e-05	2.83174e-05	8.49521e-05	0	2.83174e-05	0
OTU336	0	0	0	0	0	0	0	0	0	0	0	0	0	0	0	0	0	0	0	0	0	0	0	0	5.66348e-05	0.00011327	0	0	0	0	0	0	0	0	0	0	0.000254856	0	0	0	0	0	0.000169904	0	0	0	0	0	0
OTU498	0.00011327	0.00053803	2.83174e-05	0	0.000396443	0.000792887	0.0006513	0.00104774	0.00107606	0.00809877	0.00954296	0	0.00302996	0.0115535	0.000226539	0.000141587	0.000368126	0	0.00563516	0.0318004	0.00906156	0.0196239	0.00107606	2.83174e-05	0.031319	0.00671122	0.00152914	0.000368126	0.000821204	8.49521e-05	0.00529535	0.000481395	0.000141587	5.66348e-05	0.000424761	0.000311491	0.000254856	0.00373789	0.000594665	0	0.000821204	0	0	2.83174e-05	0.000906156	2.83174e-05	0.00226539	0.00356799	0.000566348
OTU105	0.000962791	0.000254856	0	2.83174e-05	2.83174e-05	0.00693776	0.000283174	0	0	0	0.000368126	0.00172736	0	0	0	0.00138755	0.0027751	0.000594665	0.000679617	0	0.000424761	0	0	0.000169904	0.000198222	0	0	0.000594665	0.000509713	0.0027751	0.000594665	8.49521e-05	0	0.00334145	0	0.00404939	0.000169904	0.00237866	0.00104774	0.00999604	0.000254856	0.000368126	0.016594	0.00506881	5.66348e-05	0.000453078	0.0021238	5.66348e-05	5.66348e-05
OTU379	0	0	0	0	0	0	0	0	0	0	0	2.83174e-05	0	0	0	0	0	8.49521e-05	0	0	0	0	0	0	0	0	0	0	0	0	0	0	0	0	0	0	0	0	0	0	0	0	0	0	0	8.49521e-05	0	0	0
OTU334	0	0	0	5.66348e-05	0	0	0	0	5.66348e-05	0	0	2.83174e-05	0	0	0	0	0	0.000169904	0	0	0	0	0	0	0	0.000396443	0	0.00011327	5.66348e-05	0	0	2.83174e-05	0	0	0	0	0.000764569	2.83174e-05	0	0	2.83174e-05	0	0	0	0	0	0	0	0
OTU157	0	0	0	0	0	0	0	0	0	0	0	0	0	0	0	0	0	0	0.000424761	0	0	0	0	0	0	0	0	0	0	0	0	0	0	0	0	0	0	0	0	0	0	0	0	0	0	0	0	0	0
OTU421	0	0	0	0	0	0	2.83174e-05	0	2.83174e-05	0.000141587	0	2.83174e-05	0	2.83174e-05	2.83174e-05	0	0	5.66348e-05	0	0	0.000141587	2.83174e-05	0	2.83174e-05	2.83174e-05	0.000283174	0	0.000339809	0.000169904	0	2.83174e-05	5.66348e-05	0	0	0	0	2.83174e-05	5.66348e-05	0	0	2.83174e-05	0	0	0	0	2.83174e-05	0.000396443	5.66348e-05	0.000226539
OTU113	8.49521e-05	0	0	0	0	2.83174e-05	0	0	0	0	8.49521e-05	0	0	0	5.66348e-05	0	2.83174e-05	0.000679617	0	0	0.000396443	0	0	2.83174e-05	0	0.000481395	0	0.000254856	5.66348e-05	5.66348e-05	0	0.00011327	0.000509713	5.66348e-05	0	5.66348e-05	0.00252025	0.00011327	2.83174e-05	2.83174e-05	8.49521e-05	0	8.49521e-05	5.66348e-05	0	2.83174e-05	2.83174e-05	2.83174e-05	2.83174e-05
OTU370	0	0.000226539	0	0	0.000481395	2.83174e-05	0	2.83174e-05	0	0	0	0	2.83174e-05	2.83174e-05	0	0	0	0	5.66348e-05	0	0	0.00011327	0.000311491	0	2.83174e-05	0.000424761	0	0.00053803	0.000169904	0	0	2.83174e-05	0	0	0	0	0	0	2.83174e-05	0	2.83174e-05	0	0	0	0.000594665	2.83174e-05	0	2.83174e-05	0.000311491
OTU549	0	0	0	0	0	0	0	0	0	0	0	0	0	0	0	0	0	0	0	0	2.83174e-05	0	0	0	0	5.66348e-05	0	0	0	0	0	0	0	0	0	5.66348e-05	0	0	0	0	0	0	0	0	0	0	0	0	0
OTU376	0	0	0	0	0	0	0	0	0	0	0	0	0	0	0	0	0	2.83174e-05	0	0	0	0	0	0	0	2.83174e-05	0	0	0	0	0	0	0	0	0	0	0	0	0	0	0	0	0	0	0	0.000226539	0	0	0
OTU143	0	0	0	0.000141587	0	0	0	0	0	0	5.66348e-05	0	0	0	0	0	0	0.000226539	5.66348e-05	0	2.83174e-05	0	0	0	0	5.66348e-05	0	2.83174e-05	0	0	0	0	0	5.66348e-05	0	0	0.000141587	0.000169904	0.000141587	0	0	0	0	0	0	8.49521e-05	2.83174e-05	0	0.000169904
OTU151	0	0.000169904	0	0	8.49521e-05	5.66348e-05	0	0.000141587	0	0.0019539	5.66348e-05	0	0.00011327	0.000311491	0	0	2.83174e-05	8.49521e-05	0.00155746	0.000169904	0.00118933	8.49521e-05	0	0	0.000141587	8.49521e-05	0.000169904	5.66348e-05	0.00011327	0	0.00172736	0	2.83174e-05	8.49521e-05	0	0	0.00011327	0	2.83174e-05	0	2.83174e-05	0	0	0	5.66348e-05	0	2.83174e-05	0.00011327	5.66348e-05
OTU531	8.49521e-05	0	0.000339809	0	0.00011327	0.000141587	0	0.00053803	0	0.000311491	0.000594665	0.00011327	2.83174e-05	0.00370958	0.000622982	2.83174e-05	5.66348e-05	0.000198222	0.000566348	0.0108456	0.00314323	0.00512545	0.0006513	8.49521e-05	0.0019539	0.000764569	0	2.83174e-05	0.000622982	0.000169904	0.0014725	0.000481395	0.000198222	8.49521e-05	2.83174e-05	2.83174e-05	0.000991108	0.000283174	0.000424761	2.83174e-05	5.66348e-05	0	8.49521e-05	0	0.000226539	0	0.000396443	0.00404939	0.000141587
OTU489	0.00999604	0.0193125	0.0019539	0.00965623	0.000849521	0.0175568	0.0851787	0.00450246	0.00489891	0	0.00835363	0.00382285	0.0103925	0.00894829	0.00215212	0.0288271	0.010704	0.00152914	0.00869344	0.0114969	0.00053803	2.83174e-05	0.000368126	0	0.0504049	2.83174e-05	0.011865	0.00161409	0.0325084	0.00427592	0.0120632	0.0073342	0.00614487	0.00237866	0.0358498	0.0348304	0.00206717	0.00515376	0.00467237	0.0126579	0.00705103	0.00526703	0.00866512	0.0226539	0.000141587	0.0185196	8.49521e-05	0.00220876	0.00441751
OTU149	0	0	0	0	0	0	0	0	0	0	0	0	0	0	0	0	0	0	0.000226539	0	0	0	0	0	0	0	0	0	0	0	0	0	0	0	0	0	0	0	0	0	0	0	0	0	0	0	0	0	0
OTU125	0	0	0	0	0	0	0	0	0	0	0	0	0	0	0	0	0.000594665	8.49521e-05	0	0	2.83174e-05	0	0	0	0.000481395	0	0	0	0	0	0	0	0	0.000198222	0	0	0	5.66348e-05	0	0	0	0.000141587	0	0	0	0	0	0	0
OTU366	0	0	8.49521e-05	0.000198222	8.49521e-05	5.66348e-05	0	0.000169904	2.83174e-05	5.66348e-05	0.000424761	2.83174e-05	5.66348e-05	0.00011327	5.66348e-05	0	0	2.83174e-05	5.66348e-05	0	0.00011327	0.00011327	0	0	2.83174e-05	2.83174e-05	2.83174e-05	0	0.00011327	0	5.66348e-05	0.000169904	2.83174e-05	0	2.83174e-05	2.83174e-05	0	0	2.83174e-05	0.000141587	2.83174e-05	0	0	2.83174e-05	0.000481395	0	2.83174e-05	0	0.000141587
OTU136	0.0382851	0.00852353	0.00124596	0.0256555	0.0460724	0.0295917	0.0143852	0.017755	0.204848	0.00761738	0.0214079	0.0184912	0.0166789	0.0162542	0.0448547	0.0245795	0.033641	0.113439	0.00620151	0.00656963	0.0239282	0.0108456	0.0058617	0.00305828	0.0648468	0.019001	0.00150082	0.0569746	0.0399841	0.0351985	0.0181231	0.0317155	0.0699722	0.0664892	0.00773065	0.0236733	0.0563799	0.0327066	0.0194257	0.006513	0.0719828	0.00569179	0.0100527	0.00959959	0.00300164	0.0184912	0.0143286	0.000622982	0.0104491
OTU364	0.000792887	0.000311491	0.000934474	0.000877839	2.83174e-05	0.0013026	0.00104774	8.49521e-05	0	2.83174e-05	0.000453078	0.000679617	0.000283174	0.00150082	0.000424761	0.00121765	0.0014725	2.83174e-05	0.000764569	0.000396443	0.000453078	8.49521e-05	0.000566348	0.000311491	0.00127428	0.000169904	0.000396443	0.000396443	0.00232203	0.00209549	0.00118933	0.00155746	0.000707935	0.00133092	0.00280342	0.000991108	0.000934474	0.00107606	0.00271847	0.00240698	0.000311491	0.00198222	0.000962791	0.00198222	0.00107606	0.00121765	0.00141587	0.00124596	0.000509713
OTU168	0	0	0	2.83174e-05	0	0	0	0	0	0	0	0	0	0	0	0	0	0	0	0	2.83174e-05	0	0	0	0	0.000679617	0	0	0	2.83174e-05	0	8.49521e-05	0	0	0	0	8.49521e-05	0	0	0	2.83174e-05	0	0	0	0	2.83174e-05	0	2.83174e-05	0
OTU98	0	0	0	0	0	0	5.66348e-05	0	0	0	0	0	0	0	0	0	0	0	0	0	0	0	0	0	0	2.83174e-05	0	0	0	0	0	0	0	0	0	2.83174e-05	0	0	0	0	0.00011327	0	0	0	0	0	0	0	0
OTU87	0	0	0	0	0	0	0	0	0	0	0	0	0	0	0	0.000226539	0	0	0	0	0	0	0	0	0	0	0	0	0	0	0	0	0	0.000141587	0	0	0.00011327	0	0	0	0	0	0	0	0	0	0	0	0
OTU485	0.000141587	2.83174e-05	0.000453078	2.83174e-05	0.000339809	0	0	5.66348e-05	0.000311491	0	0	0	0	2.83174e-05	0	0	5.66348e-05	0	2.83174e-05	0	0	0	0.000169904	0	0	0.000141587	0	0	2.83174e-05	0.00011327	0	0.000169904	0	5.66348e-05	0	0	0	0	0.00011327	0	0	0	0	0	0	0	0	8.49521e-05	0
OTU33	0	0	2.83174e-05	0	2.83174e-05	0	0	0	2.83174e-05	0	0	0	0	0	0	0	0	2.83174e-05	0.00011327	0	0	0	0	0.00101943	0	0	0	0	0	0	0.000679617	2.83174e-05	0	0	0	0.000141587	0	0	0	2.83174e-05	0	0	0	0	0	0	0.00011327	0	2.83174e-05
OTU565	0.001784	0.000198222	0.00116101	0	0	0.000877839	0	2.83174e-05	8.49521e-05	2.83174e-05	0.000339809	0.00053803	0.000481395	0.000198222	5.66348e-05	0.000396443	0.000849521	2.83174e-05	0.000254856	8.49521e-05	0.000707935	0.000141587	0.000169904	0.000254856	0.00107606	0	0	0.000368126	0.000707935	0.000566348	0.00101943	0.00053803	0.000311491	0.00209549	0.00563516	0.00218044	0.00144419	0.00161409	0.00135923	0.000991108	0.000311491	0.000368126	0.00283174	0.00203885	0.00133092	0.00155746	0.000679617	0.000453078	0.000169904
OTU344	0	0	0	0	0	0	0	0	0	0	2.83174e-05	0	0	0	0	0	0	0.000169904	0	0	0	0	0	0	0	0	0	0	0	0	5.66348e-05	0	2.83174e-05	0	0	5.66348e-05	0	0	2.83174e-05	2.83174e-05	0.000169904	0	0	0	0	0	0	0	0
OTU158	0	0	0	0	0	0	0	5.66348e-05	0	2.83174e-05	0.000311491	0	0	0	0	0	0	0	0.000368126	0.00266183	0.00011327	5.66348e-05	0	0	0.000453078	0	0	0	0.00121765	0	0	2.83174e-05	0	0	0	0	0	0	0	0	0	0	0	0	5.66348e-05	0	2.83174e-05	0.00189726	0.000254856
OTU218	0	0	0	0	0	0	0	0	0	0	0	0	0	0	0	0	0	0.000198222	0	0	0	0	0	0	0	2.83174e-05	0	0	0	2.83174e-05	0	0	0	0	0	0	0	2.83174e-05	0	0	0	0	0	0	0	0	0	0	0
OTU468	0.000169904	0	0.000991108	0.000198222	0.00011327	5.66348e-05	0	0.000226539	0.00184063	0	0.0006513	2.83174e-05	0.0006513	8.49521e-05	0	2.83174e-05	0.000453078	0.00104774	0	0	0.000283174	0	0	0	0.000339809	0.000169904	0	0.0019539	0.000736252	0.000254856	0	0.000141587	0.00192558	0.000736252	0.000141587	0	0	2.83174e-05	0.000198222	0.00011327	0.00101943	8.49521e-05	2.83174e-05	0.00011327	8.49521e-05	0.000594665	0.00365294	5.66348e-05	5.66348e-05
OTU466	0.0121765	0.0178683	0.00625814	0.00385116	0.0185762	0.0143569	0.0139038	0.0291103	0.0169338	0.0708501	0.0154613	0.00410602	0.132667	0.0547375	0.00838194	0.00620151	0.00625814	0.00186895	0.0171037	0.0616753	0.0116668	0.022399	0.0964207	0.00552189	0.0434389	0.0199921	0.0150365	0.0114402	0.0143569	0.0143286	0.0325367	0.0577391	0.0405222	0.0045591	0.0407204	0.0194257	0.0107323	0.00280342	0.0194257	0.00376621	0.00336977	0.0130826	0.00181231	0.00141587	0.00758906	0.00710766	0.0186612	0.0204451	0.0201903
OTU330	0	0	0	0	0	0	0	0	0	0	0	0	0	0	0	0	0	0	0	0	0	0	0	0	0	0.000141587	0	0	0	0	0	0	0	0	0	0	5.66348e-05	0	0	0	0	0	0	0	0	0	0	0	0
OTU216	2.83174e-05	0	0	0	0	0	0	0	0	0	0.000198222	0	0	0	0	0	0	0	0	0	0	0	0	0	0	0.00169904	0	0	0	0	0	2.83174e-05	0	0	0	0	0	2.83174e-05	0	0	0	0	0	0	0	0	0	0	0
OTU144	0	0	2.83174e-05	0	0	0	0	2.83174e-05	0	0	0	0	0	0	0	0	0	2.83174e-05	0	0	0	0	0	0	0	0	0	0	0	0	0	0	0	0	0	0	0	2.83174e-05	0	0	0	0	0	2.83174e-05	0	0	0	0	0
OTU427	0.0563233	0.00917483	0.062808	0.00175568	0.00654132	0.0346605	0.00492722	0.00807045	0.0119216	0.00104774	0.0139038	0.0143852	0.0052104	0.00535199	0.016056	0.0483944	0.0268732	0.00206717	0.0102226	0.00404939	0.00784391	0.0026052	0.0128844	0.0186045	0.0244945	0.00478564	0.00464405	0.0132809	0.0250609	0.01784	0.0342074	0.0173302	0.0108172	0.0382001	0.119981	0.086368	0.0195107	0.0255989	0.0170471	0.0447698	0.00821204	0.0107606	0.0563799	0.0493006	0.0237583	0.0175851	0.0267316	0.015348	0.00940137
OTU505	0.00934474	0.00263352	0.00441751	0.00138755	0.00155746	0.00416266	0.00430424	0.00297333	0.00104774	0.016509	0.00673954	0.00637141	0.0216062	0.00962791	0.00181231	0.01481	0.00572011	0.00931642	0.012403	0.0066829	0.00274679	0.00314323	0.00501218	0.00555021	0.00690944	0.00707935	0.00184063	0.0101093	0.00436088	0.00271847	0.00387948	0.00368126	0.00288837	0.00161409	0.00724925	0.00642805	0.00101943	0.000424761	0.0052104	0.001784	0.00419097	0.00184063	0.00886334	0.00206717	0.000481395	0.00807045	0.0104774	0.00515376	0.00223707
OTU219	0.00011327	8.49521e-05	0	0	0	0	0.000141587	0	0	0.000226539	0.000226539	0	2.83174e-05	5.66348e-05	0.000396443	0	0	0.000339809	0.000141587	0	0.000396443	2.83174e-05	0	0	0.00011327	0.000254856	0	5.66348e-05	0.00011327	2.83174e-05	0.000198222	2.83174e-05	0	0	0	0.00011327	0.000141587	0	8.49521e-05	2.83174e-05	0.00011327	5.66348e-05	0	0	5.66348e-05	0.000169904	0	0.00011327	0.000198222
OTU534	0	0	0	0	0	0	0	2.83174e-05	0	0.00690944	0	0	0	0.00053803	0	2.83174e-05	0	0	0.0011327	0	0.000792887	0.00223707	8.49521e-05	0	0	0.000226539	0	0	0	0	0.000594665	0	0	0	2.83174e-05	0	0	0	5.66348e-05	0	0	0	0	0	5.66348e-05	0	0.000396443	0.000821204	0.000226539
OTU410	0.000141587	0	0.00011327	0.00175568	0.000679617	0	0	0	0.000424761	0	0.000764569	0.00104774	5.66348e-05	0	0.00135923	0.0011327	8.49521e-05	0.000396443	0.0011327	0	8.49521e-05	5.66348e-05	0	0	0.000198222	0.00181231	0	0.000396443	5.66348e-05	0	0.00141587	0.000311491	0.000849521	0	0.000877839	0.000509713	0.000594665	0.00053803	0.000226539	0.000849521	0.000198222	2.83174e-05	0.00107606	0	0	0.00164241	0.000198222	0.000339809	0
OTU148	0	5.66348e-05	0	0	0	0	0	2.83174e-05	0	0	0	0	0	0	0	0	0	0	0.000141587	0	0	0	0	0	0	0	0	0	0	0	0	0	2.83174e-05	0	0	0	0	0	0	0	0	0	0	0	0	0	0	0	0
OTU432	2.83174e-05	0	2.83174e-05	0	2.83174e-05	0	5.66348e-05	0	0	0	2.83174e-05	0	0	0	0	0	0	0	0	0	0.000169904	8.49521e-05	0	0	0	0	0	2.83174e-05	0	2.83174e-05	0.000141587	8.49521e-05	2.83174e-05	5.66348e-05	0	0	2.83174e-05	8.49521e-05	2.83174e-05	0	5.66348e-05	0	2.83174e-05	8.49521e-05	5.66348e-05	0	0	0.00011327	5.66348e-05
OTU566	0	0	0	0	0	0	0	0	0	0	0	0	0	0	0	0	0	0	0	0	0	0	0	0	0	0	0	0	0	0	0	0	0	0	0	0	0	0	0	0	0	0	0	0	0	0	0	0	0
OTU264	0.0493006	0.00198222	0.0799116	0.10939	0.00982613	0.0409753	0.00549357	0.094042	0.00181231	0.000283174	0.0818939	0.0334711	0.0132809	0.00470069	0.0182081	0.0357082	0.0453928	0.302033	0.00600328	0.000509713	0.000792887	0.000792887	0.000169904	0.00382285	0.0066829	0.00011327	0.00186895	0.0195956	0.00444583	0.0268166	0.00345472	0.0178966	0.0086368	0.0185762	0.00404939	0.00339809	0.00880671	0.00453078	0.000566348	0.00331313	0.0494988	0.00965623	0.00396443	0.0168488	0.00804214	0.00192558	5.66348e-05	0.000594665	0.00427592
OTU83	0	2.83174e-05	0	0	0	2.83174e-05	0	0	0	0.00152914	2.83174e-05	0	0	2.83174e-05	8.49521e-05	0	0	0	0.000339809	5.66348e-05	0.000198222	0.000141587	0	0	0	0.00011327	2.83174e-05	0	0	0	0	2.83174e-05	0	0	0	0	0	0	0	0	2.83174e-05	0	0	0	5.66348e-05	0	2.83174e-05	2.83174e-05	2.83174e-05
OTU68	0	0	0	0	0	0	0	0	0	0	0.000169904	0	0	0	0	0	0	0	0	0	0	0	2.83174e-05	0	0.000141587	0	0	0	0	0	0	0	0	0	0	0	0	0	0	0	0	0	0	0	0	0	0	0	0
OTU331	8.49521e-05	0	0	0.000226539	0.00011327	5.66348e-05	0.000283174	0.000283174	0	0.00011327	0.000368126	5.66348e-05	8.49521e-05	0.00011327	0.00555021	2.83174e-05	0	0.00011327	5.66348e-05	0	0.00249193	5.66348e-05	0	5.66348e-05	0.000198222	0.000849521	0	0.0066829	0.000877839	0.00011327	0	0.00116101	2.83174e-05	0.000283174	2.83174e-05	0.00011327	0.00611655	0.000764569	5.66348e-05	0.000169904	0.000679617	0	2.83174e-05	5.66348e-05	0.000169904	0.000991108	0.000254856	0.000198222	0.000566348
OTU350	0	0	0	0	0	0	0	0	0	0	0	0	0	0	0	0	0	0	0	0	0	0	0	0	0	0	0	0	0	0	0	0	0	0	0	0	0	0	0	0	0.000481395	0	0	0	0	0	0	0	0
OTU320	0	0	0	0	0	0	0	0	0	0	0	0	0	0	0	0	0	0	0	0	0	0	0	0	0	0	0	0	0	5.66348e-05	0	0	2.83174e-05	8.49521e-05	0	0	0	0	0	0	0	2.83174e-05	0	0	0	0	0	0	0
OTU52	0.000141587	0	0	0	0	0	0.000679617	0	0	0	0.000141587	8.49521e-05	0.000594665	0.000198222	0	0.000141587	2.83174e-05	0.00011327	2.83174e-05	0.000226539	0	0	2.83174e-05	2.83174e-05	0.000198222	0	0	0	8.49521e-05	0.000169904	0.000169904	0	5.66348e-05	8.49521e-05	2.83174e-05	8.49521e-05	2.83174e-05	0	5.66348e-05	5.66348e-05	2.83174e-05	0.000169904	8.49521e-05	0	2.83174e-05	5.66348e-05	2.83174e-05	2.83174e-05	0
OTU520	0.00631478	0.000821204	0.00436088	0.00158577	0.00235034	0.000934474	0.0160843	0.00138755	0.00135923	2.83174e-05	0.00529535	0.00348304	0.0188027	0.0109871	0.000141587	0.00727757	0.00498386	0.000991108	0.000566348	0.00801382	0.00144419	0	0.000877839	0.00229371	0.0158861	0.000736252	0.000396443	0.001784	0.00257688	0.00631478	0.00515376	0.000821204	0.0079855	0.00453078	0.00597497	0.0113836	0.000424761	0.00101943	0.00144419	0.00257688	0.00319986	0.00506881	0.00487059	0.00365294	0.00319986	0.00821204	0.000311491	0.00152914	0.000509713
OTU262	0	0	0	0	0	0	0	0.00101943	0	0.000198222	0	0	0	0	0	0	0	0	8.49521e-05	0	0	0	0	5.66348e-05	0	0.00011327	0	0	0	0	0	0	0.000254856	0	0	0	0	0	0	0	0	0	0	0	0	0	2.83174e-05	0	0
OTU65	0.000254856	5.66348e-05	0	5.66348e-05	0	0.000311491	0	0	0	0.00011327	0.000226539	0	2.83174e-05	0	2.83174e-05	5.66348e-05	2.83174e-05	0.000198222	0	0	8.49521e-05	0	0	0	0.00011327	8.49521e-05	0	2.83174e-05	2.83174e-05	2.83174e-05	0	2.83174e-05	0	0	0	0.000169904	0	5.66348e-05	2.83174e-05	0	0	0	2.83174e-05	0	0	0	0	0	0
OTU543	0.000792887	0	0.000821204	8.49521e-05	0	0	5.66348e-05	5.66348e-05	0	0	0.000198222	0.000396443	0.000368126	5.66348e-05	0.00218044	0.000254856	0.000453078	0.000396443	5.66348e-05	2.83174e-05	8.49521e-05	8.49521e-05	2.83174e-05	2.83174e-05	5.66348e-05	0.00011327	0	8.49521e-05	0	0.000339809	0.000169904	2.83174e-05	5.66348e-05	0.000169904	2.83174e-05	0.000169904	5.66348e-05	8.49521e-05	0.000396443	0.000424761	0.000283174	0	0.00101943	0.000991108	0	0.000198222	0.000254856	2.83174e-05	2.83174e-05
OTU71	2.83174e-05	0	0	2.83174e-05	0	2.83174e-05	5.66348e-05	2.83174e-05	2.83174e-05	0	0	0	5.66348e-05	2.83174e-05	2.83174e-05	2.83174e-05	0	5.66348e-05	0	0	0	0	2.83174e-05	0	5.66348e-05	0	2.83174e-05	0	0	0	0	0	0	0	0	2.83174e-05	0	0	0	0	0	0	2.83174e-05	0	0	0	0	0	2.83174e-05
OTU312	0.00710766	0.000849521	0	0	2.83174e-05	0.00311491	0	0	5.66348e-05	0	0.001784	0.00011327	0.00215212	0.000481395	0	0.000254856	0.00509713	0.0032565	0	0	0	0	0	0	0.000792887	0	2.83174e-05	8.49521e-05	0.000453078	0	0.000368126	0	0.000368126	0.00011327	0	0.000707935	0.000481395	0	0.000424761	8.49521e-05	2.83174e-05	0	0.000169904	0	0	0.00011327	0	0	0
OTU45	0	0	0	8.49521e-05	0	0	0	0	0	0	0	0	0	0	0	0	0	2.83174e-05	0	0	0	0	0	0	0	0	0	0	0	0	0	0	0	0	0	0	0	0	0	0	2.83174e-05	0	0	0	0	0	0	0	0
OTU207	0	0	0	0	0	0	0	0	0	0	0.000226539	0	0	0	0.000453078	0	0	0.00308659	0	0	0	0	0	0	0	0.00348304	0	0	0	0	0	0	0	0.000198222	0	0	0	0.000311491	0.000311491	0	0.000226539	0	0.00404939	0	0	0	0.000169904	0	0
OTU85	0	0	2.83174e-05	0	0	0	0	0	0.000226539	0	0	0	0	0	0	0	0	0	0	0	0	0	0	0	0	2.83174e-05	0	0.000141587	0	0	0	0	5.66348e-05	0	0	0	0	0	0	0	0	0	0	0	0	2.83174e-05	0	0	0
OTU487	0.000198222	0.000311491	5.66348e-05	0.000679617	0.000198222	0	0.000396443	0.000396443	0.000877839	2.83174e-05	8.49521e-05	0.000736252	2.83174e-05	0.000509713	0.00492722	0.000226539	0.000254856	0.000906156	0.000481395	0	5.66348e-05	2.83174e-05	5.66348e-05	5.66348e-05	0.000311491	0.00249193	2.83174e-05	0.00104774	8.49521e-05	0.000339809	0.00011327	0.00011327	0.00107606	0.000226539	2.83174e-05	0.00229371	0.000962791	0.000368126	0.000169904	0.000736252	0.00144419	0.000169904	0.000226539	2.83174e-05	2.83174e-05	0.000226539	0.000509713	2.83174e-05	0.000453078
OTU237	0.00011327	2.83174e-05	0.000198222	0.000509713	0.000396443	0.000339809	0.000169904	0.00218044	8.49521e-05	8.49521e-05	0.000622982	0.00433256	0.000481395	0.000198222	0.000254856	0.000226539	0.000226539	2.83174e-05	0.000226539	0	0.000254856	0.000594665	2.83174e-05	0.000198222	0.000198222	0.000283174	0.000169904	0.000169904	0.000396443	0.000283174	0.00110438	0.0006513	0.000169904	0.000254856	0.000169904	0.000141587	0.000254856	5.66348e-05	0.000226539	0.000283174	0.000169904	0.000453078	5.66348e-05	0.000283174	0.000707935	2.83174e-05	0.00133092	0.000622982	0.000424761
OTU76	0	0	5.66348e-05	2.83174e-05	2.83174e-05	2.83174e-05	5.66348e-05	0	2.83174e-05	0	2.83174e-05	2.83174e-05	0.00011327	0.000198222	0	2.83174e-05	0.00011327	0	8.49521e-05	0	0.000141587	0	0	2.83174e-05	0.000141587	0.00011327	0	0.000283174	2.83174e-05	5.66348e-05	8.49521e-05	0.00011327	8.49521e-05	0.00011327	5.66348e-05	8.49521e-05	0.00011327	0.000169904	0.00011327	2.83174e-05	2.83174e-05	5.66348e-05	0.00011327	0	0	2.83174e-05	5.66348e-05	2.83174e-05	0.000254856
OTU156	0	0	0	0	0	0	0	0	0	0	0	0	0	0	0	0	0	0	5.66348e-05	0	0	0	0	0	0	0	0	0	0	0	0	0	0	0	0	0	0	0	0	0	0	0	0	0	0	0	0	0	0
OTU506	0.00266183	0.000283174	0.00962791	0.00232203	2.83174e-05	0.00127428	0.00186895	0.0039078	0	0	0.00662627	0.00246361	0.00438919	0.000198222	2.83174e-05	8.49521e-05	0.0034264	0.00453078	0.000226539	0	8.49521e-05	0	2.83174e-05	0	0.000622982	0	0	0.00209549	8.49521e-05	0.00133092	0.000396443	5.66348e-05	0.000396443	0.00286006	8.49521e-05	0.00906156	2.83174e-05	0.000481395	0.000226539	0.00189726	0.00152914	0	0	0.00617319	0.000254856	0.00118933	0.000509713	0.000226539	8.49521e-05
OTU277	0	0	0	8.49521e-05	0.000283174	0	2.83174e-05	0	5.66348e-05	0.000764569	0	8.49521e-05	0	0	0.000792887	0	0	0	0	0	0	0	0	0	0	0	0	0	0.000368126	0	0	8.49521e-05	0.000169904	0.000169904	0	0	2.83174e-05	0	0	0	0.000311491	2.83174e-05	0	0	0	0	0	0	0.000141587
OTU47	0	0	0	0	2.83174e-05	0	0	5.66348e-05	0	0	2.83174e-05	0	0	0	0	0	0	0	0	0	0	0	0	2.83174e-05	0	0	0	0	0	2.83174e-05	0	0	0	0	0	0	0	8.49521e-05	0	0	0	0	0	0	0	0	0	0	0
OTU244	0.001784	0.00124596	0	0.00504049	0.00155746	0.000934474	0.000396443	0.00235034	0.00351136	0	0.000424761	0.00175568	0	0.00116101	0.00948632	0.000707935	0.000254856	0.00172736	0.00254856	0	0.000396443	0.000141587	0.000226539	2.83174e-05	0.000962791	0.00682449	0	0.00739084	0.000736252	0.000934474	0.000622982	0.000509713	0.00232203	0.000311491	0.00011327	0.00430424	0.00322818	0.00237866	0.000169904	0.00280342	0.00671122	0.000198222	0.000311491	0.000169904	8.49521e-05	0.00053803	0.00141587	0.00011327	0.00116101
OTU283	8.49521e-05	0	2.83174e-05	0	0.00011327	0.000254856	0	0.000368126	5.66348e-05	2.83174e-05	0.000283174	8.49521e-05	0.000226539	0.000141587	0.000339809	0.000169904	0.000849521	0.000566348	0.000141587	0	0.000141587	0	0.00011327	0	5.66348e-05	0.000226539	0	0.000368126	0.000169904	8.49521e-05	0.00011327	2.83174e-05	0.000141587	0.000311491	0.000169904	0.000169904	0.000877839	0.000198222	0.000311491	0.000226539	0.00011327	2.83174e-05	0.000424761	0	0	0.000821204	5.66348e-05	0	5.66348e-05
OTU199	0	0	0	0	0	0	0	0	0	0	0	0	0	0	0	0	0	0	0	0	0	0	0	0	0	2.83174e-05	0	0	0	0	0	0	0	0	0	0	0	0	0	0	0	0	0	0	0	0	0	0	0
OTU152	0	0	0	0	0	0	0	0	0	0	0	0	0	0	0	0	0	0	5.66348e-05	0	0	2.83174e-05	0	0	0	0	0	0	0	0	0	0	0	0	0	0	0	0	0	0	0	0	0	0	0	0	0	0	0
OTU248	0.000481395	2.83174e-05	2.83174e-05	0.000169904	0.000311491	0.000453078	0.00011327	0.000311491	0.000424761	8.49521e-05	0.000198222	5.66348e-05	0.000226539	0.000566348	0.0006513	2.83174e-05	2.83174e-05	0.000311491	5.66348e-05	0	0.0006513	5.66348e-05	5.66348e-05	0	0.000368126	0.00141587	0	0.00172736	0.000339809	8.49521e-05	0.000396443	0.000849521	0.00807045	0.00107606	0	0.00053803	0.00127428	0.00226539	0.000509713	0.000254856	0.0011327	8.49521e-05	0.000169904	0.000141587	5.66348e-05	0.00257688	0.000198222	5.66348e-05	0.000283174
OTU308	8.49521e-05	2.83174e-05	0.00011327	0	0.000226539	5.66348e-05	0	0.000198222	0.000169904	0.000424761	0.000396443	8.49521e-05	8.49521e-05	5.66348e-05	5.66348e-05	0	0	2.83174e-05	0.000169904	0	0.000254856	0.000198222	0.000141587	2.83174e-05	2.83174e-05	0.000169904	2.83174e-05	0.000311491	0.000254856	0.000339809	0.000198222	0.000254856	0.000594665	0.000396443	0	0	0.000141587	0	0	0.000481395	2.83174e-05	2.83174e-05	0	0	5.66348e-05	5.66348e-05	0.0006513	2.83174e-05	0.000396443
OTU116	0	0	0	0	0	0	0	0	0	0	0	0	0	0	0	0	2.83174e-05	0	0	0	0	0	0	0	0	0	0	2.83174e-05	0	0	0	0	0	0	0	0	0	2.83174e-05	0	0	0	0	0	0	0	0	0	0	0
OTU511	0.000169904	8.49521e-05	0	0.000396443	0.000339809	0.000254856	0.00011327	0.000283174	0.00569179	5.66348e-05	0.000707935	0.000169904	0.000226539	0.000679617	0.000707935	2.83174e-05	5.66348e-05	0.00053803	0.000453078	5.66348e-05	0.000679617	0.000906156	0	0.000198222	0.000396443	0.00150082	0	0.00314323	0.000339809	8.49521e-05	0.000396443	0.000849521	0.0134224	0.000849521	0	0.00121765	0.0021238	0.00101943	0.000254856	0.000424761	0.00101943	8.49521e-05	0.00164241	2.83174e-05	5.66348e-05	0.00254856	0.000707935	0.000283174	0.00104774
OTU417	0.000453078	0.00220876	0.000453078	0.000254856	0.00169904	0.0011327	0.00116101	0.00141587	0.00124596	0.012403	0.00209549	0.000339809	0.00269015	0.00266183	0.000906156	0.00121765	0.000821204	0.00135923	0.00201053	0.0125729	0.00359631	0.00218044	0.0032565	0	0.00370958	0.00172736	0.00192558	0.00124596	0.00206717	0.000622982	0.00274679	0.00246361	0.00155746	0.000792887	0.00184063	0.00161409	0.00308659	0.0014725	0.00314323	0.000877839	0.000821204	0.000198222	0.00201053	0.000424761	0.000849521	0.000934474	0.00308659	0.0014725	0.00243529
OTU42	0	0	0	5.66348e-05	0	0	0	0	0	0	0	0	0	0	0	0	0	0	0	0	0	0	0	0	0	0	0	0	0	0	0	0	0	0	0	0	0	0	0	0	0	0	0	0	0	0	0	0	0
OTU21	5.66348e-05	5.66348e-05	0.000169904	5.66348e-05	0	2.83174e-05	0	0.000141587	0	0	2.83174e-05	0.00011327	0	0	5.66348e-05	0	0.000424761	2.83174e-05	0.00011327	2.83174e-05	0.000198222	2.83174e-05	0	0	0	0.000226539	0	2.83174e-05	0.000254856	0.000141587	0.000509713	5.66348e-05	0	0.00011327	2.83174e-05	2.83174e-05	0	0	0	0	2.83174e-05	0	0.000226539	8.49521e-05	0	0.000198222	2.83174e-05	0	0
OTU120	0	0	0	0	0	2.83174e-05	0	0	0	0.000594665	0.000169904	0	8.49521e-05	0	0	5.66348e-05	0.000254856	0	0	2.83174e-05	0	0	0.00209549	0	0.000169904	0	0	0	0	0	0	2.83174e-05	0	2.83174e-05	0	0.00011327	0	0	0.000141587	0	0	0	0	0	0	0	0	0	0
OTU530	0	0	0	0	0	0	0	0	0	0	0	0	0	0	0	0	0	0	0	0	0	0	0	0	0	0.000962791	0	0	0	0	5.66348e-05	0	0	0.000396443	0	0	0	0	0	0	0	0	0	0	0	0	0	0.00101943	0
OTU234	0.000226539	5.66348e-05	8.49521e-05	0.00563516	0.000368126	0	0.000226539	0	0	2.83174e-05	0.00198222	0.000254856	5.66348e-05	0.000396443	0.00186895	0	0.000453078	0.000849521	0.000283174	0	0.000679617	0.00011327	8.49521e-05	0.000141587	0.000311491	0.0011327	0	0.00461573	8.49521e-05	0.000311491	0.00948632	0.000481395	0.00877839	0.00104774	0.000368126	0.00302996	0.00376621	0.00370958	0.000509713	0.000509713	0.00053803	2.83174e-05	0.00011327	2.83174e-05	0	0.00359631	0.00410602	0.000169904	0.000821204
OTU274	0.000226539	0.00135923	0	0.000141587	0	0.000368126	0.000254856	0	0	0	0.00107606	2.83174e-05	0.000339809	0.000736252	0	0	0.000707935	2.83174e-05	0	0.00138755	0.000283174	0	0	0	0.00192558	2.83174e-05	2.83174e-05	0.000254856	0.000707935	0	2.83174e-05	0.000424761	0.00011327	0	0.00011327	0.00158577	0	0	2.83174e-05	0.000283174	0.000141587	0	0	5.66348e-05	0	0.00141587	0	0	0
OTU448	0.000849521	0.000509713	0.000311491	0.000509713	0.000821204	0.000962791	0.000198222	0.000906156	0.000424761	0.000368126	0.000622982	0.000169904	0.000368126	0.000283174	0.000764569	0.000311491	0.00297333	0.00370958	0.000622982	0.000311491	0.000424761	5.66348e-05	0.000424761	0.000226539	0.000424761	0.00124596	0.000509713	0.000169904	0.000424761	0.000934474	0.00053803	0.000198222	0.00206717	0.000226539	0.000254856	0.000481395	0.00254856	0.00141587	0.000424761	0.000226539	0.000622982	0.00011327	0.000311491	0.000311491	0	0.0014725	0.000254856	8.49521e-05	0.000254856
OTU171	2.83174e-05	2.83174e-05	0	0	2.83174e-05	0	0	2.83174e-05	2.83174e-05	0.000169904	2.83174e-05	0	0	0.000424761	0.00011327	0	0	0	0.000906156	0.000368126	0.00116101	0.000849521	0.000198222	0	0.000198222	0.000141587	2.83174e-05	2.83174e-05	8.49521e-05	2.83174e-05	5.66348e-05	5.66348e-05	2.83174e-05	0	0	0	0	0.000226539	5.66348e-05	0	0	0	0	0	0.000254856	0	0.000226539	0.000226539	0.00011327
OTU174	0	0	0	0	0	0	0	0	0	0	2.83174e-05	0.000141587	0	2.83174e-05	0	0	2.83174e-05	0	0.000396443	0	0	0.00053803	0	0.000368126	0	0	5.66348e-05	5.66348e-05	0	0	0.000283174	0	8.49521e-05	5.66348e-05	5.66348e-05	0	0	0	0.00175568	0	0	0	0	0	0.00345472	0	0.000141587	0.00116101	0
OTU225	0	0	0	0	0	0	0	0	0	0	0.000198222	0	0	0	0.000509713	0	2.83174e-05	0	0	0	0	0	0	0	0	0.0006513	0	0	0	0	0	0	2.83174e-05	0	0	0	0	0	0	0	0.000169904	0.000311491	0.00011327	0	0	0	0.000368126	5.66348e-05	0
OTU476	0.00172736	8.49521e-05	0.00133092	0.000396443	0.000509713	0.00107606	0.000679617	0.000481395	2.83174e-05	0.00011327	0.000679617	0.00133092	0.000396443	0.00235034	0.00209549	0.00127428	0.00336977	0.00053803	0.00107606	0	0.00107606	0	0	0	0.00368126	0.000226539	2.83174e-05	0.000934474	0.00161409	0.00118933	0.00152914	0.00201053	0.00220876	0.000622982	0.004729	0.00569179	0.000622982	0.00203885	0.000226539	0.00654132	0.00101943	0.0014725	0.00353967	0.0071643	0.000396443	0.0114969	0.000283174	0.000622982	0.000622982
OTU217	0	0	0	0	0	0	0	0	0	0	0	0	0	0	0	0	0	0	0	0	0	0	0	0	0	0.00011327	0	0	0	0	0	0	0	0	0	0	0	0	0	0	0	0	0	0	0	0	0	0	0
OTU507	0.00053803	0.00203885	0.000339809	0.000283174	0.000396443	0.000566348	0.000594665	0.00243529	0.00860848	0.000368126	0.00144419	0.00150082	0.00246361	0.00218044	0.00506881	0.000934474	0.0186612	0.0120632	0.00662627	5.66348e-05	0.000481395	0.000509713	0.000481395	0.000509713	0.0027751	0.000849521	0	0.00605992	0.00150082	0.00198222	0.0013026	0.000396443	0.00430424	0.00532367	0.00470069	0.0019539	0.00506881	0.00795718	0.00925978	0.00509713	0.00393612	0.00385116	0.0145551	0.000141587	0.000198222	0.012941	0.00135923	0.00141587	0.00232203
OTU513	0.0139322	0.0716147	0.0175851	0.00226539	0.0938438	0.0289687	0.0238432	0.0643371	0.0453928	0.125644	0.0238149	0.00155746	0.00849521	0.0336977	0.189613	0.0204735	0.00121765	0.0014725	0.0746729	0.0358498	0.0539729	0.0295917	0.0108456	0.0180665	0.022484	0.0629212	0.115337	0.0137906	0.0429575	0.00504049	0.0150082	0.0602028	0.00362462	0.000396443	0.00821204	0.0111004	0.013026	0.01767	0.00594665	0.00430424	0.00835363	0.0032565	0.000453078	0.010704	0.0608541	0.0006513	0.019539	0.0229937	0.0531234
OTU142	0	0	0	0	0	0	0	0	0	0	0	0	0	0	0	0	0	8.49521e-05	0	0	0	0	0	0	0	0	0	0	0	0	0	0	0	0	0	0	0	0	0	0	0	0	0	0	0	0	0	0	0
OTU401	0.000141587	5.66348e-05	0.000368126	0.00011327	0.000368126	0.000311491	0.00011327	0.00470069	0.00300164	0.000906156	0.00133092	8.49521e-05	0.000198222	0.000962791	0.00286006	5.66348e-05	0	0.00121765	0.000396443	0	0.00181231	0.000934474	5.66348e-05	0.000396443	0.000169904	0.00254856	0	0.00116101	0.00322818	0.000453078	0.0006513	0.00158577	0.00124596	0.000764569	8.49521e-05	0.000424761	0.00124596	0.000934474	8.49521e-05	0.000424761	0.00220876	0.000141587	0.0006513	0.000141587	0.000198222	0.000934474	0.00572011	0.0006513	0.00257688
OTU515	0.000311491	0.000594665	0.000198222	0.00399275	0.00376621	0.000792887	0.00254856	0.000877839	0.000594665	0	0.0169055	0.00121765	0.00314323	0.00679617	0.00280342	0.00203885	0.00144419	0.0167639	0.00387948	5.66348e-05	0.00404939	0.00175568	2.83174e-05	0.00243529	0.0108739	0.0198222	0	0.0215212	0.00246361	0.00124596	0	0.0011327	0.0201337	0.0240131	0.00869344	0.00291669	0.0331313	0.0153197	0.00453078	0.00257688	0.0157161	0.0053803	0.0019539	0.000424761	0.000481395	0.202951	0.000566348	0.00322818	0.00379453
OTU289	2.83174e-05	5.66348e-05	0	5.66348e-05	0.000141587	0.000254856	0	0.000594665	0	0	0.000453078	0	0.0006513	0.000141587	2.83174e-05	0.000368126	0.00011327	8.49521e-05	0	0	0.000169904	0	0	0	8.49521e-05	0	0	0.000141587	0.000254856	0.00011327	0	5.66348e-05	0.00144419	0	0.000141587	0.000198222	0	2.83174e-05	5.66348e-05	0	0.00011327	0	0.000481395	0	0	8.49521e-05	2.83174e-05	0	0.000311491
OTU371	0	8.49521e-05	0	5.66348e-05	0	2.83174e-05	0	0	0	0	0	5.66348e-05	0	0	0	2.83174e-05	2.83174e-05	0	5.66348e-05	0	2.83174e-05	0	5.66348e-05	0	0	0	5.66348e-05	0	2.83174e-05	0	0	2.83174e-05	0	0	8.49521e-05	0	2.83174e-05	0	8.49521e-05	2.83174e-05	0	5.66348e-05	2.83174e-05	0	0.000198222	0	5.66348e-05	0.000169904	5.66348e-05
OTU559	2.83174e-05	0	2.83174e-05	0	0	0	0	0	0	0	8.49521e-05	0.000368126	0	0.000141587	0	0	0	0	0	0	5.66348e-05	0.00110438	0	0.000169904	0.000169904	0.00866512	0	2.83174e-05	0	0	2.83174e-05	5.66348e-05	0	0	0	0	0	0.00011327	2.83174e-05	0	2.83174e-05	0	0	0	0	0	8.49521e-05	0	0
OTU329	0.000453078	0.000453078	0	0.000311491	0.000424761	0.000368126	0.000226539	0.000169904	0.000226539	0.000198222	0.000226539	0.000254856	0.000594665	0.000424761	0.000877839	0.000141587	0.0013026	0.00101943	0.000283174	2.83174e-05	0.000764569	0.000396443	0.000368126	0	0.000707935	0.000283174	0	0.000906156	0.000821204	0.000877839	0.000368126	0.00135923	0.00305828	0.00220876	0.000566348	0.000339809	0.00291669	0.000792887	0.00158577	0.000339809	0.00121765	0.000311491	0.000736252	0.000283174	0.000198222	0.000311491	0.000877839	0.00011327	0.000226539
OTU322	2.83174e-05	0	0	5.66348e-05	0	0	2.83174e-05	5.66348e-05	8.49521e-05	2.83174e-05	2.83174e-05	0	0.000141587	8.49521e-05	2.83174e-05	2.83174e-05	0.000254856	5.66348e-05	0	2.83174e-05	0.000198222	2.83174e-05	2.83174e-05	0	0.000368126	0.000198222	0	2.83174e-05	8.49521e-05	0.000141587	5.66348e-05	0	0	0.000169904	0	0	0	5.66348e-05	0	0	0.000198222	0	8.49521e-05	0	0	5.66348e-05	0	0	2.83174e-05
OTU413	0.0270997	0.219913	0.0564082	0.112562	0.158804	0.15467	0.178003	0.0635442	0.0380869	0.0816956	0.194965	0.0914651	0.0403523	0.0820355	0.0711333	0.0453644	0.0146118	0.00555021	0.0827434	0.0345189	0.0171887	0.0196806	0.049074	0.149714	0.0460157	0.0271564	0.247296	0.0415699	0.0837911	0.0214929	0.0458458	0.0327066	0.0284023	0.0226822	0.0235034	0.0530385	0.043184	0.0200487	0.0288837	0.273348	0.0118933	0.169819	0.00297333	0.0335844	0.0838761	0.00934474	0.0825452	0.126749	0.0726907
OTU470	0.00186895	0.00011327	0.0132525	0.00218044	8.49521e-05	0.00271847	0.000509713	0.00353967	0.00172736	0.000283174	0.00942969	0.00583338	0.000169904	0.00353967	0.00144419	0	0.000226539	0.00591833	0.00127428	0.000198222	0.00591833	0.000707935	0.000198222	5.66348e-05	0.00107606	2.83174e-05	0.000169904	0.0116384	0.0321402	0.00116101	0.0006513	0.00682449	0.00376621	0.000906156	0.0039078	0.00240698	0.000906156	0.00220876	0.00181231	0.000396443	0.00172736	0.000396443	0.00319986	0.00150082	0.00356799	0.000424761	0.0021238	0.000821204	0.00257688
OTU268	0.00583338	0.0107606	0	0.000141587	0.000169904	0.00192558	0.00257688	0.000509713	0.000141587	0.000254856	0.00829699	0.000141587	0.00705103	0.0120915	0.00492722	0.00169904	0.000169904	8.49521e-05	0.000566348	0.00492722	0	0	0.000594665	0.00135923	0.00563516	0	0.00467237	0.000141587	0.00382285	0.000453078	0.00229371	0.00127428	0.00161409	8.49521e-05	0.00625814	0.00127428	0.000283174	0.000877839	0.000481395	0.000254856	0.00107606	0.000254856	0	0.000764569	0.000198222	0.000339809	0	0	0.0011327
OTU458	0	0	0	0	0	0	0	0	0	0	0.000424761	0	0	0	0	0	0	0	0	0	2.83174e-05	2.83174e-05	0	0	0	0.000792887	0	0	2.83174e-05	8.49521e-05	0	0	0	0.000764569	0	0.000481395	0	0.000141587	0.000226539	2.83174e-05	5.66348e-05	0	0.00053803	0	0	0.000169904	0	0.00011327	0
OTU184	8.49521e-05	0	0.000849521	2.83174e-05	0.000226539	8.49521e-05	2.83174e-05	5.66348e-05	0	0.000169904	0.0006513	2.83174e-05	0.00011327	0.00116101	0.000566348	0	0	2.83174e-05	0.000396443	0	0.00283174	0.0170187	2.83174e-05	0.000254856	0.000481395	0.00257688	0	0.000368126	0.0014725	0.000509713	0.000311491	0.000481395	0.000849521	0.000141587	0.000141587	2.83174e-05	0.000481395	0.000424761	5.66348e-05	2.83174e-05	0.000169904	0	5.66348e-05	2.83174e-05	0.000198222	0.000198222	0.0011327	0.000311491	0.00164241
OTU236	0	0	0	0	2.83174e-05	0	2.83174e-05	0	0	0	0	0	0	2.83174e-05	2.83174e-05	0	0	0	0	0	0	0	0	0	0	0	0	0	5.66348e-05	0	0	0	2.83174e-05	0	0	2.83174e-05	0	0	0	2.83174e-05	0	0	0	2.83174e-05	2.83174e-05	0	2.83174e-05	0	0
OTU541	0	0	0	0	0	2.83174e-05	0	0	0	0	0	5.66348e-05	0	0	0	0	0	5.66348e-05	0	0	2.83174e-05	0	0	0	0	5.66348e-05	0	0.000424761	0	0	0	0	0	0.000198222	0	0	0.0006513	0	0	0	8.49521e-05	0	0	0	0	0.000198222	0	0	2.83174e-05
OTU230	0	0	0	0	0	0	0	0	0	0	0	0	0	0	0	0	0	0	0	0	0	0	0	0	0	0	0	0	0	0	0.000339809	0	0	0	0	0	0	0	0	0	0	0	0	0	0	0	0	0	0
OTU259	0	0	8.49521e-05	0	0	0	0	2.83174e-05	0.000311491	2.83174e-05	5.66348e-05	0	0	0	0	0	0	8.49521e-05	0	0	0.000169904	0	0	0	0	0.000481395	0	0	0	2.83174e-05	0	8.49521e-05	0	0	0	0	0.000311491	8.49521e-05	0	0	0	0	2.83174e-05	0	0	2.83174e-05	5.66348e-05	0	5.66348e-05
OTU205	0	0	0	0	0	0	0	0	0	0	0	0	0	0	0	0	0	0	0	0	0	0	0	0	0	2.83174e-05	0	0	0	0	0	0	0	0	0	0	0	0	0	0	0	0	0	0	0	2.83174e-05	0	0	0
OTU311	0.0006513	2.83174e-05	2.83174e-05	0.000226539	5.66348e-05	0.000254856	0	0.0013026	0.000736252	0.000368126	0.00229371	0.000169904	5.66348e-05	0	0	2.83174e-05	0	0.000396443	0.00152914	2.83174e-05	0.004729	0.000679617	0	0	0.00124596	0	0	0.00203885	0.0205584	0.00011327	0.000453078	0.0126296	0.000566348	0.000254856	0	0.000169904	0.00107606	0.000707935	0.00124596	0.000481395	0.000622982	0	0.00127428	0	0.00226539	0.00011327	0.00175568	0.00492722	0.000453078
OTU314	0	0	0	0	0	2.83174e-05	0	0	0	0	0	0	0	0	0	0	0	0	0	0	5.66348e-05	0	0	0	2.83174e-05	0	0	0	0	0	0	0	0.000169904	0	0	2.83174e-05	5.66348e-05	5.66348e-05	0	2.83174e-05	0	0	0	0	0	0.000198222	0	0	0
OTU67	0	0	0	0	0	0	0	2.83174e-05	0	2.83174e-05	0	0	0	0	0	0	0	0	0	0	0	0	0	0	0	0	0	0	0	0	0	0	0	0	0	0	0	0	0	0	0	0	0	0	0	0	0	0	0
OTU220	2.83174e-05	0	0	0	0	0	0	0	0	0	0	0	0	0	0	0	0	0	0	0	0	0	0	0	0	0	0	2.83174e-05	0	0	0	0	0	0	0	0	0	0	0	0	2.83174e-05	0	0	0	0	0	0	0	0
OTU198	0	0	8.49521e-05	0.00127428	0	0	0	0	0	0	5.66348e-05	0	0	0.000169904	0	0	0	2.83174e-05	0	0	0	0	0	0	0	0.000594665	0	0	0	0	0	0	0	0.000906156	0	0	0.000254856	0.000594665	2.83174e-05	0	0	0	0	0	0	0	0	0	0
OTU278	0.0040777	8.49521e-05	0.00169904	0.00104774	2.83174e-05	0.000424761	2.83174e-05	0.00181231	0.00011327	0	0.000934474	0.00150082	0.000849521	8.49521e-05	0.00011327	0	0.0027751	0.00271847	8.49521e-05	0	0.000877839	0	0	0.000169904	0.000283174	0.000424761	0	0.000594665	0.000368126	0.0180382	0.0013026	0.00110438	0.00104774	0.0019539	0.000141587	0.00269015	0.00807045	0.0006513	0.00011327	0.00254856	0.00393612	0.00141587	0.000453078	0.000849521	5.66348e-05	0.00925978	8.49521e-05	2.83174e-05	2.83174e-05
OTU475	0	0	0	0	0.000821204	0	0	0.000254856	0	0	0	0.000396443	0	0	2.83174e-05	0	0	0	0.000169904	0	0	0	0	0.000311491	0	0.000962791	0	0	0	0	0	0	0.000424761	0	0.000141587	0	0	0	2.83174e-05	0	0	0	0	0	0.00127428	0	0.000311491	0.000453078	0
OTU563	5.66348e-05	0	2.83174e-05	0	0	0	0	0	0	0	2.83174e-05	0	5.66348e-05	0	0	0	2.83174e-05	0	0	0	2.83174e-05	2.83174e-05	0	0	2.83174e-05	0	0	2.83174e-05	0	0	0	5.66348e-05	2.83174e-05	5.66348e-05	0.000169904	0.00011327	5.66348e-05	8.49521e-05	0	2.83174e-05	0	2.83174e-05	2.83174e-05	5.66348e-05	0	0.000311491	2.83174e-05	2.83174e-05	0
OTU461	5.66348e-05	0	0	0	0	0	2.83174e-05	0.00011327	0.000424761	2.83174e-05	0.000311491	0	8.49521e-05	0.00011327	0.000254856	5.66348e-05	0.000141587	0.000169904	2.83174e-05	0	0.00011327	0.00011327	0	0.000396443	0	0.000877839	0	0.000679617	0	0.00011327	0.000566348	8.49521e-05	0.00257688	8.49521e-05	8.49521e-05	0.000141587	0.000226539	8.49521e-05	8.49521e-05	8.49521e-05	0.000283174	0	8.49521e-05	0	0	0.000821204	0.000368126	0.000141587	0.000169904
OTU360	0	2.83174e-05	0.000169904	5.66348e-05	0	2.83174e-05	2.83174e-05	0	0	0	5.66348e-05	0	0	8.49521e-05	0	0	2.83174e-05	0	0	5.66348e-05	5.66348e-05	0	0	0	5.66348e-05	0	0	5.66348e-05	8.49521e-05	0.000141587	8.49521e-05	0	2.83174e-05	2.83174e-05	2.83174e-05	2.83174e-05	8.49521e-05	2.83174e-05	0	5.66348e-05	0.000198222	0	5.66348e-05	0	0	0.000141587	0	5.66348e-05	2.83174e-05
OTU20	8.49521e-05	0.000311491	0	0	5.66348e-05	5.66348e-05	0.000198222	8.49521e-05	2.83174e-05	0.000481395	5.66348e-05	0	0.000311491	0.000594665	5.66348e-05	0	2.83174e-05	0	0.000311491	0.000622982	0.000283174	0.00011327	0.000198222	0	0.000254856	2.83174e-05	0.000424761	0	0.000141587	0	0.000141587	0.000396443	0	0	0.000141587	5.66348e-05	0	2.83174e-05	0	0	0	0	0	0	0.000141587	0	2.83174e-05	0.000141587	0.000169904
OTU60	0	0	0	0	0	0	0	2.83174e-05	0	0	0	0	0	0	0	0	0	0	0	0	0	0	0	0	0	0	0	0	0	0	0	0	0	0	0	0	0	0	0	0	0	0	0	0	0	0	0	0	0
OTU32	0	2.83174e-05	0	0	0	0	0	0	0	0	0	0	0	0	0	0	0	0	0	0	0	0	0	0	0	0	0	0	0	0	0	0	0	0	0	2.83174e-05	0	0	2.83174e-05	0	2.83174e-05	0	0	0	0	0	0	0	2.83174e-05
OTU204	0	0	0	0	0	0	0	0	0	0	0	0	0	0	0	0	0	0	0	0	0	0	0	0	0	2.83174e-05	0	0	0	0	0	0	0	0	0	2.83174e-05	0	0	0	0	0	0	0	0	0	0	2.83174e-05	0	0
OTU569	0	0	0	0	0	4.26439e-05	0	0	0	0	0	0	0	0	0	0	0	0	0	0	0	0	0	0	0	0	0	0	0	0	0	0	0	0	0	0	0	0	9.12621e-05	0	0	0	0	0	2.07482e-05	0	0	2.03666e-05	0
OTU570	0	5.22639e-05	0	0	0.000146132	0.000191898	0	0	0	4.1474e-05	1.74243e-05	0	8.98755e-05	0	0	3.97496e-05	0.000140959	2.20556e-05	0.000198216	0	1.83251e-05	0	0	7.31154e-05	0	0	0	0	6.37687e-05	0.000246652	0	0	0	0.000347031	5.06133e-05	0	1.82023e-05	0	0.000597352	0	9.27902e-05	0	0.000448988	8.62114e-05	0.000103741	0	9.62316e-05	0	0
OTU571	1.98566e-05	1.74213e-05	9.34754e-05	6.66422e-05	0.000146132	0.00164179	6.18557e-05	6.79706e-05	0	4.1474e-05	0	0	0.000337033	0.000246515	0	9.93739e-05	0.000845751	0.000132333	0.0011893	0	0.000201576	0.000249856	0.000124813	7.31154e-05	8.05984e-05	0	0	0	2.12562e-05	0.00194855	0.000613349	0	7.53466e-05	0.00085737	0.000185582	0	5.4607e-05	0.000397199	0.00483689	8.01941e-05	0.000510346	0.000238963	6.90751e-05	0	0.00107891	0	0.000250202	0.000448065	8.38803e-05
OTU572	0	0	0	0	0	4.26439e-05	0	0	0	0	0	0	0	0	0	0	0	0	0	0	0	0	0	0	0	0	0	0	0	0	0	0	0	0	0	0	0	0	0.000365048	0	0	0	0	1.72423e-05	0	0	0.000404173	0	0
[truncated: 3 more columns]

## Sheet: T3
OTU ID	S01	S02	S05	S06	S07	S08	S09	S10	S11	S12	S13	S14	S15	S16	S17	S18	S19	S20	S21	S22	S23	S24	S25	S26	S27	S28	S29	S29	S30	S30	S31	S32	S33	S34	S35	S36	S37	S38	S39	S40	S41	S42	S43	S44	S45	S46	S47	S48	S49
s__Acholeplasma_sp._KDA-feline	0	0	0.00011327	5.66348e-05	0	0	0	0	0	0	0	2.83174e-05	0	0	0	0	5.66348e-05	0.000198222	0	0	0	0	0	5.66348e-05	0	2.83174e-05	0	0	0	0.00011327	0	0	0	0	0	0.00011327	0	0.000198222	0.000254856	0	2.83174e-05	0	0	0	0	0.000198222	0.00011327	8.49521e-05	0
s__Acholeplasmatales_bacterium_canine_oral_taxon_172	0	0.000141587	0	0	0	0	0	0	0	0	0	0	0	0	0.000736252	0.000424761	0.000339809	0	0	0	0	0	0	0	0	0.000821204	0	0	0	8.49521e-05	0	0	0.000169904	0.00011327	0.00011327	0	0	0	0.000169904	0	0.000339809	0	0.00118933	0	0	0	0	0	0
s__Actinomyces_graevenitzii	0.000254856	0.00144419	8.49521e-05	2.83174e-05	0.00758906	0.0013026	0.000254856	0.00198222	0.0078156	0.00549357	0.00186895	0.000368126	0.00821204	0.00741915	0	0.00430424	0.000707935	5.66348e-05	0.00184063	0.00758906	0.000396443	0	0.00382285	0.00682449	0.00356799	0.00167073	0.000792887	0	0.00184063	0.000226539	0.00215212	0.00206717	0.0014725	0	0.00334145	0.000736252	0.000311491	0	0.000962791	2.83174e-05	2.83174e-05	8.49521e-05	0	0	0.000311491	8.49521e-05	0.00317155	0.0027751	0.000566348
s__Actinomyces_israelii	8.49521e-05	2.83174e-05	0.00011327	0	0.000226539	5.66348e-05	0	0.000198222	0.000169904	0.000424761	0.000396443	8.49521e-05	8.49521e-05	5.66348e-05	5.66348e-05	0	0	2.83174e-05	0.000169904	0	0.000254856	0.000198222	0.000141587	2.83174e-05	2.83174e-05	0.000169904	2.83174e-05	0.000311491	0.000254856	0.000339809	0.000198222	0.000254856	0.000594665	0.000396443	0	0	0.000141587	0	0	0.000481395	2.83174e-05	2.83174e-05	0	0	5.66348e-05	5.66348e-05	0.0006513	2.83174e-05	0.000396443
s__Actinomyces_massiliensis	0.000226539	0.000169904	0.00175568	0.000707935	0.00118933	0.000311491	0.000707935	0.000934474	0.000821204	0.000877839	0.00138755	5.66348e-05	0	0.0006513	0.000481395	5.66348e-05	0.000906156	0.000396443	0.000622982	0.00011327	0.000906156	0.000821204	0.000453078	0	0.000339809	0	0.000368126	0.000424761	0.000509713	0.000198222	0.000141587	0.000424761	0.00135923	0.000962791	2.83174e-05	0	0.00011327	0.00011327	0.000453078	2.83174e-05	0.000792887	5.66348e-05	8.49521e-05	0.0013026	0.000339809	0.000169904	0.000141587	2.83174e-05	0.00150082
s__Actinomyces_oricola	0	2.83174e-05	8.49521e-05	0	2.83174e-05	0	0	0	0	0	2.83174e-05	0	0	0	0.000226539	0	0	0.000198222	0	0	5.66348e-05	2.83174e-05	0	0	5.66348e-05	8.49521e-05	0	0.00359631	5.66348e-05	2.83174e-05	0	5.66348e-05	0.000339809	0.000169904	2.83174e-05	5.66348e-05	0.000254856	8.49521e-05	2.83174e-05	0.000934474	0.000481395	8.49521e-05	2.83174e-05	0	0	8.49521e-05	5.66348e-05	0	0.000169904
s__Actinomyces_oris	0.0013026	0.000311491	0.0071643	0.0021238	0.0078156	0.00334145	0.00104774	0.0288271	0.00498386	0.00311491	0.00274679	0.0197938	0.0204168	0.00240698	0.00761738	0.00370958	0.00727757	0.00229371	0.00334145	0.000254856	0.00770233	0.00739084	0.00557852	0.00393612	0.00203885	0.00622982	0.0013026	0.00597497	0.0034264	0.00572011	0.012403	0.00883502	0.00790055	0.00589002	0.00339809	0.00328482	0.00300164	0.00127428	0.00608824	0.00421929	0.00345472	0.00402107	0.0073342	0.00331313	0.00549357	0.00181231	0.00999604	0.00243529	0.0134791
s__Actinomyces_radicidentis	0	0	0	0	0	0	0	0	0	0	0	0	0	0	0	0	0	0	0	0	0	0	0.000169904	0	0	0	0	0	0	0	0	0	0	0	0	0	0	0	0	0	0	0	0	0	0	0	0	0	0
s__Actinomyces_sp._Marseille-P3257	0	0.000424761	2.83174e-05	0	0	0	0	0	0.000707935	0	0	0	0	0	0	0	0	0	0	0	0	0	5.66348e-05	0	0	0	0	0	0.000141587	0	0	0	0	0	0	0	0	0	2.83174e-05	0	5.66348e-05	0	0	0	2.83174e-05	8.49521e-05	0	0	0
s__Actinomyces_sp._oral_taxon_178_str._F0338	0	2.83174e-05	0.000396443	5.66348e-05	0.000254856	2.83174e-05	2.83174e-05	0.000141587	0.000566348	0	5.66348e-05	0	0.00011327	2.83174e-05	0	0	0	2.83174e-05	8.49521e-05	0	0.000453078	0.000311491	5.66348e-05	0	5.66348e-05	2.83174e-05	0	0.000339809	5.66348e-05	5.66348e-05	5.66348e-05	0.000283174	0.000198222	0	0	5.66348e-05	5.66348e-05	0	0.000141587	0	0	2.83174e-05	0.000254856	5.66348e-05	2.83174e-05	0	0.000141587	0	0.000991108
s__Actinomyces_sp._oral_taxon_448_str._F0400	0	5.66348e-05	0.000453078	0	0.000311491	2.83174e-05	0	0.00011327	2.83174e-05	0.00421929	5.66348e-05	0	5.66348e-05	0.00011327	0.000198222	0	0	0	0.000424761	0	0.000311491	0.00373789	8.49521e-05	2.83174e-05	2.83174e-05	5.66348e-05	5.66348e-05	0.000226539	5.66348e-05	5.66348e-05	0.000424761	0.000226539	8.49521e-05	8.49521e-05	0	0	0	0	5.66348e-05	2.83174e-05	0	5.66348e-05	0.000141587	0	0.000764569	2.83174e-05	0.000962791	0	0.00232203
s__Actinomyces_sp._oral_taxon_897	2.83174e-05	0	2.83174e-05	2.83174e-05	0.000198222	0	0	0	0.00243529	0	0.000141587	0	0	0	0	0	2.83174e-05	2.83174e-05	0	0	0	8.49521e-05	8.49521e-05	0.000198222	5.66348e-05	5.66348e-05	0	2.83174e-05	0.000141587	2.83174e-05	0	8.49521e-05	0.000396443	8.49521e-05	0.00011327	0	0.000169904	8.49521e-05	5.66348e-05	0.00011327	0	2.83174e-05	0	0	5.66348e-05	0.00011327	5.66348e-05	0	0
s__Aggregatibacter_actinomycetemcomitans	0	0	0	0	0	0	0	0	0	0	0	0	0	0	0	0	0	0.00167073	0	0	0	0	0	0	0	0	0	0	0	0	0	0	0	0	0	0	0	0	0	0	0	0	0	0	0	0	0	0	0
s__Aggregatibacter_segnis	0.0040777	8.49521e-05	0.00169904	0.00104774	2.83174e-05	0.000424761	2.83174e-05	0.00181231	0.00011327	0	0.000934474	0.00150082	0.000849521	8.49521e-05	0.00011327	0	0.0027751	0.00271847	8.49521e-05	0	0.000877839	0	0	0.000169904	0.000283174	0.000424761	0	0.000594665	0.000368126	0.0180382	0.0013026	0.00110438	0.00104774	0.0019539	0.000141587	0.00269015	0.00807045	0.0006513	0.00011327	0.00254856	0.00393612	0.00141587	0.000453078	0.000849521	5.66348e-05	0.00925978	8.49521e-05	2.83174e-05	2.83174e-05
s__Alloprevotella_tannerae	0.000594665	0.000226539	0.000141587	0.000141587	5.66348e-05	0.000481395	0.000283174	0.00232203	8.49521e-05	0	0.00189726	0	0.000198222	0.00387948	0.000509713	0.000368126	0.000141587	0.000311491	2.83174e-05	0.00215212	0.00308659	0.000481395	5.66348e-05	0.00011327	0.0127711	0.00438919	2.83174e-05	0	0.000849521	0.000368126	0.000396443	0.00158577	0.000906156	0.000849521	0.000254856	0.000594665	0.00903324	0.00150082	0.000254856	0	0.000679617	0	0.000169904	5.66348e-05	0.00011327	0.000736252	0.00011327	0.000169904	0.000169904
s__Alloscardovia_omnicolens	0	0	0	0	0	0.000736252	0	0	0	0	0	0	0	0.000594665	0	0	0	0	0.00169904	0	0	8.49521e-05	0.000368126	0.000198222	0	5.66348e-05	0	0	5.66348e-05	0	0	0	0	0	0	0	0	0	2.83174e-05	0	0	2.83174e-05	0	0	0	0	0.000169904	5.66348e-05	0
s__Alphaproteobacteria_bacterium_canine_oral_taxon_081	0	0	0	0	0	0	0	0	0	0	0	0	0	0	0	0	0	5.66348e-05	0	0	0	0	0	0	0	0.000849521	0	0	0	0	0	0	0	0	0	0	0	0	2.83174e-05	0	0	0	2.83174e-05	0	0	0	0	0	0
s__Anaeroglobus_geminatus	0.00124596	0.000198222	0.000707935	5.66348e-05	0.00104774	2.83174e-05	0.000198222	0.00914651	0.0014725	2.83174e-05	0.000283174	2.83174e-05	0.000141587	0.000311491	0.000368126	0	8.49521e-05	8.49521e-05	0	0	0.00133092	0.000396443	2.83174e-05	8.49521e-05	0.000254856	0.0006513	2.83174e-05	0.00053803	0.00192558	0.000339809	0.0027751	0.00186895	0	0.000566348	0	2.83174e-05	0.00053803	0.000594665	0	0.000141587	0.000198222	0	0	8.49521e-05	0.000622982	2.83174e-05	0.000792887	0.000339809	0.000396443
s__Anaerolineaceae_bacterium_oral_taxon_439	2.83174e-05	0	2.83174e-05	0	0	0	0	8.49521e-05	2.83174e-05	0	0	0	0	0	5.66348e-05	0	0	2.83174e-05	5.66348e-05	0	0	0	0	0	0	2.83174e-05	0	2.83174e-05	5.66348e-05	0	0	0	0.000141587	0	0	8.49521e-05	0	0	0	2.83174e-05	5.66348e-05	0	2.83174e-05	0	0	0	2.83174e-05	2.83174e-05	2.83174e-05
s__Bacteroidales_genomosp._P1	0	0	0	0	0	0	0	0	0	0	0.000283174	0	0	0	0	0	0	0.000254856	0	0	0	0	0	0.00011327	0	0.000736252	0	0	0	0.000169904	0	0	0.00433256	0.00110438	0	8.49521e-05	0	0.000141587	0.000141587	0.000283174	0.00011327	0	0	0	0	0.00101943	0	5.66348e-05	0
s__Bacteroidales_genomosp._P4_oral_clone_MB2_G17	0	0	0	0	0	0	0	0	0	0	0	0	0	0	0	0	0	0.000169904	0	0	0	0.000141587	0	0	0	0.0143286	0	0	0	0	0	0	0	0	0	0	0	0	0	0	0	0	0	0	0	0	0	0	0
s__Bacteroidales_oral_clone_MCE7_164	2.83174e-05	0.000622982	0.000141587	0	0	0.000169904	2.83174e-05	0	0	0	0	0	5.66348e-05	0.00011327	0.00107606	0	8.49521e-05	0.00427592	0	0	0	0	0	0	0	0.00192558	0	8.49521e-05	0	0.000254856	0	8.49521e-05	2.83174e-05	0.000311491	0	0.00186895	2.83174e-05	0.000339809	0.000198222	2.83174e-05	0.00101943	5.66348e-05	8.49521e-05	0	0	0.00175568	0.000141587	0	0.000339809
s__Bacteroides_sp._feline_oral_taxon_308	0	0	0	0	0	0	0	0	0	0	0	0	0	0	0	0	2.83174e-05	2.83174e-05	0	0	0	0	0	0	0	5.66348e-05	0	0	0	0	0	0	0	0	0	0	0	5.66348e-05	0	8.49521e-05	0	2.83174e-05	0	0	0	0	0	0	0
s__Bacteroidetes_sp._oral_clone_FX069	0	0	0.00011327	0.000707935	0	0	0	0	0	0	0.00011327	0.000198222	0	0	0	0.00053803	0.000141587	0.000736252	0	0	5.66348e-05	0	0	0	5.66348e-05	0.00758906	0	0	0.00011327	0.000198222	0	0	0.000736252	0.00169904	8.49521e-05	0	0.000339809	0.000594665	0.00116101	0.000424761	0.000368126	0	0	2.83174e-05	0	0.000453078	0	0	0.000141587
s__Bacteroidia_bacterium_feline_oral_taxon_115	0	0	0	0	0	0	0	0	0	0	0	0	0	0	0	0	0	8.49521e-05	0	0	2.83174e-05	0	0	0	0	0.00492722	0	0	0	0	0	0	0	0	0	0	0	0	2.83174e-05	0	0.00011327	0	0.000792887	0	0	0	0	0	0
s__Bacteroidia_bacterium_feline_oral_taxon_141	0	0	0	0.000991108	0	0	0	0	0	0	0	0	0	0	0	0	2.83174e-05	0.000566348	0	0	0.000991108	0	2.83174e-05	0	0	0.00152914	0	0	0	0.000283174	0	0	0	0	0	0	0	0.000821204	0.00116101	0.00011327	0	0	0	0	0	0.000849521	0.000198222	2.83174e-05	0
s__Bacteroidia_bacterium_feline_oral_taxon_312	0.00011327	0	0	0	0	0	0	0	0	2.83174e-05	0	0	0	0	0	0	0	0	2.83174e-05	0	0	2.83174e-05	0	0	0	0	0	0	0	0	0	0	0	0	0	0	0	0	0	0	0	0	2.83174e-05	0	0	0	0	0	5.66348e-05
s__Bifidobacterium_longum	0	0	0	0	0	0	0	0	0	0	0	0	0.000169904	0	0	0	0	0	0	0	0	0	0	0	0	0	0	0	0	0	0	0	0	0	0	0	0	0	0	0	0	0	0	0	0	0	0	0	0
s__Bulleidia_extructa	0	5.66348e-05	5.66348e-05	0	0	0	0	5.66348e-05	0	0	0	0	2.83174e-05	8.49521e-05	0	0	0	5.66348e-05	8.49521e-05	0	0	0	2.83174e-05	0	2.83174e-05	0.000594665	0	0	0	5.66348e-05	0.000254856	0.000198222	5.66348e-05	0	2.83174e-05	5.66348e-05	0	2.83174e-05	0.000169904	0	8.49521e-05	0	0.000396443	0	0	0	0	2.83174e-05	0
s__Butyrivibrio_sp._oral_clone_DA074	0	0	0	0	0	0	0	0	0.000141587	0	0	0	0	0	0	0	0	0	0	0	0	0	0	0	0	0	0	0	0	0	0	0	0	0	0	5.66348e-05	0.00011327	0.000254856	2.83174e-05	0	0	0	0	0	0	0	0	0	0
s__Campylobacter_concisus	0.000792887	0.000906156	0.000622982	0.000906156	0.00614487	0.000934474	0.000254856	0.00164241	0.000906156	0.00271847	0.000821204	0.000226539	0.00104774	0.000736252	0.00155746	0.000339809	0.00104774	0.000424761	0.00203885	0.000877839	0.00141587	0.00155746	0.000821204	8.49521e-05	0.00192558	0.00104774	0.000849521	0.000736252	0.000481395	0.000424761	0.00184063	0.000934474	0.000339809	0.000169904	0.00186895	0.000254856	0.00266183	0.000509713	0.0011327	0.000283174	0.000481395	0.000141587	0.00011327	0.00011327	0.000906156	5.66348e-05	8.49521e-05	0.00288837	0.000622982
s__Campylobacter_gracilis	2.83174e-05	0.00011327	5.66348e-05	8.49521e-05	0.000453078	0.00118933	2.83174e-05	0.00152914	0.00237866	0.00201053	0.000226539	0.000141587	2.83174e-05	0.000141587	0.000368126	5.66348e-05	0.000169904	0.0013026	0.000198222	2.83174e-05	0.00118933	0.000566348	0.000566348	0	0.000198222	0.000566348	0	0.000622982	0.000764569	0.000339809	0.000566348	0.000622982	5.66348e-05	0.00011327	0	2.83174e-05	0.000396443	0.000254856	0.00011327	0.000141587	0.00158577	8.49521e-05	0.00053803	0.000141587	0.000198222	8.49521e-05	8.49521e-05	0.00011327	0.000169904
s__Campylobacter_showae	0.00965623	0.000453078	0.00011327	0.00470069	0.00866512	0.000849521	0.000453078	0.0014725	0.00509713	2.83174e-05	0.001784	0.00155746	0.00127428	0.000821204	0.00297333	0.000283174	0.00351136	0.00770233	0.000368126	0.000877839	0.00127428	0.00118933	0	0	0.00127428	0.00379453	0	0.00532367	0.000962791	0.0034264	0.00175568	0.00410602	0.00167073	0.00271847	0.000368126	0.00141587	0.00167073	0.00257688	0.000849521	0.00198222	0.00549357	0.00201053	0.00152914	0.00107606	0.000453078	0.00206717	0.000198222	0.000283174	0.000679617
s__Candidatus_Gracilibacteria_bacterium_HOT-871	0	2.83174e-05	0.00116101	0	0	0	0	0	0	0	0.00107606	0	0	0	0	0	0.000509713	0.000311491	0.000254856	0	0	0	5.66348e-05	0	0	2.83174e-05	0	0.000141587	0	0	0	0	0	0	0	0	0	0	0	0	0.000141587	0	5.66348e-05	0.00509713	2.83174e-05	0	0	0	0
s__Candidatus_Saccharibacteria_bacterium_UB2523	0.00053803	5.66348e-05	0.00283174	0.000622982	0.000198222	0.000311491	0	0.000736252	0.00172736	0.00011327	0.000566348	0.000141587	0.00101943	0.000679617	0.00283174	5.66348e-05	0.000594665	0.00150082	0.000169904	2.83174e-05	0.00158577	0.000254856	2.83174e-05	5.66348e-05	8.49521e-05	0.00447415	0	0.00218044	0.00385116	0.00172736	0.00011327	0.00141587	0.00181231	0.000707935	0.000396443	0.000764569	0.000821204	0.000622982	0.000679617	0.000906156	0.00215212	0.000254856	0.000368126	0.000283174	0.000198222	0.00529535	0.00263352	5.66348e-05	0.00135923
s__Capnocytophaga_gingivalis	0.000962791	0.000764569	0.00300164	0.000509713	0.000339809	0.000679617	0.00203885	0.0013026	0.00155746	0.000424761	0.00203885	0.00150082	0.00127428	0.00181231	0.000339809	0.00138755	0.00107606	0.000764569	0.00053803	0.00237866	0.0006513	0.000141587	0.000226539	0.00164241	0.00365294	0.00110438	0.0011327	0.00121765	0.00101943	0.00152914	0.00206717	0.000311491	0.0013026	0.00206717	0.0014725	0.00498386	0.00011327	0.000736252	0.00133092	0.000679617	0.000821204	0.00365294	0.00305828	0.00555021	0.00161409	0.000622982	0.00053803	0.000424761	0.00127428
s__Capnocytophaga_granulosa	0.00152914	0.000509713	0.0196523	0.00172736	0.00311491	0.000934474	0.00872175	0.00373789	0.0014725	0.00138755	0.00424761	0.00201053	0.00549357	0.004729	0.000198222	0.00297333	0.00110438	0.00155746	0.00133092	0.00297333	0.00161409	0.000311491	0.00053803	0.000311491	0.00430424	0.000792887	0.00121765	0.00118933	0.000934474	0.00271847	0.00362462	0.00127428	0.00189726	0.0027751	0.00297333	0.00991108	0.000226539	0.000679617	0.00201053	0.0126012	0.00189726	0.00297333	0.00750411	0.00880671	0.00359631	0.000962791	0.000622982	0.00155746	0.00203885
s__Capnocytophaga_haemolytica	0	0	0	0	0	5.66348e-05	0.00011327	0	0	0	5.66348e-05	0	0	0.000254856	0	0	0	0	0.000396443	0	0	2.83174e-05	0	0	0	0	8.49521e-05	0	0	0	0.000622982	0.000311491	0.000424761	0.000254856	0	0	0	0	0	0	0	0	0	0	0	0	0	0	0
s__Capnocytophaga_leadbetteri	0.00645636	0.000821204	0.00436088	0.00158577	0.00235034	0.000934474	0.0167639	0.00138755	0.00135923	2.83174e-05	0.00543694	0.00356799	0.0193974	0.0111854	0.000141587	0.00741915	0.00501218	0.00110438	0.000594665	0.00824036	0.00144419	0	0.000906156	0.00232203	0.0160843	0.000736252	0.000396443	0.001784	0.00266183	0.00648468	0.00532367	0.000821204	0.00804214	0.00461573	0.00600328	0.0114685	0.000453078	0.00101943	0.00150082	0.00263352	0.00322818	0.00523872	0.00495554	0.00365294	0.00322818	0.00826868	0.000339809	0.00155746	0.000509713
s__Capnocytophaga_ochracea	0	5.66348e-05	0.000169904	0.000141587	0.00011327	0.000368126	0	8.49521e-05	0.00118933	0.00110438	0.000481395	0.000169904	0.0014725	0.000679617	5.66348e-05	2.83174e-05	0.000254856	0.000792887	0.000396443	0	0.000198222	0.000283174	0.000283174	0.000141587	0.000141587	0.000481395	0	0.000509713	0.000198222	0.00011327	0.000283174	0.000254856	0	8.49521e-05	0	0.000424761	8.49521e-05	2.83174e-05	0.000509713	0.000198222	0.000226539	0.000226539	0.000396443	0.000254856	0.000226539	0.000141587	0.000311491	2.83174e-05	0.000396443
s__Capnocytophaga_sp.	0	5.66348e-05	0	2.83174e-05	0	0	0	0	0	0.000368126	0	8.49521e-05	5.66348e-05	5.66348e-05	0.00053803	0	0.00011327	5.66348e-05	0	0	0	0	0	0	0	5.66348e-05	2.83174e-05	0	0	0.000141587	0.00011327	0	0	8.49521e-05	0	2.83174e-05	0	0	0	0	2.83174e-05	0.000141587	0.00011327	0	0	2.83174e-05	5.66348e-05	2.83174e-05	0.00011327
s__Capnocytophaga_sp._ChDC_OS43	0.000254856	5.66348e-05	0.00286006	0.000226539	0.000141587	2.83174e-05	0	0.00271847	0.000311491	0.000792887	0.000339809	0.000566348	0.000509713	0.000821204	0.00121765	0.00011327	0.000566348	0.000311491	0.000906156	8.49521e-05	0.000792887	0.000198222	0.000226539	0.000198222	8.49521e-05	0.000622982	5.66348e-05	0.00164241	0.000622982	0.0011327	0.000424761	0.000396443	0.000311491	0.000368126	0	0.000991108	0.000198222	5.66348e-05	0.000934474	0.000707935	0.000396443	0.00141587	0.00138755	0.000453078	0.00104774	0.000424761	0.00011327	0.000311491	0.00186895
s__Capnocytophaga_sp._oral_clone_DZ074	0.0014725	2.83174e-05	0.0013026	0.000481395	0	0.000622982	0	0.000679617	0	0	0	0.00169904	0.000566348	0	0	0	0	0	0	0	0	0	0	0	0.000877839	0	0	0.000849521	8.49521e-05	0.00206717	8.49521e-05	0	0.000169904	0.00430424	0.00053803	0.00243529	0	0.000707935	0	0.00959959	5.66348e-05	0.00124596	0.00249193	0.010704	0	0.00707935	0	0	0
s__Capnocytophaga_sp._oral_taxon_323	0	0	0	0	0	0	0	0	0	2.83174e-05	0	0	0	0	0	0	0	0	0	0	0	8.49521e-05	0	0	0	0	0	0	0	0	0	0	0	0	0	0	0	0	0	2.83174e-05	0	0	0	0	0	0	0	0	0
s__Capnocytophaga_sputigena	0.00506881	0.00189726	0.010081	0.00535199	0.00133092	0.00215212	0.0143852	0.00237866	0.000934474	5.66348e-05	0.00453078	0.00266183	0.00379453	0.000368126	0.00235034	0.000821204	0.00894829	0.00254856	0.00348304	0.000368126	0.00144419	0.000707935	0.000169904	0.000141587	0.00133092	0.000877839	0.0006513	0.00489891	0.000906156	0.0154896	0.00475732	0.0006513	0.00699439	0.00707935	0.00104774	0.0122614	0.000934474	0.00164241	0.0006513	0.0092881	0.00220876	0.00373789	0.00690944	0.00996772	0.001784	0.00447415	0.000254856	0.000311491	0.00297333
s__Cardiobacterium_valvarum	0.000481395	0.000226539	0.000962791	0.000339809	0.000934474	0.00011327	0.000226539	0.000566348	0.000169904	0.000934474	0.000594665	0.000283174	0.000424761	0.00101943	0.00121765	0.000198222	0.000226539	0.000481395	0.000424761	0	0.000311491	2.83174e-05	0	0.000226539	0	2.83174e-05	8.49521e-05	0.00011327	0.000424761	0.000339809	0.00121765	0.000169904	0.000169904	8.49521e-05	0.000339809	0.000934474	8.49521e-05	2.83174e-05	0.000198222	0.000764569	0.000339809	0.000594665	0.000792887	0.00175568	8.49521e-05	0.00011327	2.83174e-05	0.000141587	0.000254856
s__Catabacter_hongkongensis	0	0	0	0	0	0	0	0	0	0	0	0	0	0	0	0	0	0	0	0	0	0	0	0	0	2.83174e-05	0	0	0	0	0	0	0	0	0	0	0	0	0	0	0	0	0	0	0	2.83174e-05	0	0	0
s__Chryseobacterium_sp._A1-ST2	0	0	0	0	0	0	0	0	0	0	0	0	0	0	0	0	0	0	0	0	0	0	0	0	0	0	0	0	0	0	0	0	0	0	0	0	0	0.000141587	0	0	0	0	0	0	0	0	0	0	0
s__Citrobacter_koseri_g__Escherichia-Shigella	0	0	0	0	0	0	0	0	0.000198222	0	0	0	0	0	0	0	0	0	0	0	0	0	2.83174e-05	0	0	0	0	0	0	0	0	0	0	0	0	0	0	0	0	0	2.83174e-05	0	0	0	0	0	0	0	0
s__Clostridiales_bacterium_canine_oral_taxon_027	0	0	0	0	0	0	5.66348e-05	0	0	0	0	0	0	0	0	0	0	0	0	0	0	0	0	0	0	2.83174e-05	0	0	0	0	0	0	0	0	0	2.83174e-05	0	0	0	0	0.00011327	0	0	0	0	0	0	0	0
s__Clostridiales_bacterium_canine_oral_taxon_100	0	0.00011327	0	0	0	0	0	0	0	0	0	0	0	0	0	0	0.000453078	0	0	0	0	0	0	0	0	0	0	0	0.000141587	0	0	0	0	0	0	0	0	0	0	0	0	0	0	0	0	0	0	0	0
s__Clostridiales_bacterium_canine_oral_taxon_260	0	0	0	0	0	0	0	0	0	0	0	0	0	0	0	0	0.000594665	8.49521e-05	0	0	2.83174e-05	0	0	0	0.000481395	0	0	0	0	0	0	0	0	0.000198222	0	0	0	5.66348e-05	0	0	0	0.000141587	0	0	0	0	0	0	0
s__Clostridiales_bacterium_feline_oral_taxon_148	5.66348e-05	2.83174e-05	0.000169904	0.00167073	0.000481395	5.66348e-05	0	8.49521e-05	0	0	0.000453078	0.000254856	0.00011327	8.49521e-05	0.000481395	0.000198222	0	0.000764569	0.00011327	0	0	0	8.49521e-05	2.83174e-05	5.66348e-05	0.000594665	0	0	0	0.000566348	0.00110438	2.83174e-05	0.000736252	0.000622982	0.000169904	0.000679617	0.000368126	0.000821204	0.00104774	0.00011327	0.000396443	0	0.000226539	5.66348e-05	0	0.000198222	0.000707935	2.83174e-05	0.000141587
s__Clostridiales_bacterium_feline_oral_taxon_339	0	0	0	0	0	0	0	0	0.000198222	0	0	2.83174e-05	0	2.83174e-05	0	0	0	5.66348e-05	2.83174e-05	0	0	0	0	0	0	0	0	0.000198222	0	0	0	0	0	0	2.83174e-05	0	2.83174e-05	0	0	2.83174e-05	5.66348e-05	0	2.83174e-05	0	0	2.83174e-05	0	2.83174e-05	0
s__Clostridiales_bacterium_oral_taxon_075	0.00484227	8.49521e-05	0.00574843	0.000622982	0.000141587	0.000877839	0	2.83174e-05	2.83174e-05	8.49521e-05	0.00308659	0.00127428	0.00107606	0.00484227	0.00104774	0.000311491	0.00189726	0.00240698	0.00116101	0.000311491	0.00243529	0.00011327	0.0006513	5.66348e-05	0.000792887	0.00118933	0	0.0014725	0.00118933	0.000736252	0.0011327	0.000339809	0.000594665	0.000396443	0.000198222	0.00186895	0.00254856	0.000453078	0.00286006	0.00107606	0.000311491	5.66348e-05	0.00116101	0.000594665	0.000226539	5.66348e-05	0.000707935	0.000169904	0.000169904
s__Coriobacteriaceae_bacterium_68-1-3	0	0	0	0	0	5.66348e-05	0	0	0	0	0	0	0	0	0	0	0	0	2.83174e-05	0	0	0	0	0	0	0	0	0	0	0	0	0	0	0	0	0	0	0	0	0	0	0	0	0	0	0	0	0	0
s__Corynebacterium_durum	0.00135923	0.000821204	0.00523872	0.00164241	0.00373789	0.00319986	0.00141587	0.00353967	0.0014725	0.000226539	0.00656963	0.000481395	0.00101943	0.00150082	0.000424761	0.00427592	0.00118933	0.000339809	0.0045591	0.000396443	0.000821204	0.00192558	0.000962791	0.0014725	0.00198222	0.000283174	0.00116101	0.00235034	0.000736252	0.0167073	0.0187744	0.00305828	0.00249193	0.00942969	0.000198222	0.00625814	0.0006513	0.00053803	0.000764569	0.00107606	0.00118933	0.00240698	0.00110438	0.00220876	0.00201053	2.83174e-05	0.000991108	0.000991108	0.00246361
s__Corynebacterium_kroppenstedtii_DSM_44385	0	0	0	0	0	0	0	0	0	0	0	0	0	0	0	0	0	0	5.66348e-05	0	0	2.83174e-05	0	0	0	0	0	0	0	0	0	0	0	0	0	0	0	0	0	0	0	0	0	0	0	0	0	0	0
s__Corynebacterium_propinquum	0	0	0	0	0	0	0	0	0	0	0	0	0	0	0	0	0	0	0	0	0	0	0	0	0	0	0	0	0	0	0.000339809	0	0	0	0	0	0	0	0	0	0	0	0	0	0	0	0	0	0
s__Corynebacterium_sp._canine_oral_taxon_423	0.000283174	2.83174e-05	8.49521e-05	0.000764569	2.83174e-05	0.000198222	0	0	0	0	0.000594665	0	8.49521e-05	2.83174e-05	0	0	0	0	0	0	0	0	0	0	0	0	0	8.49521e-05	0	0	0	0.000481395	0.00314323	0.00167073	2.83174e-05	0	0	0	0	0	2.83174e-05	0	5.66348e-05	0	0	0	0	0	0
s__Corynebacterium_suicordis	0	0	0	0	0	0	0	0	0	0	0	0	0	0	0	0	0	0	0	0	0	0	0	0	0	0	0	0	0	0	0	0	0	0	0	0	0	0.000198222	0	0	0	0	0	0	0	0	0	0	0
s__Corynebacterium_tuberculostearicum	0	0	2.83174e-05	0	2.83174e-05	0	0	0	2.83174e-05	0	0	0	0	0	0	0	0	2.83174e-05	0.00011327	0	0	0	0	0.00101943	0	0	0	0	0	0	0.000679617	2.83174e-05	0	0	0	0.000141587	0	0	0	2.83174e-05	0	0	0	0	0	0	0.00011327	0	2.83174e-05
s__Cryptobacterium_curtum_DSM_15641	0	0	0	0	0	0	2.83174e-05	0	2.83174e-05	0.000141587	0	2.83174e-05	0	2.83174e-05	2.83174e-05	0	0	5.66348e-05	0	0	0.000141587	2.83174e-05	0	2.83174e-05	2.83174e-05	0.000283174	0	0.000339809	0.000169904	0	2.83174e-05	5.66348e-05	0	0	0	0	2.83174e-05	5.66348e-05	0	0	2.83174e-05	0	0	0	0	2.83174e-05	0.000396443	5.66348e-05	0.000226539
s__Cutibacterium_acnes_g__Cutibacterium	0	2.83174e-05	2.83174e-05	0	2.83174e-05	0	0	0.00232203	2.83174e-05	0	8.49521e-05	0.000311491	0	0	0	0	0	0.000566348	0.000141587	0	0.000283174	0	0.000368126	0.00167073	0	5.66348e-05	0	0	0	2.83174e-05	0	0	0	0	0	0	2.83174e-05	0.000283174	0	8.49521e-05	0.000254856	0.000141587	0	0	2.83174e-05	0.00011327	0.000283174	0	0
s__Cutibacterium_granulosum	0	0	2.83174e-05	0	0	0	0	8.49521e-05	0	0	8.49521e-05	0	0	0	0	0	0	0	0	0	0	0	5.66348e-05	5.66348e-05	0	0	0	0	0	0	0	0	0	0	0	0	0	0	0	0	0	0	0	0	0	5.66348e-05	0.000226539	0	0
s__Deinococcus_antarcticus	0	0	0	0	0	0	0	0	0	0	0	0	0	0	0	2.83174e-05	0	0	0	0	0	0	0	0	0	0	0	0	0	0	0	0	2.83174e-05	0	0	0	0	0.000707935	0	0	0	0	0	0	0	0	0	0	2.83174e-05
s__Deinococcus_sp._Lab-1	0	0	0	0	0	0	0	5.66348e-05	0	0	0	0	0	0	0	0	0	0	0	0	0	0	0	0	0	0	0	0	0	0	0	2.83174e-05	0	0	0	0	0	0	0	0	0	0	0	0	0	0	0	0	0
s__Delftia_acidovorans	5.66348e-05	0	0	0	2.83174e-05	0	0	2.83174e-05	0.00011327	0	0	2.83174e-05	0	0	0	5.66348e-05	0	0	0	0	0	0	0	0	0	0	0	0	0	0	0	0	0	0	0	0	2.83174e-05	2.83174e-05	0	0	0	2.83174e-05	0	0	0	0	0	0	0
s__Desulfobulbus_sp._ORNL	0.000396443	0	2.83174e-05	0	0.000396443	0.000339809	2.83174e-05	2.83174e-05	0.000339809	0	0	2.83174e-05	0	0.000368126	0	0	0.000453078	0.000453078	0	0	0	0	8.49521e-05	0	0.00011327	0.000962791	0	0.00218044	0.000169904	2.83174e-05	8.49521e-05	8.49521e-05	5.66348e-05	2.83174e-05	0	0.00121765	0.000679617	0.000283174	0.000368126	0	0.00124596	2.83174e-05	0	0	0	2.83174e-05	0.0011327	0.000141587	0.000141587
s__Desulfomicrobium_orale_DSM_12838	0	0	0	0.000509713	0	2.83174e-05	0	0	0.000934474	0	0.000141587	0.000198222	0	0	0	0	0.000283174	2.83174e-05	5.66348e-05	0	0	0	0	0	0	0	0	0	0	0.000254856	0	0	8.49521e-05	0.000198222	0.000226539	0	0.000764569	0.00116101	0.000226539	0	0.00127428	0	0	0	0	8.49521e-05	0	0	0
s__Desulfovibrio_sp._Dsv1	0	0	0	0.000339809	0	0	0	0	0	0	0	0	0	0	8.49521e-05	0	0.000141587	0	0	0	0	0	0	0	0	0.000566348	0	0	0	0	0	0	8.49521e-05	2.83174e-05	0	0	0	0	0	0	0	0	0	0	0	0	0	0	0
s__Dialister_invisus_DSM_15470	0.000339809	0.000226539	0.00110438	0.000424761	0.00116101	0.000453078	8.49521e-05	0.00184063	0.000736252	0.000707935	0.00189726	0.000198222	0.000622982	0.00155746	0.0006513	0	0.000169904	0.00175568	0.000396443	0.000481395	0.0032565	0.00240698	0.000736252	0.000736252	0.000453078	0.00237866	0	0.00181231	0.00305828	0.000339809	0.000169904	0.001784	0.000396443	5.66348e-05	0.000141587	5.66348e-05	0.00135923	0.00218044	0.000962791	0.000169904	0.0027751	0	0.000849521	0.000283174	2.83174e-05	0.000453078	0.00215212	0.000424761	0.00138755
s__Dialister_pneumosintes	2.83174e-05	5.66348e-05	0.000198222	2.83174e-05	0.000283174	2.83174e-05	8.49521e-05	0.000169904	2.83174e-05	0	0.000283174	0	0.000226539	8.49521e-05	0.00011327	0	0.000141587	0.000169904	0.000169904	0	0.000396443	2.83174e-05	0	0.000198222	8.49521e-05	0.000764569	0	0.000622982	0.000141587	2.83174e-05	0.000169904	0.000283174	5.66348e-05	0.00011327	5.66348e-05	2.83174e-05	0.000226539	0.000679617	8.49521e-05	0	8.49521e-05	2.83174e-05	2.83174e-05	2.83174e-05	5.66348e-05	0.000849521	0	0	0.000141587
s__Eggerthia_catenaformis_OT_569__DSM_20559	0	0	8.49521e-05	0	0	0	0	0	0	2.83174e-05	2.83174e-05	5.66348e-05	0	2.83174e-05	0	0	8.49521e-05	0.000198222	2.83174e-05	0	0.000141587	0	0	0	5.66348e-05	0.000566348	0	0.000764569	5.66348e-05	8.49521e-05	0	0.00011327	0.00141587	0.000339809	2.83174e-05	2.83174e-05	0	0.000198222	0.000339809	5.66348e-05	0.000141587	0	0	0	0	0.000509713	0.000198222	0	2.83174e-05
s__Enterococcus_faecalis_g__Enterococcus	0	0	0	0	0	0	0	5.66348e-05	0	0	0	0	0	0	0	0	0	2.83174e-05	0	0	0	0	0	0	0	0	0	0	0	0	0	0	0	0	0	0	0	0	0	0	0	0	0	0	0	0	0	0	0
s__Eubacterium_brachy	0.000169904	0.00107606	0.00053803	0.0014725	0.000481395	0.000566348	0.000169904	0.00124596	0.000169904	0.00011327	0	0.00107606	0	0	0.00158577	0.000169904	0.00920315	0.00679617	0.00206717	5.66348e-05	0.000169904	0	8.49521e-05	2.83174e-05	0.00101943	8.49521e-05	0	0.00399275	0.000254856	0.000226539	5.66348e-05	2.83174e-05	0.00297333	0.00184063	0.000877839	0.000792887	0.0013026	0.00470069	0.00155746	0.00101943	0.00220876	0.00101943	0.00175568	0.000141587	8.49521e-05	0	0.0014725	0.000396443	0.00475732
s__Eubacterium_nodatum	0.000453078	0.000622982	0.000736252	0.00215212	0.000707935	0.000283174	0.00011327	0.000622982	0.00124596	5.66348e-05	0.000821204	0.000594665	0.000283174	0.000962791	0.00237866	0	0.00243529	0.00866512	0.00249193	0	0.000283174	0.00011327	0.000283174	5.66348e-05	0.00053803	0.0060316	0	0.0102226	5.66348e-05	0.00116101	0	0.00053803	0.00416266	0.000962791	0.000509713	0.00235034	0.00203885	0.000679617	0.0040777	0.00249193	0.0105057	0.000707935	0.0104491	5.66348e-05	2.83174e-05	0.00150082	0.000424761	0.000311491	0.00254856
s__Eubacterium_saphenum_ATCC_49989	0	0	2.83174e-05	0.00133092	0	2.83174e-05	0.000141587	0	0.0272696	0	0.00450246	0.00243529	0.00189726	0	0.00385116	0.000481395	0.0186612	0.00192558	0	2.83174e-05	0.000396443	0	0.000453078	0	0.000396443	0.0301297	0	0	8.49521e-05	0.0053803	0.00127428	0	0	0.0102792	0.00138755	0.00594665	0.0019539	0.0158861	0.0186612	0	0.00175568	2.83174e-05	0.0140737	0	0	0	0.00478564	0.000453078	0
s__Eubacterium_sp._oral_clone_CK047	8.49521e-05	0	2.83174e-05	0	0.00011327	0.000254856	0	0.000368126	5.66348e-05	2.83174e-05	0.000283174	8.49521e-05	0.000226539	0.000141587	0.000339809	0.000169904	0.000849521	0.000566348	0.000141587	0	0.000141587	0	0.00011327	0	5.66348e-05	0.000226539	0	0.000368126	0.000169904	8.49521e-05	0.00011327	2.83174e-05	0.000141587	0.000311491	0.000169904	0.000169904	0.000877839	0.000198222	0.000311491	0.000226539	0.00011327	2.83174e-05	0.000424761	0	0	0.000821204	5.66348e-05	0	5.66348e-05
s__Eubacterium_sp._oral_clone_DO008	5.66348e-05	0.000311491	0	0	2.83174e-05	0.000368126	0	5.66348e-05	0.000792887	0.0393612	0.00223707	2.83174e-05	0.000453078	0.00141587	0	0.000198222	0.00144419	0.000991108	0.0219177	0.0234468	0.00192558	0.00118933	0.00110438	0	0.00164241	0.000396443	0.000169904	0.000991108	0.00220876	0	0.00215212	0.000849521	0.00011327	5.66348e-05	2.83174e-05	0.000226539	0	0.000198222	0.00393612	8.49521e-05	0.000254856	0	0.0014725	0	0.00104774	0	0.00379453	0.00965623	0.00376621
s__Eubacterium_sp._oral_clone_FX028	2.83174e-05	0	5.66348e-05	0.000198222	0	0	0	0	0	0	2.83174e-05	2.83174e-05	2.83174e-05	0	0	0	0.000141587	0.000594665	0	0	8.49521e-05	0	0	0	0	0.000736252	0	0	0	0.00011327	0	2.83174e-05	0.000311491	0.000283174	8.49521e-05	0.000198222	0.000339809	0.000311491	0.000283174	0.000311491	0.000481395	5.66348e-05	0.000566348	0	0	0.000141587	0.000368126	0	2.83174e-05
s__Eubacterium_sp._oral_clone_GI038	5.66348e-05	2.83174e-05	0	0	8.49521e-05	0.000594665	0	0.000169904	0.00011327	0.0019539	8.49521e-05	0	0.000311491	0.000283174	0	0.00011327	0.000198222	0.000254856	0.000141587	0.000283174	0.000368126	0.00011327	0.000311491	0	0	0	5.66348e-05	0	2.83174e-05	0	0	5.66348e-05	2.83174e-05	0	2.83174e-05	0	0	0	0	0	0	0	2.83174e-05	0	0.000198222	0	0.00011327	5.66348e-05	2.83174e-05
s__Eubacterium_sp._oral_clone_JI012	0	0	0	0	0	0	0	0	0.000424761	0	0	0	0	0	2.83174e-05	0	2.83174e-05	0.000424761	0	0	5.66348e-05	0	0	0	0	8.49521e-05	0	2.83174e-05	2.83174e-05	0	0	0	0.00011327	0	0	0.00011327	0.000339809	0	8.49521e-05	0	8.49521e-05	2.83174e-05	2.83174e-05	0	0	0.00011327	0	0	0
s__Eubacterium_sp._oral_clone_JS001	0	0	0	0	0	0	2.83174e-05	0	0	0	0	0	0	2.83174e-05	0	0	2.83174e-05	8.49521e-05	0	0	0	2.83174e-05	0	0	0	0	0	0	2.83174e-05	0	0	0	0	0	0	5.66348e-05	0	0	8.49521e-05	0	0	0	0	0	0	8.49521e-05	5.66348e-05	0	5.66348e-05
s__Eubacterium_sulci_ATCC_35585	0.000169904	0.00101943	0.00011327	0.00011327	0.000368126	0.000622982	0.000254856	0.000226539	0.00053803	0.000566348	0.000849521	0.00011327	0.000962791	0.00257688	0.000311491	0.000198222	0.000311491	0.000679617	0.00138755	0.000877839	0.00133092	0.000679617	0.000991108	8.49521e-05	0.00269015	0.00101943	0.000339809	0.000254856	0.000934474	0.000481395	0.000481395	0.000198222	0.000368126	0.00011327	0.000707935	0.000283174	0.000311491	0.000169904	0.000792887	5.66348e-05	0.000424761	0	0.000509713	8.49521e-05	5.66348e-05	0.000254856	0.000198222	0.000311491	0.000368126
s__Filifactor_alocis_ATCC_35896	0.00215212	0.00348304	0.00133092	0.00770233	0	0.00150082	0.000481395	0.0013026	0.00750411	0.000481395	0.00506881	0.00498386	0.00226539	0.00164241	0.0109022	0.00220876	0.0216062	0.0263352	0.00314323	2.83174e-05	0.00155746	0.000424761	0.00155746	0	0.00201053	0.0419097	0	0.0200204	0.00167073	0.00741915	0.0006513	0.00399275	0.0162542	0.0119499	0.00385116	0.0156878	0.0091182	0.0173586	0.00940137	0.00724925	0.0214929	0.00322818	0.0305828	0.000821204	0.000198222	0.0146684	0.00883502	0.000764569	0.00201053
s__Firmicutes_oral_clone_BB124	2.83174e-05	0	0	0	0.000424761	2.83174e-05	0	0	0	0	0.000169904	0.00011327	0.00053803	2.83174e-05	0	0	0.00121765	0.000339809	0	0	0	2.83174e-05	0	0	8.49521e-05	0.000169904	0	0	8.49521e-05	8.49521e-05	0	0.000311491	0.000141587	0.000707935	0.000679617	0.00011327	0.000396443	0.000141587	8.49521e-05	0.000141587	5.66348e-05	2.83174e-05	0.000283174	2.83174e-05	0	0.00150082	0	8.49521e-05	0
s__Firmicutes_oral_clone_CK030	0	0	0	0	0	0	0	0	0	0	0	0	0	0	0	0	2.83174e-05	0	0	0	0	0	0	0	0	0	0	0	0	0	0	0	2.83174e-05	0	0	0	0	2.83174e-05	0	0	0	0	0	0	0	0	0	0	0
s__Firmicutes_oral_clone_FM046	0	0	0	0	0	2.83174e-05	0	0	0	0	2.83174e-05	0	0	0.000141587	0	0	0.000169904	8.49521e-05	0	0	5.66348e-05	0	0	0	2.83174e-05	2.83174e-05	0	2.83174e-05	5.66348e-05	2.83174e-05	0	5.66348e-05	0	0	0	0	0	0	5.66348e-05	0	2.83174e-05	0	0	0	0	0	0	0	0
s__Fusobacterium_nucleatum	0.0382851	0.00852353	0.00124596	0.0256555	0.0460724	0.0295917	0.0143852	0.017755	0.204848	0.00761738	0.0214079	0.0184912	0.0166789	0.0162542	0.0448547	0.0245795	0.033641	0.113439	0.00620151	0.00656963	0.0239282	0.0108456	0.0058617	0.00305828	0.0648468	0.019001	0.00150082	0.0569746	0.0399841	0.0351985	0.0181231	0.0317155	0.0699722	0.0664892	0.00773065	0.0236733	0.0563799	0.0327066	0.0194257	0.006513	0.0719828	0.00569179	0.0100527	0.00959959	0.00300164	0.0184912	0.0143286	0.000622982	0.0104491
s__Fusobacterium_nucleatum_subsp._polymorphum	2.83174e-05	0	0	5.66348e-05	0	0	2.83174e-05	5.66348e-05	8.49521e-05	2.83174e-05	2.83174e-05	0	0.000141587	8.49521e-05	2.83174e-05	2.83174e-05	0.000254856	5.66348e-05	0	2.83174e-05	0.000198222	2.83174e-05	2.83174e-05	0	0.000368126	0.000198222	0	2.83174e-05	8.49521e-05	0.000141587	5.66348e-05	0	0	0.000169904	0	0	0	5.66348e-05	0	0	0.000198222	0	8.49521e-05	0	0	5.66348e-05	0	0	2.83174e-05
s__Gardnerella_vaginalis	0	0	0	0	0	0	0	0	0	0	0	0	0	0	0	0	0	0	0.000424761	0	0	0	0	0	0	0	0	0	0	0	0	0	0	0	0	0	0	0	0	0	0	0	0	0	0	0	0	0	0
s__Geobacillus_stearothermophilus_g__Geobacillus	0	0	0	0	2.83174e-05	0	0	0	0	0	0	0	0	0	0	0	0	0	0	0	0	0	0	2.83174e-05	0	0	0	0	0	0	0	2.83174e-05	0	2.83174e-05	0	0	0	0	0	0	0	0	0	0	0	0	0	0	0
s__Gordonia_sputi	2.83174e-05	0	0	0	0	0	0	0	0	0	0	0	0	0	0	2.83174e-05	0	0	0	0	0	0	0	0	0	0	0	0	0	0	0	0	0	0	0	0	0	0	0	0	2.83174e-05	0	2.83174e-05	0	0	0	0	0	0
s__Gracilibacteria_bacterium_oral_taxon_872	0.000283174	0	0	0	0	0	0.000481395	0.000339809	0	0	0.000141587	0.000877839	0	0	0.00011327	0	0	0.0006513	2.83174e-05	0	0	0	0	0.000198222	0	0	0	0	0.000226539	0.000311491	0	2.83174e-05	0.000311491	2.83174e-05	2.83174e-05	0.00110438	2.83174e-05	0.000141587	0.000254856	0	2.83174e-05	0	0.00215212	0	0	2.83174e-05	0	8.49521e-05	8.49521e-05
s__Gracilibacteria_bacterium_oral_taxon_873	0.00266183	0.000283174	0.00962791	0.00232203	2.83174e-05	0.00127428	0.00186895	0.0039078	0	0	0.00662627	0.00246361	0.00438919	0.000198222	2.83174e-05	8.49521e-05	0.0034264	0.00453078	0.000226539	0	8.49521e-05	0	2.83174e-05	0	0.000622982	0	0	0.00209549	8.49521e-05	0.00133092	0.000396443	5.66348e-05	0.000396443	0.00286006	8.49521e-05	0.00906156	2.83174e-05	0.000481395	0.000226539	0.00189726	0.00152914	0	0	0.00617319	0.000254856	0.00118933	0.000509713	0.000226539	8.49521e-05
s__Haemophilus_influenzae	0.00203885	0.000141587	0.000141587	0.00150082	0	0.00127428	0.000764569	0.00011327	0.000821204	0	0.000368126	0.00246361	0.000311491	0.000169904	0.00011327	0.00181231	0.00328482	0.00110438	8.49521e-05	0	5.66348e-05	0	8.49521e-05	0.000169904	0.000707935	2.83174e-05	0	0.000198222	0.000169904	0.0119783	0.00257688	0.00144419	0.000226539	0.00656963	0.00011327	0.00370958	0.000141587	0.0006513	0.000311491	5.66348e-05	0.00353967	0.00127428	0.00229371	0.000679617	0.000792887	0.000849521	2.83174e-05	2.83174e-05	2.83174e-05
s__Haemophilus_parahaemolyticus	0.00540862	0.000198222	0	0.000339809	0	5.66348e-05	2.83174e-05	8.49521e-05	0.00877839	0	0.000169904	0.000396443	0.000339809	0	0.000169904	2.83174e-05	0.000849521	0.000311491	0	0	0	0	0	0.000226539	0	0	0	0.000792887	2.83174e-05	0.0205301	0.0351419	0.00011327	0.000311491	0	0	2.83174e-05	0.000339809	0.00011327	2.83174e-05	0	0.00877839	0.0019539	8.49521e-05	0.000566348	2.83174e-05	0.000736252	2.83174e-05	2.83174e-05	0
s__Haemophilus_parainfluenzae	0.0556153	0.0299315	0.00543694	0.0359064	0.0344623	0.0238999	0.137311	0.0445432	0.0643654	0.00161409	0.0180099	0.0173302	0.0658096	0.00809877	0.0175285	0.0315456	0.0158294	0.00464405	0.0155746	0.0294784	0.000622982	0.00011327	0.109107	0.0267882	0.0274679	0.0019539	0.0132525	0.00430424	0.0280059	0.0480263	0.0188311	0.00594665	0.0283457	0.00506881	0.0159993	0.00498386	0.00920315	0.0060316	0.00223707	0.0173869	0.0241264	0.0585887	0.00713598	0.0140171	0.000962791	0.0136773	0.01784	0.0122048	0.0115818
s__Haemophilus_sp._oral_taxon_036	0	0	0	0	0	0	0	0	0	0	0	0	0	0	0	0	0	0	0	0	0	0	0	0	0	0	0	0	0	5.66348e-05	0	0	2.83174e-05	8.49521e-05	0	0	0	0	0	0	0	2.83174e-05	0	0	0	0	0	0	0
s__Johnsonella_ignava_ATCC_51276	0.000141587	2.83174e-05	0	0.00011327	0	0.00011327	0	0	0	5.66348e-05	0.00011327	0.00011327	0	0.00011327	0.000453078	0	2.83174e-05	0.000198222	2.83174e-05	0	5.66348e-05	0	0	0	0	0	0	0	8.49521e-05	8.49521e-05	8.49521e-05	2.83174e-05	5.66348e-05	0	0	0.00011327	0	5.66348e-05	2.83174e-05	0	0.000141587	0	0.00011327	5.66348e-05	0	2.83174e-05	0	0	2.83174e-05
s__Klebsiella_variicola	0	0	0	0	0	2.83174e-05	0	5.66348e-05	0	0	5.66348e-05	0	0	0	0	2.83174e-05	0	0	0	0	0	0	0.000141587	2.83174e-05	0	2.83174e-05	0	0	0	0	0	0	0	0	0	0	2.83174e-05	0	0	0	0	0	0	0	0	0	0	0	0
s__Kocuria_rhizophila_g__Kocuria	0	5.66348e-05	0	0	0	0	0	2.83174e-05	0	0	0	0	0	0	0	0	0	0	0.000141587	0	0	0	0	0	0	0	0	0	0	0	0	0	2.83174e-05	0	0	0	0	0	0	0	0	0	0	0	0	0	0	0	0
s__Lachnospiraceae_bacterium_feline_oral_taxon_021	0	0	0	0	0	0	0	0	0	0	0.000226539	0	0	0	0.000453078	0	0	0.00308659	0	0	0	0	0	0	0	0.00348304	0	0	0	0	0	0	0	0.000198222	0	0	0	0.000311491	0.000311491	0	0.000226539	0	0.00404939	0	0	0	0.000169904	0	0
s__Lachnospiraceae_bacterium_oral_taxon_500	0.00101943	0.000169904	8.49521e-05	0.0006513	0.000198222	0.000934474	0.000198222	5.66348e-05	0.00353967	0	0.000906156	0.00161409	8.49521e-05	0.00053803	0.000877839	0.000453078	0.00387948	0.00450246	0	0	0.000481395	0	0	2.83174e-05	0.000566348	0.00504049	2.83174e-05	0.00487059	0.00011327	0.00144419	0.00011327	0.00011327	0.00118933	0.000991108	8.49521e-05	0.00192558	0.00235034	0.000481395	0.00218044	0.00053803	0.00223707	0.000481395	0.00682449	8.49521e-05	0	0.00121765	0.00101943	0.000481395	0.000877839
s__Lactobacillus_fermentum	0	0	0	0	0.00011327	0	0	0.000311491	0	0.000339809	0	8.49521e-05	0	0	0	0	0	0	0	0	2.83174e-05	0.000169904	0	0	0	0.00011327	0	0	0	0	0	0	0	0	0	0	0	0	2.83174e-05	0	0	0	0	0	0	0	0	0	0.00133092
s__Lactobacillus_mucosae_LM1	8.49521e-05	0	0.000622982	0	0	0	0	0	0	0	0	0.000339809	0	0	0	0	0	0	0	0	0	5.66348e-05	0	0	2.83174e-05	0.00118933	0	0	0	0	0	2.83174e-05	0	0.000169904	0	0	0	2.83174e-05	0	0	0	0	0	0	0.00220876	0	0.000169904	0.00133092	0
s__Lactobacillus_paracasei	0	0	0	0	0	0	5.66348e-05	0	0	5.66348e-05	0	0	0	0	0	0	0	0	0	0	0	0	0	0	0	0	0	0	0	0	0	0	0	0	0	0	0	0	0	0	0	0	0	0	0	0	0	0	0
s__Lactobacillus_reuteri	0	0	0	0	0	0	0	0	0	0	0	0.000198222	0	0	0	0	0	0	0	0	0	0.00011327	0	0.000283174	0	2.83174e-05	0	0	0	0	2.83174e-05	0	0.000254856	0.00011327	2.83174e-05	0	0	0.00011327	0.00011327	0	0	0	0	0	0.00011327	0	0.000424761	0.000707935	0
s__Lactobacillus_salivarius	0	0	0	0	0.000821204	0	0	0.000254856	0	0	0	0.000396443	0	0	2.83174e-05	0	0	0	0.000169904	0	0	0	0	0.000311491	0	0.000962791	0	0	0	0	0	0	0.000424761	0	0.000141587	0	0	0	2.83174e-05	0	0	0	0	0	0.00127428	0	0.000311491	0.000453078	0
s__Lactobacillus_sanfranciscensis_TMW_1.1304	0	0	0	0	2.83174e-05	0	0	0	0	0	0	0	0	2.83174e-05	0	0	0	0	0	0	0	0	0	0	0	0	0	0	0	0	0	0	0	0	0	0	0	0	0	0	0	0	0	0	0	0	0	0	0
s__Leptotrichia_goodfellowii	0	0	0	8.49521e-05	0.000283174	0	2.83174e-05	0	5.66348e-05	0.000764569	0	8.49521e-05	0	0	0.000792887	0	0	0	0	0	0	0	0	0	0	0	0	0	0.000368126	0	0	8.49521e-05	0.000169904	0.000169904	0	0	2.83174e-05	0	0	0	0.000311491	2.83174e-05	0	0	0	0	0	0	0.000141587
s__Leptotrichia_hofstadii	0.00186895	0.00011327	0.0132525	0.00218044	8.49521e-05	0.00271847	0.000509713	0.00353967	0.00172736	0.000283174	0.00942969	0.00583338	0.000169904	0.00353967	0.00144419	0	0.000226539	0.00591833	0.00127428	0.000198222	0.00591833	0.000707935	0.000198222	5.66348e-05	0.00107606	2.83174e-05	0.000169904	0.0116384	0.0321402	0.00116101	0.0006513	0.00682449	0.00376621	0.000906156	0.0039078	0.00240698	0.000906156	0.00220876	0.00181231	0.000396443	0.00172736	0.000396443	0.00319986	0.00150082	0.00356799	0.000424761	0.0021238	0.000821204	0.00257688
s__Leptotrichia_shahii	2.83174e-05	0	2.83174e-05	0	2.83174e-05	0	5.66348e-05	0	0	0	2.83174e-05	0	0	0	0	0	0	0	0	0	0.000169904	8.49521e-05	0	0	0	0	0	2.83174e-05	0	2.83174e-05	0.000141587	8.49521e-05	2.83174e-05	5.66348e-05	0	0	2.83174e-05	8.49521e-05	2.83174e-05	0	5.66348e-05	0	2.83174e-05	8.49521e-05	5.66348e-05	0	0	0.00011327	5.66348e-05
s__Leptotrichia_sp._oral_clone_EI022	0.000283174	0.00011327	0.000198222	0.000283174	2.83174e-05	0	0.00232203	0	0	0	0.000764569	0.0006513	2.83174e-05	0.000792887	0.000934474	0.000622982	8.49521e-05	0.000226539	0.000481395	0	0.000339809	5.66348e-05	0	0.000141587	8.49521e-05	0	0	0.000594665	0.0013026	0.000594665	0.00155746	0.000254856	0.00336977	0.000396443	8.49521e-05	0.00181231	5.66348e-05	0.000453078	0.00011327	0.000198222	0.000283174	0.000736252	0.000169904	0.000198222	5.66348e-05	5.66348e-05	5.66348e-05	0.000311491	0.000141587
s__Leptotrichia_sp._oral_clone_FP036	0.000481395	0.00589002	0.000141587	5.66348e-05	0.00011327	0.00101943	0.00215212	0.000368126	0	0.0311208	0.000424761	0	0.00220876	0.00419097	0.00280342	0.00475732	2.83174e-05	0	0.00254856	0.0166506	0.00314323	0.00444583	0.000453078	2.83174e-05	0.0141021	0.000283174	0.00141587	0.00161409	0.00526703	2.83174e-05	0.00288837	0.00317155	0.00011327	5.66348e-05	0.000368126	0.000339809	8.49521e-05	0.000198222	0.000254856	0.00011327	8.49521e-05	0	2.83174e-05	8.49521e-05	0.00475732	0	0.00589002	0.0169621	0.00557852
s__Leptotrichia_sp._oral_taxon_212	0.00011327	2.83174e-05	0	0	0.000169904	0.00172736	0.000283174	0.000368126	0.000226539	0	0.000424761	0.000141587	2.83174e-05	0.0013026	0.000226539	0.000226539	2.83174e-05	0.000396443	0.000141587	0.00192558	0.000991108	0	2.83174e-05	0	0.00175568	0.000424761	5.66348e-05	0.00237866	0.00348304	2.83174e-05	0.000141587	0.000594665	0.000141587	5.66348e-05	8.49521e-05	0.000481395	0.000254856	0.000368126	0.00011327	0.000254856	5.66348e-05	0	0	0.000283174	2.83174e-05	0.000424761	0.000283174	5.66348e-05	0.000679617
s__Leptotrichia_sp._oral_taxon_498	0.0006513	2.83174e-05	2.83174e-05	0.000226539	5.66348e-05	0.000254856	0	0.0013026	0.000736252	0.000368126	0.00229371	0.000169904	5.66348e-05	0	0	2.83174e-05	0	0.000396443	0.00152914	2.83174e-05	0.004729	0.000679617	0	0	0.00124596	0	0	0.00203885	0.0205584	0.00011327	0.000453078	0.0126296	0.000566348	0.000254856	0	0.000169904	0.00107606	0.000707935	0.00124596	0.000481395	0.000622982	0	0.00127428	0	0.00226539	0.00011327	0.00175568	0.00492722	0.000453078
s__Leptotrichia_sp._oral_taxon_847	5.66348e-05	0	0	0	5.66348e-05	5.66348e-05	2.83174e-05	5.66348e-05	0	0	2.83174e-05	0.000169904	0	0.000141587	0.00150082	0	0	0.000226539	2.83174e-05	0	0.000453078	0.00198222	0	0	0.000141587	5.66348e-05	0	0.000368126	0.00158577	0	0	0.000198222	5.66348e-05	5.66348e-05	0	0	0	0.000198222	0	0	0.000141587	0	0	0	0	0	0.00167073	0.00053803	0.00011327
s__Megasphaera_micronuciformis	0.000169904	0	8.49521e-05	0	0.00053803	0.000509713	2.83174e-05	0.000368126	0.0014725	0.00424761	0.0006513	0	5.66348e-05	0.00308659	0.00229371	0.000283174	0	0	0.0060316	0.00467237	0.00784391	0.0053803	0.000396443	0	0.000707935	0.00283174	0.000368126	0.000254856	0.000453078	0.000339809	0.000792887	0.000198222	0	5.66348e-05	2.83174e-05	5.66348e-05	0	0.00155746	0.000141587	0	2.83174e-05	2.83174e-05	0	0	0.00209549	0	0.00181231	0.00135923	0.0013026
s__Metamycoplasma_salivarium	0	5.66348e-05	2.83174e-05	0	0	0	0	2.83174e-05	0	0	0	0	0	2.83174e-05	0	0	0	0.000198222	0	0	0	0	0	0.00240698	5.66348e-05	0	0	0	2.83174e-05	8.49521e-05	0	2.83174e-05	0	0	0	0	0	0	2.83174e-05	0	0	0	2.83174e-05	8.49521e-05	0	0.000141587	0	0	0
s__Mitsuokella_sp._oral_taxon_131_str._W9106	0	0	0	0	0	0	0	0	0	0.00053803	5.66348e-05	0.00011327	0	0	0	0	0	0	0.000254856	0	0	0.000339809	0	0	5.66348e-05	0.000283174	0	0	0	0	2.83174e-05	8.49521e-05	0	2.83174e-05	0	0	0	2.83174e-05	0	0	0	0	0	0	0	0	8.49521e-05	2.83174e-05	0
s__Mogibacterium_pumilum	5.66348e-05	0.000396443	0.00011327	5.66348e-05	5.66348e-05	8.49521e-05	5.66348e-05	0.000254856	0.000509713	2.83174e-05	0.000141587	0	0.000254856	0.000764569	0	0.000962791	0.000311491	0.000254856	0.000368126	0.000453078	0.000198222	0.00011327	0.000311491	0	0.000424761	0.000566348	0	0.00172736	8.49521e-05	0.00011327	0.000169904	0.000226539	0.000226539	8.49521e-05	8.49521e-05	0.000311491	0.000226539	0.000453078	0.000509713	0.000368126	0.000509713	0	0.000707935	0	5.66348e-05	0.00305828	0.000622982	0.00011327	0
s__Moraxella_osloensis_g__Enhydrobacter	0	0	0	0	0	0	0	0	2.83174e-05	0	0	0	0	0	0	0	0	8.49521e-05	2.83174e-05	0	0	0	0	0	0	0	0	0	0	0	0	0	0	0	0	0	0	2.83174e-05	0	0	0	0	0	0	0	0	0	0	0
s__Mycoplasmataceae_genomosp._P1_oral_clone_MB1_G23	0	0	0	0	0	0	0	0	0	0	0	0	0	0	0	0	0.00775896	0.00484227	0	0	0	0	0	0	0	0.00164241	0	0	0	0	0	0	0.000622982	0	8.49521e-05	0	0.000339809	0.00161409	0	0	0.00478564	0.00133092	0.000849521	0	0	0	0	0	0
s__Mycoplasmopsis_lipophila	8.49521e-05	0	0	0	0	0	0	0	0	0	0	0	0	0	0	0	0	0.000198222	0	0	0	0	0	0	0	0	0	0	0	0	0	0	0	0	0	0	0	0	0	0	0	0	0	0	0	0	0	0	0
s__Neisseria_bacilliformis	0.000141587	2.83174e-05	0.000453078	2.83174e-05	0.000339809	0	0	5.66348e-05	0.000311491	0	0	0	0	2.83174e-05	0	0	5.66348e-05	0	2.83174e-05	0	0	0	0.000169904	0	0	0.000141587	0	0	2.83174e-05	0.00011327	0	0.000169904	0	5.66348e-05	0	0	0	0	0.00011327	0	0	0	0	0	0	0	0	8.49521e-05	0
s__Neisseria_elongata_g__Neisseria	0.0032565	8.49521e-05	0.00710766	0.00713598	0.00184063	0.00101943	0.00319986	0.00792887	0.0019539	0.001784	0.00135923	0.00560684	0.00914651	0.00118933	0.000169904	0.000311491	0.00169904	0.00266183	0.000283174	0.000254856	0.000311491	0	0.000141587	0.000481395	0.00167073	0.00104774	0	0.00192558	0.000566348	0.00169904	0.00254856	0.000906156	0.00161409	0.000764569	0.000934474	0.000877839	0.000283174	0.000424761	0.000226539	0.00280342	0.00438919	8.49521e-05	0.00116101	0.00124596	0.000594665	0.000792887	0.000226539	0.000509713	0.000339809
s__Neisseria_oralis	0	5.66348e-05	0	2.83174e-05	0	0.00169904	0.000566348	0.0513677	0	0	0.00203885	0.000991108	0.00011327	0.000424761	0.00920315	0.000906156	0.00872175	0.00724925	0.000594665	2.83174e-05	0.00203885	0.000226539	5.66348e-05	0.000849521	2.83174e-05	0	2.83174e-05	0.00481395	2.83174e-05	0	0.0149516	0.000821204	0.00631478	0.000736252	5.66348e-05	0.021861	0.00877839	0.000934474	0.00317155	0.00110438	0.00288837	0.00271847	2.83174e-05	0.00563516	0	8.49521e-05	0	0.00121765	0.000339809
s__Neisseria_subflava	0.163363	0.0565215	0.0190293	0.259416	0.0171603	0.0768534	0.23158	0.127117	0.103557	0	0.0518774	0.0705952	0.0645919	0.0507164	0.00583338	0.0790621	0.0986011	0.0332446	0.0263068	0.0649318	0.00331313	0.000311491	0.0188594	0.0298748	0.00801382	0.00223707	0.172226	0.049074	0.0129977	0.143116	0.0222858	0.00801382	0.00858017	0.00266183	0.0298465	0.0398992	0.0172736	0.0233052	0.00795718	0.0494138	0.041485	0.0601178	0.00359631	0.0446282	0.024891	0.0116951	0.00297333	0.00150082	0.00328482
s__Olsenella_sp._oral_taxon_807	0.000141587	5.66348e-05	0.000368126	0.00011327	0.000368126	0.000311491	0.00011327	0.00470069	0.00300164	0.000906156	0.00133092	8.49521e-05	0.000198222	0.000962791	0.00286006	5.66348e-05	0	0.00121765	0.000396443	0	0.00181231	0.000934474	5.66348e-05	0.000396443	0.000169904	0.00254856	0	0.00116101	0.00322818	0.000453078	0.0006513	0.00158577	0.00124596	0.000764569	8.49521e-05	0.000424761	0.00124596	0.000934474	8.49521e-05	0.000424761	0.00220876	0.000141587	0.0006513	0.000141587	0.000198222	0.000934474	0.00572011	0.0006513	0.00257688
s__Ottowia_sp._oral_taxon_894	5.66348e-05	5.66348e-05	0.0013026	0.00124596	0.000311491	0.000311491	0.00518208	0.00144419	0.000368126	2.83174e-05	0.00206717	0.00110438	0.00308659	0.000736252	8.49521e-05	0	0.000141587	0.001784	8.49521e-05	0	0.000169904	0	2.83174e-05	5.66348e-05	0.000198222	0	5.66348e-05	0.0011327	0.000339809	0.000849521	0.000283174	0.000169904	0.000368126	0.000934474	0.000368126	0.000566348	0.000311491	0.000254856	0.000141587	0.00433256	0.00167073	0.000169904	0.000736252	0.000764569	0.000254856	0.000736252	5.66348e-05	0.000283174	0.000226539
s__Parascardovia_denticolens_DSM_10105__JCM_12538	0	0	0	0	0	0	0	0	0	0	0	2.83174e-05	0	0	0	0	0	0	0	0	0.00011327	0.000198222	0	0	0	0.000141587	0	2.83174e-05	0	0	0	0.000141587	2.83174e-05	0	0	0	0	2.83174e-05	0.00104774	0	0	0	0	0	5.66348e-05	0	0.00155746	0.000311491	0
s__Parvimonas_micra	0.00053803	0.00203885	0.000339809	0.000283174	0.000396443	0.000566348	0.000594665	0.00243529	0.00860848	0.000368126	0.00144419	0.00150082	0.00246361	0.00218044	0.00506881	0.000934474	0.0186612	0.0120632	0.00662627	5.66348e-05	0.000481395	0.000509713	0.000481395	0.000509713	0.0027751	0.000849521	0	0.00605992	0.00150082	0.00198222	0.0013026	0.000396443	0.00430424	0.00532367	0.00470069	0.0019539	0.00506881	0.00795718	0.00925978	0.00509713	0.00393612	0.00385116	0.0145551	0.000141587	0.000198222	0.012941	0.00135923	0.00141587	0.00232203
s__Peptoanaerobacter_stomatis	0.00011327	0	2.83174e-05	0.000396443	0	0	5.66348e-05	0	0	2.83174e-05	8.49521e-05	0	0.00011327	0	0.000169904	0	0.000566348	0.000169904	8.49521e-05	0	2.83174e-05	0	0	0	2.83174e-05	0.000396443	0	0.000481395	8.49521e-05	8.49521e-05	0	0.000141587	5.66348e-05	0.00011327	0	0.00011327	0.00150082	0.00011327	5.66348e-05	0	5.66348e-05	0	0.000226539	2.83174e-05	0	0.000254856	2.83174e-05	2.83174e-05	5.66348e-05
s__Peptoniphilus_sp._oral_taxon_386_str._F0131	0	0	0	0	0	0	0	0	0	0	0.000169904	0	0	0	0	0	0	0	0	0	0	0	2.83174e-05	0	0.000141587	0	0	0	0	0	0	0	0	0	0	0	0	0	0	0	0	0	0	0	0	0	0	0	0
s__Peptostreptococcaceae_bacterium_canine_oral_taxon_019	0	0	0	0	0	0	0	0	0	0	0	0	0	0	0	0	0	0	0	0	0	0	0	0	0	0	0	0	0	0	0	0	0	0	0	0	0	0	0	0	0	0	0	0	0	0	0	0	0
s__Peptostreptococcaceae_bacterium_canine_oral_taxon_068	0	0	0	0.000141587	2.83174e-05	0	0	0	0.000283174	0	0	0	0	0	0	0	2.83174e-05	0.000311491	0	0	5.66348e-05	0	0	0	0	0.0013026	0	0	0	2.83174e-05	0	0	0	0.000226539	2.83174e-05	0	0.00053803	0.000622982	0.00053803	0.000198222	0.000198222	0.000141587	0	0	0	0	0.000254856	2.83174e-05	0
s__Peptostreptococcaceae_bacterium_canine_oral_taxon_221	0	0	0	0	0	0	0	0	0	0	0	0	0	0	0	0	0	8.49521e-05	0	0	0	0	0	0	0	0	0	0	0	0	0	0	0	0	0	0	0	0	0	0	0	0	0	0	0	0	0	0	0
s__Peptostreptococcaceae_bacterium_feline_oral_taxon_028	5.66348e-05	2.83174e-05	0	0.00011327	0.000141587	5.66348e-05	8.49521e-05	0	0.000481395	0	0.00011327	5.66348e-05	0	5.66348e-05	0	0	8.49521e-05	0.00124596	2.83174e-05	0	5.66348e-05	0	2.83174e-05	2.83174e-05	0	0.000622982	0	0.000396443	0	8.49521e-05	0.000311491	0.000283174	0.00184063	0.000339809	5.66348e-05	0.000283174	0.000764569	0.000424761	8.49521e-05	0.000254856	0.000396443	0	0.000424761	2.83174e-05	0	0.000368126	0.000198222	2.83174e-05	0.00011327
s__Peptostreptococcaceae_bacterium_feline_oral_taxon_068	0	0	0	0	0	0	0	0	0	0	0	0	0	0	0	0	0	0	0	0	0	0	0	0	0	0.0011327	0	0	0	0	0	0	0	0	0	0	0	0	0	0	0	0	0	0	0	0	0	0	0
s__Peptostreptococcaceae_bacterium_feline_oral_taxon_137	0	0	8.49521e-05	0.000339809	0	5.66348e-05	0	0	0	0	2.83174e-05	0	0	0	0	5.66348e-05	0.000283174	0.000821204	0	0	0	0	0	0	0	0.00348304	0	0	0	0.000311491	0	0	0.00104774	0.000849521	0.000424761	0	0.000736252	0.000962791	0.000622982	0.000198222	0.00172736	5.66348e-05	0.00229371	0	0	5.66348e-05	0	2.83174e-05	0
s__Peptostreptococcaceae_bacterium_oral_taxon_113_str._W5053	0.00116101	0.000311491	5.66348e-05	0.000198222	0.00110438	0.000509713	8.49521e-05	0	0.000481395	0	2.83174e-05	2.83174e-05	0	0	0.000283174	0	0.000453078	0.00232203	5.66348e-05	0	0.000396443	0	0.00011327	0	2.83174e-05	0.00101943	0	0.0021238	0.000849521	2.83174e-05	0	0	0.000368126	0.000481395	8.49521e-05	0.000566348	0.00101943	0.000453078	0.000509713	0.000594665	0.00167073	0.000311491	0.000141587	0	5.66348e-05	0.00172736	0.000254856	0.000453078	0
s__Phocaeicola_abscessus	5.66348e-05	0	0	0	0	0	2.83174e-05	0.00011327	0.000424761	2.83174e-05	0.000311491	0	8.49521e-05	0.00011327	0.000254856	5.66348e-05	0.000141587	0.000169904	2.83174e-05	0	0.00011327	0.00011327	0	0.000396443	0	0.000877839	0	0.000679617	0	0.00011327	0.000566348	8.49521e-05	0.00257688	8.49521e-05	8.49521e-05	0.000141587	0.000226539	8.49521e-05	8.49521e-05	8.49521e-05	0.000283174	0	8.49521e-05	0	0	0.000821204	0.000368126	0.000141587	0.000169904
s__Porphyromonas_endodontalis	0.0073342	0.00897661	5.66348e-05	0.0204168	0.00826868	0.00821204	0.00235034	0.00345472	0.00150082	0.00011327	0.0140171	0.00141587	0.00359631	0.00365294	0.0149799	0.000707935	0.0691794	0.0271281	0.0105624	0.000396443	0.00280342	0.000991108	0.000198222	0.00011327	0.00379453	0.022399	5.66348e-05	0.0157728	0.00150082	0.0144985	0.00841026	0.00053803	0.00852353	0.0206434	0.00775896	0.0137339	0.0112703	0.0140454	0.0425327	0.0113553	0.00453078	0.0104774	0.0611372	0.00215212	0.000368126	0.0672821	0.0052104	0.00345472	0.0464688
s__Porphyromonas_gingivalis	0.0323384	0.00903324	0.000594665	0.0226539	0.105935	0.0164524	0.00138755	0.000339809	0.0663193	0	0.00580506	0.0058617	0	0.00710766	0.0149516	0.0125729	0.0327915	0.0345755	0.0113553	5.66348e-05	0.0135923	0.00662627	0.00557852	0	0.00353967	0.106615	0	0.0772215	0.0123747	0.00818372	0.0332446	0.014725	0.0737385	0.117489	0.0108172	0.0539163	0.0582205	0.0663476	0.0239282	0.0200487	0.167327	0.0107606	0.0867078	0.00509713	0.00274679	0.0353401	0.00617319	0.00925978	0
s__Porphyromonas_uenonis	0	0	0	0	0	0	0	0	0	0	0	0	0	0.000566348	0	0	2.83174e-05	0	0	0	0	0	0	2.83174e-05	5.66348e-05	0	0	0	2.83174e-05	0	0	8.49521e-05	0	0.000169904	0	2.83174e-05	0	0	0	0	0	0	0	0	0	0	2.83174e-05	0	0
s__Prevotella_aurantiaca	0.000764569	0.00421929	0	8.49521e-05	0	0.000396443	0.00690944	0.000141587	0	0	0.0006513	0	0	0.00433256	0	0.000368126	5.66348e-05	5.66348e-05	0	0.00436088	0	0	0	0	0	0	0	0.000198222	0.00053803	0	0	0.000254856	0.00101943	0	0.00161409	0.00348304	2.83174e-05	0.000198222	0	0	0.000566348	0.000226539	0	0.000169904	0	0.000396443	0	0	0
s__Prevotella_baroniae	2.83174e-05	0	0.00011327	0	2.83174e-05	2.83174e-05	0	0	0.00011327	5.66348e-05	0.000283174	2.83174e-05	0.000311491	0.000254856	0.000169904	2.83174e-05	0.000339809	0.000254856	0.00104774	0	0.000594665	0	0	0.000311491	0.0006513	0.00402107	0	0.0011327	0.000339809	8.49521e-05	0.00107606	0.00011327	0.00232203	0.0006513	0.000254856	0.0006513	0.00297333	0.00181231	0.000311491	0.000169904	0.000198222	2.83174e-05	5.66348e-05	2.83174e-05	0	0.00478564	0.00011327	0.00011327	0.00011327
s__Prevotella_buccae	0.000169904	0	0	0.000141587	8.49521e-05	0	0	0	2.83174e-05	0	0.000198222	0	0	0.000169904	0	0	0	2.83174e-05	0	0	5.66348e-05	5.66348e-05	0	2.83174e-05	8.49521e-05	0.000679617	0	0.000311491	5.66348e-05	0	5.66348e-05	2.83174e-05	0	2.83174e-05	0	0	0.000169904	0.00209549	0	2.83174e-05	8.49521e-05	0	0	0	0	2.83174e-05	0.000169904	0	2.83174e-05
s__Prevotella_colorans	0	0	0	0	0	0	0	0	0	0	0	0	0	0	0	0	0	0	5.66348e-05	0	0	0	0	0	0	0	0	0	0	0	0	0	0	0	0	0	0	0	0	0	0	0	0	0	0	0	0	0	0
s__Prevotella_dentalis_DSM_3688	8.49521e-05	0	0	2.83174e-05	0	0	2.83174e-05	0	0.00240698	0	0.000169904	2.83174e-05	2.83174e-05	0.00011327	0.000707935	0.000141587	2.83174e-05	0.000254856	0.000169904	0	0.000311491	2.83174e-05	0	0	0.000254856	0.000566348	0	0.00101943	0	8.49521e-05	0	2.83174e-05	0.00302996	5.66348e-05	8.49521e-05	5.66348e-05	0.00127428	0.00141587	0	8.49521e-05	0.000453078	0	0	0	2.83174e-05	0.000736252	8.49521e-05	0.000311491	5.66348e-05
s__Prevotella_denticola	0.000481395	5.66348e-05	0.000254856	0.000141587	0.000821204	8.49521e-05	5.66348e-05	0.000962791	0.000169904	0.000707935	0.00053803	0.000368126	5.66348e-05	0.00107606	0.000226539	0	0	0	0.000254856	0	0.00690944	0.0172736	0.00011327	0	0.00107606	0.00671122	0	0.000566348	0.00133092	0.00172736	0.000481395	0.000509713	0.000509713	0.000226539	0.000198222	2.83174e-05	0.000991108	0.00167073	2.83174e-05	0	0.000198222	5.66348e-05	0	0	5.66348e-05	5.66348e-05	0.00410602	0.0011327	0.00116101
s__Prevotella_enoeca	0.00011327	0.00011327	0.000198222	0.00011327	2.83174e-05	8.49521e-05	0	0	0	5.66348e-05	0.000622982	2.83174e-05	0	8.49521e-05	0.000226539	0	8.49521e-05	0.000254856	0	0	0	0.000169904	0	0.000481395	2.83174e-05	0.000283174	0	0.0011327	0.000453078	0	8.49521e-05	0.00053803	0	2.83174e-05	0	8.49521e-05	0.000424761	0.000226539	0	0.00011327	0.000707935	0	0	5.66348e-05	0	0	0.000141587	8.49521e-05	0.000141587
s__Prevotella_fusca_JCM_17724	0	0	0	0	0	0	0	0	0	0	0	0	0	0	0	0	0	2.83174e-05	0	0	0	0.000141587	0	0	0	5.66348e-05	0	0	0	0	0	0	0	0	0	0	2.83174e-05	0	0	0	0	0	0	0	0	0.000141587	0	0	0
s__Prevotella_genomosp._P8_oral_clone_MB3_P13	2.83174e-05	0	0	0	0	0	0	0	2.83174e-05	0	0	2.83174e-05	0	0.000368126	0	0	0	0.000226539	0	0	0	5.66348e-05	0	0	0	5.66348e-05	0	0	8.49521e-05	2.83174e-05	2.83174e-05	0	0	0	0	0	2.83174e-05	0	0	0	0	0	0	0	0	0.000283174	0	0	0
s__Prevotella_heparinolytica	0.000141587	0	0.00011327	0.00175568	0.000679617	0	0	0	0.000424761	0	0.000764569	0.00104774	5.66348e-05	0	0.00135923	0.0011327	8.49521e-05	0.000396443	0.0011327	0	8.49521e-05	5.66348e-05	0	0	0.000198222	0.00181231	0	0.000396443	5.66348e-05	0	0.00141587	0.000311491	0.000849521	0	0.000877839	0.000509713	0.000594665	0.00053803	0.000226539	0.000849521	0.000198222	2.83174e-05	0.00107606	0	0	0.00164241	0.000198222	0.000339809	0
s__Prevotella_intermedia	0.000311491	0.000594665	0.000198222	0.00399275	0.00376621	0.000792887	0.00254856	0.000877839	0.000594665	0	0.0169055	0.00121765	0.00314323	0.00679617	0.00280342	0.00203885	0.00144419	0.0167639	0.00387948	5.66348e-05	0.00404939	0.00175568	2.83174e-05	0.00243529	0.0108739	0.0198222	0	0.0215212	0.00246361	0.00124596	0	0.0011327	0.0201337	0.0240131	0.00869344	0.00291669	0.0331313	0.0153197	0.00453078	0.00257688	0.0157161	0.0053803	0.0019539	0.000424761	0.000481395	0.202951	0.000566348	0.00322818	0.00379453
s__Prevotella_jejuni	0.000849521	0.000821204	0.000198222	2.83174e-05	0	0.00855185	0.000141587	0.00305828	0.000877839	0.0417965	0.00410602	5.66348e-05	0.00240698	0.0280625	0.00365294	0.000481395	0.00118933	0.0013026	0.0399558	0.132327	0.108144	0.264739	0.00965623	0.00172736	0.0222291	0.0123747	0.00569179	0.00133092	0.0105907	0.000226539	0.00186895	0.00889166	0.00104774	0.000339809	0.0060316	0.0006513	0.00489891	0.0159993	0.00246361	0.00011327	0.000792887	0.000198222	2.83174e-05	0.000368126	0.00889166	0.000509713	0.0132525	0.086453	0.00705103
s__Prevotella_loescheii	0.000169904	2.83174e-05	0	0	0	0	0	0.000141587	2.83174e-05	5.66348e-05	0.000141587	0.000169904	8.49521e-05	0.000141587	0.000792887	0	0.000254856	0.000453078	0	0	2.83174e-05	0	0	0	8.49521e-05	0.000396443	0	8.49521e-05	0.000707935	0.000396443	0	0	5.66348e-05	8.49521e-05	2.83174e-05	0.000368126	5.66348e-05	0.000198222	0.00011327	8.49521e-05	0.000141587	0	0.000283174	0.000396443	0	8.49521e-05	5.66348e-05	2.83174e-05	0
s__Prevotella_maculosa	5.66348e-05	2.83174e-05	0.00011327	0.00011327	5.66348e-05	0.00011327	0	0.000141587	0.000254856	5.66348e-05	0.000792887	0	5.66348e-05	0.000254856	0.000169904	2.83174e-05	2.83174e-05	0.000198222	2.83174e-05	0	0.000509713	0.000679617	2.83174e-05	0	0.000198222	0.00201053	0	0.000368126	5.66348e-05	0.00011327	5.66348e-05	0.000339809	0.000991108	0.000424761	8.49521e-05	8.49521e-05	0.00218044	0.000906156	0.000226539	2.83174e-05	0.000169904	0	2.83174e-05	2.83174e-05	2.83174e-05	8.49521e-05	0.000169904	5.66348e-05	0.000198222
s__Prevotella_marshii	8.49521e-05	0	0	0	0	2.83174e-05	0	0	0	0	8.49521e-05	0	0	0	5.66348e-05	0	2.83174e-05	0.000679617	0	0	0.000396443	0	0	2.83174e-05	0	0.000481395	0	0.000254856	5.66348e-05	5.66348e-05	0	0.00011327	0.000509713	5.66348e-05	0	5.66348e-05	0.00252025	0.00011327	2.83174e-05	2.83174e-05	8.49521e-05	0	8.49521e-05	5.66348e-05	0	2.83174e-05	2.83174e-05	2.83174e-05	2.83174e-05
s__Prevotella_melaninogenica	0.000764569	0.0171603	0.00169904	0.000311491	0.00249193	0.00589002	0.00467237	0.0045591	0.028997	0.0427876	0.0191142	0.000339809	0.0257971	0.0560684	0.000226539	0.000991108	0.000792887	0.000311491	0.00628646	0.12757	0.0831681	0.0949199	0.0145551	0.0189443	0.0943535	0.0109305	0.0178966	0.000396443	0.00509713	0.000368126	0.0233335	0.00945801	0.00710766	0.000368126	0.0641106	0.00756074	0.00237866	0.0114402	0.00682449	0.000169904	0.000622982	0.000254856	8.49521e-05	0.000481395	0.00144419	0.000424761	0.00974118	0.0697457	0.00832531
s__Prevotella_micans	0.00011327	0.00011327	0	0.000141587	0	2.83174e-05	0	0	2.83174e-05	0.000481395	0.000481395	5.66348e-05	2.83174e-05	0.000396443	0.000453078	0	2.83174e-05	0.000198222	0.000169904	0	0.000622982	0	0	5.66348e-05	5.66348e-05	0.000198222	0	8.49521e-05	0.000198222	0	2.83174e-05	0.000311491	8.49521e-05	5.66348e-05	0	2.83174e-05	0.0006513	0.000311491	2.83174e-05	0	0.000254856	0	0.00011327	0	2.83174e-05	5.66348e-05	5.66348e-05	0	0.000141587
s__Prevotella_multisaccharivorax_DSM_17128	2.83174e-05	0	2.83174e-05	0	0	0	0	0	0	0	8.49521e-05	0.000368126	0	0.000141587	0	0	0	0	0	0	5.66348e-05	0.00110438	0	0.000169904	0.000169904	0.00866512	0	2.83174e-05	0	0	2.83174e-05	5.66348e-05	0	0	0	0	0	0.00011327	2.83174e-05	0	2.83174e-05	0	0	0	0	0	8.49521e-05	0	0
s__Prevotella_nigrescens	0.000141587	0.000226539	0.000566348	5.66348e-05	5.66348e-05	0.000169904	0	8.49521e-05	0	5.66348e-05	0.00053803	2.83174e-05	2.83174e-05	0.00118933	0.000311491	8.49521e-05	8.49521e-05	0.000283174	2.83174e-05	2.83174e-05	0.00300164	0.00368126	0.00011327	0.000226539	0.000849521	0.00124596	0	0	0.00101943	0.000481395	0.000594665	0.000311491	0.000962791	5.66348e-05	0.000283174	2.83174e-05	0.000679617	0.000311491	2.83174e-05	0	0.000679617	0	0.000169904	5.66348e-05	0.000141587	0.000169904	8.49521e-05	0.000368126	0.000339809
s__Prevotella_oralis	2.83174e-05	2.83174e-05	0	0	2.83174e-05	0	0	0	0	0	0	0	2.83174e-05	5.66348e-05	0.000481395	0	0	0	0	0	0	0.000254856	0	0	0	0.00121765	0	0.00011327	0.000226539	0	5.66348e-05	2.83174e-05	0	2.83174e-05	0	0	2.83174e-05	2.83174e-05	0	0	2.83174e-05	0	0	0	2.83174e-05	0	0	5.66348e-05	0
s__Prevotella_oris	0.00053803	0.000877839	0.0026052	0.000679617	0.00269015	0.00011327	5.66348e-05	0.00297333	0.00286006	0.00101943	0.00237866	0.00141587	0.0006513	0.00283174	0.00858017	0.000481395	0.000424761	0.000481395	0.000311491	8.49521e-05	0.00319986	0.0114969	5.66348e-05	0.000877839	0.00328482	0.0168772	0	0.00331313	0.00481395	0.00175568	0.00348304	0.00319986	0.0026052	0.00118933	8.49521e-05	0.00314323	0.00591833	0.00937305	0.0014725	0.000283174	0.00189726	0.000509713	0.00133092	0.00107606	0.00161409	0.0014725	0.0021238	0.0014725	0.00328482
s__Prevotella_pallens	0.00011327	0.00053803	2.83174e-05	0	0.000396443	0.000792887	0.0006513	0.00104774	0.00107606	0.00809877	0.00954296	0	0.00302996	0.0115535	0.000226539	0.000141587	0.000368126	0	0.00563516	0.0318004	0.00906156	0.0196239	0.00107606	2.83174e-05	0.031319	0.00671122	0.00152914	0.000368126	0.000821204	8.49521e-05	0.00529535	0.000481395	0.000141587	5.66348e-05	0.000424761	0.000311491	0.000254856	0.00373789	0.000594665	0	0.000821204	0	0	2.83174e-05	0.000906156	2.83174e-05	0.00226539	0.00356799	0.000566348
s__Prevotella_pleuritidis	0	0.000198222	0	0	2.83174e-05	0	0.00011327	0	0	0	0	2.83174e-05	0	0	0	0	0	0.000226539	0	2.83174e-05	8.49521e-05	0.00189726	0	0	0.00118933	0.00583338	0	0	0	0	0	5.66348e-05	0	0	0	0	0.000339809	0.0311208	0.00053803	0	0	0	0.00011327	0	0.000509713	0	0	5.66348e-05	0
s__Prevotella_saccharolytica	0.000169904	2.83174e-05	0	5.66348e-05	0.00011327	0.00011327	2.83174e-05	0	0.00011327	2.83174e-05	0.000254856	0.00011327	0.000198222	0.000198222	0	0	2.83174e-05	0.000764569	2.83174e-05	0	0.000481395	0	0	0	2.83174e-05	0.000226539	0	0.000283174	8.49521e-05	0	2.83174e-05	0.000169904	8.49521e-05	0.000283174	0	5.66348e-05	0.00011327	5.66348e-05	0.000141587	5.66348e-05	8.49521e-05	2.83174e-05	0.000481395	0.000254856	0.00011327	0.00011327	0	0	2.83174e-05
s__Prevotella_salivae	0.000368126	0.000453078	2.83174e-05	2.83174e-05	0.00141587	0.000481395	5.66348e-05	0.000424761	0.000707935	0.0241264	0.00393612	5.66348e-05	0.00223707	0.00809877	0.000594665	0	0	8.49521e-05	0.0175001	0.00815541	0.0207283	0.035425	0.000906156	0	0.00518208	0.00560684	0.000339809	0.000311491	0.00107606	0.000169904	0.00555021	0.000821204	0.000424761	0	0.000424761	0.000141587	0.000141587	0.00172736	0.00110438	2.83174e-05	0.000141587	0	5.66348e-05	8.49521e-05	0.00218044	2.83174e-05	0.00184063	0.00758906	0.00155746
s__Prevotella_shahii	5.66348e-05	0.000283174	0	0.000198222	0.000141587	0.000707935	0.000509713	0.0013026	0.000169904	2.83174e-05	0.00124596	8.49521e-05	0.000622982	0.0066829	0.00011327	0.00135923	0.000254856	0.00101943	8.49521e-05	0.00107606	0.000707935	0.00053803	0.000226539	0	5.66348e-05	0.00133092	0.000339809	0.000226539	0.00107606	0.00053803	0.000226539	0.00300164	0.000906156	0.000198222	0.00181231	0.00201053	0.00161409	0.000339809	0.00124596	8.49521e-05	0.00133092	8.49521e-05	0.000792887	0.000877839	0.00011327	0.000311491	2.83174e-05	5.66348e-05	0.000254856
s__Prevotella_sp._E7_34	0	0	0	0	0	0	0	0	2.83174e-05	0	2.83174e-05	0	5.66348e-05	0	0	0	0	0	0	0	0	0	0	0.000424761	0.00011327	0.000198222	0	8.49521e-05	0	0	0	5.66348e-05	0.000594665	0	2.83174e-05	0	0	0	2.83174e-05	0	0.000198222	0	0	2.83174e-05	0	0	2.83174e-05	5.66348e-05	0
s__Prevotella_sp._oral_clone_BS041	5.66348e-05	0	2.83174e-05	0	5.66348e-05	0	0	0	5.66348e-05	0	0.000198222	0	8.49521e-05	5.66348e-05	0	0	0	0.00011327	0	0	0.000198222	0.00011327	0	0	0	0.000594665	0	0	0.000141587	2.83174e-05	0	5.66348e-05	0.000198222	0	0	0	0.000764569	0.000169904	2.83174e-05	0	8.49521e-05	0	5.66348e-05	0	2.83174e-05	2.83174e-05	0	0	0
s__Prevotella_sp._oral_clone_DA058	0.00155746	0.000226539	0.00164241	0.0287705	0.0039078	0.000509713	0.000906156	0.00011327	0	0	0.0174435	0	0.000707935	0.00351136	0	0.00529535	0.00600328	0.0276094	0	0	0	0.00150082	0.00011327	0	0.00792887	0.0394461	0	0.0234751	0	0.00161409	2.83174e-05	0.00141587	0.0179532	0.0214646	0.00841026	0.00634309	0.0341508	0.0417681	0.0112137	0	0.00302996	0.00322818	0.0021238	0	0	0.00705103	0.00144419	0.00362462	0.00487059
s__Prevotella_sp._oral_clone_DO014	0	0	0	0	0	0	0	2.83174e-05	0	0.00690944	0	0	0	0.00053803	0	2.83174e-05	0	0	0.0011327	0	0.000792887	0.00223707	8.49521e-05	0	0	0.000226539	0	0	0	0	0.000594665	0	0	0	2.83174e-05	0	0	0	5.66348e-05	0	0	0	0	0	5.66348e-05	0	0.000396443	0.000821204	0.000226539
s__Prevotella_sp._oral_clone_FW035	2.83174e-05	0	8.49521e-05	2.83174e-05	0	5.66348e-05	0	0	0	2.83174e-05	0.000368126	0	0	0	0	2.83174e-05	5.66348e-05	0.000311491	0.00011327	0.000509713	0.000169904	2.83174e-05	0	0.000141587	0.000679617	0.000226539	0	0.000509713	0	5.66348e-05	8.49521e-05	0	2.83174e-05	0.000509713	0	0.00011327	0.000962791	0.000481395	5.66348e-05	0	0	0	5.66348e-05	2.83174e-05	0	0.000566348	8.49521e-05	2.83174e-05	0.000283174
s__Prevotella_sp._oral_clone_FX046	2.83174e-05	2.83174e-05	8.49521e-05	2.83174e-05	2.83174e-05	0	0	0	0	0	2.83174e-05	0	2.83174e-05	8.49521e-05	0.00011327	0	0	2.83174e-05	0	0	8.49521e-05	0	0	0	0	0.000311491	0	8.49521e-05	5.66348e-05	2.83174e-05	0	2.83174e-05	0.000934474	5.66348e-05	0	0.00011327	0.00011327	2.83174e-05	0	0	2.83174e-05	0	0	0	0	0	0	0	5.66348e-05
s__Prevotella_sp._oral_clone_IK053	0.000368126	2.83174e-05	0	0	0	2.83174e-05	0	2.83174e-05	0	2.83174e-05	0.00011327	0.000198222	0	5.66348e-05	0.000339809	0.000311491	0.000368126	0.000679617	2.83174e-05	0	0.00053803	0	0	0	0	2.83174e-05	0	0	0.000254856	0.00011327	0.000141587	5.66348e-05	8.49521e-05	0.00011327	0	0.000198222	8.49521e-05	5.66348e-05	2.83174e-05	0	5.66348e-05	0	0.000141587	0.00110438	0	0.000622982	2.83174e-05	2.83174e-05	0.00011327
s__Prevotella_sp._oral_taxon_299_str._F0039	0.00583338	0.0107606	0	0.000141587	0.000169904	0.00192558	0.00257688	0.000509713	0.000141587	0.000254856	0.00829699	0.000141587	0.00705103	0.0120915	0.00492722	0.00169904	0.000169904	8.49521e-05	0.000566348	0.00492722	0	0	0.000594665	0.00135923	0.00563516	0	0.00467237	0.000141587	0.00382285	0.000453078	0.00229371	0.00127428	0.00161409	8.49521e-05	0.00625814	0.00127428	0.000283174	0.000877839	0.000481395	0.000254856	0.00107606	0.000254856	0	0.000764569	0.000198222	0.000339809	0	0	0.0011327
s__Prevotella_zoogleoformans	0	0	0	0	0	0	0	0	0	0	0	0	0	0	0	0	0.00155746	0	0	0	0	0	0	0	0	0.000283174	0	0	0	0.000481395	0	0	0	0.000849521	0	0	0	0	0	0	0	0	0	0	0	0	8.49521e-05	0	0
s__Propionibacter_sp._oral_clone_HE018	0	0	0	0	0	0	0	2.83174e-05	0.000254856	0	5.66348e-05	0	0	0	2.83174e-05	0	0	0	5.66348e-05	0	2.83174e-05	0	0	0	0	0	0	0	8.49521e-05	0	0	0	5.66348e-05	0	0	0	0	0	0	0	0	0	0	0	0	0	0	0	0
s__Propionibacterium_sp._canine_oral_taxon_432	0	0	0	5.66348e-05	0	0	0	0	0	0	0	0	0	0	0	0	0	0	0	0	0	0	0	0	0	0	0	0	0	0	0	0	0	0	0	0	0	0	0	0	0	0	0	0	0	0	0	0	0
s__Pseudomonas_geniculata_g__Stenotrophomonas	0	0	0	0	0	0	0	0	8.49521e-05	0	0	0	0	0	0	0	0	0	0	0	0	0	0	0	0	0	0	0	0	0	0	0	0	2.83174e-05	0	0	0	0	0	0	0	0	0	0	0	0	0	0	0
s__Rothia_aeria	0.00549357	0.0125446	0.0716713	0.0641955	0.0297616	0.00809877	0.00702271	0.125163	0.00988277	0.0086368	0.0491873	0.194031	0.00237866	0.00492722	0.00855185	0.0226539	0.00758906	0.00283174	0.0103358	0.000991108	0.0071643	0.0227105	0.0101943	0.0154896	0.00254856	0.0151498	0.00526703	0.00642805	0.0040777	0.0417398	0.0333296	0.026052	0.0144985	0.0116384	0.00308659	0.0491023	0.0058617	0.00676785	0.013026	0.00699439	0.00529535	0.0253157	0.00294501	0.00353967	0.0468936	0.000453078	0.0453644	0.0174152	0.0110438
s__Rothia_mucilaginosa	0.0273263	0.22113	0.0566631	0.112675	0.158861	0.155179	0.18007	0.0638274	0.0381435	0.0821487	0.195333	0.0923996	0.041485	0.0831398	0.0717846	0.0453928	0.0147817	0.00555021	0.0832814	0.034887	0.0174152	0.0203885	0.0498103	0.149799	0.0468936	0.027298	0.24789	0.0415982	0.0838761	0.0216911	0.0462423	0.0334995	0.0291103	0.0227672	0.0235601	0.0535765	0.0432406	0.0201337	0.0295917	0.27431	0.0118933	0.170754	0.00300164	0.0336127	0.0852636	0.00957127	0.0832531	0.127711	0.0731438
s__Rothia_mucilaginosa_DY-18	0	0.000169904	0	0	0.000198222	0.00011327	0	8.49521e-05	0	0.00011327	0.000169904	0.00011327	0.000283174	0.000481395	0	0.000254856	2.83174e-05	0	0.000283174	0.000254856	2.83174e-05	0	0.000594665	0.00011327	0.000141587	5.66348e-05	0.000141587	0	0.000226539	0	0.000198222	8.49521e-05	8.49521e-05	0	0.000141587	5.66348e-05	2.83174e-05	0	5.66348e-05	0	0	0	0	0	0.00011327	0	0.000283174	0.000169904	0
s__SR1_bacterium_oral_taxon_875	0.000226539	0.00135923	0	0.000141587	0	0.000368126	0.000254856	0	0	0	0.00107606	2.83174e-05	0.000339809	0.000736252	0	0	0.000707935	2.83174e-05	0	0.00138755	0.000283174	0	0	0	0.00192558	2.83174e-05	2.83174e-05	0.000254856	0.000707935	0	2.83174e-05	0.000424761	0.00011327	0	0.00011327	0.00158577	0	0	2.83174e-05	0.000283174	0.000141587	0	0	5.66348e-05	0	0.00141587	0	0	0
s__Scardovia_inopinata_JCM_12537	0	0	0	0	0	0	0	0.00101943	0	0.000198222	0	0	0	0	0	0	0	0	8.49521e-05	0	0	0	0	5.66348e-05	0	0.00011327	0	0	0	0	0	0	0.000254856	0	0	0	0	0	0	0	0	0	0	0	0	0	2.83174e-05	0	0
s__Scardovia_wiggsiae	5.66348e-05	0	0.000707935	0	5.66348e-05	0	0	2.83174e-05	5.66348e-05	2.83174e-05	0.00011327	2.83174e-05	0	8.49521e-05	0	0	0	0	2.83174e-05	0	0.000141587	0.000991108	2.83174e-05	0	0	0.00141587	0	0.000141587	0.000226539	2.83174e-05	0.00121765	0	2.83174e-05	0	0	0	0	0	0.00011327	8.49521e-05	0	0	0	0	8.49521e-05	0	0.00011327	0.000594665	0.00184063
s__Schaalia_cardiffensis	2.83174e-05	0	0	0.000226539	0.000311491	8.49521e-05	0	0	0.00467237	0	5.66348e-05	0.000226539	0.000254856	0.000141587	0.000679617	0	5.66348e-05	0.0013026	2.83174e-05	0	0.000679617	0	0	0	5.66348e-05	0.000792887	0	0.013649	8.49521e-05	5.66348e-05	0.00053803	0.000283174	0.0165374	0.00152914	0.000254856	5.66348e-05	2.83174e-05	0.000226539	0.000339809	0.00104774	0.000934474	0.000792887	0.000453078	0	0	0.00991108	0.00011327	0.000368126	2.83174e-05
s__Schaalia_odontolytica	0.0124313	0.0180099	0.00642805	0.00393612	0.0186045	0.0148666	0.0139605	0.0291669	0.0170187	0.0711616	0.0156029	0.00419097	0.134139	0.0553038	0.00843858	0.00622982	0.00642805	0.00186895	0.0175001	0.0625814	0.0118083	0.0228238	0.0976383	0.00560684	0.0440052	0.0201053	0.0152348	0.0114685	0.0149799	0.0145551	0.033188	0.05924	0.0410602	0.00458742	0.0422779	0.0197089	0.0110721	0.00288837	0.0199638	0.00385116	0.00353967	0.0133658	0.00184063	0.00144419	0.00773065	0.00722093	0.0189443	0.0205584	0.0205018
s__Selenomonas_sp._oral_taxon_137_str._F0430	5.66348e-05	0	0	0	0	0	5.66348e-05	0.00118933	0	0.000254856	0.000141587	0	0	0	0.000453078	0	0	0	0	0	0	5.66348e-05	0	0	0	0	0	0	2.83174e-05	0	0	0	0.000339809	0	0	0	5.66348e-05	5.66348e-05	0	0	0	0	0	0	0	0	0	0	0
s__Selenomonas_sp._oral_taxon_478	0.000141587	0.00189726	0.000311491	0	0.0013026	0.00150082	2.83174e-05	0.00475732	0.000707935	0.0374922	0.00101943	5.66348e-05	0.000594665	0.00328482	0.00124596	0.000368126	5.66348e-05	0.000226539	0.0078156	0.0126012	0.00784391	0.00229371	0.000821204	0	0.00246361	0.00172736	0.00215212	0.00135923	0.000991108	0.000509713	0.00359631	0.000368126	5.66348e-05	2.83174e-05	0	0.000481395	2.83174e-05	0.00053803	0.000283174	2.83174e-05	8.49521e-05	0	5.66348e-05	0	0.00379453	0	0.000368126	0.00311491	0.000962791
s__Selenomonas_sputigena	0	0	0	5.66348e-05	0	0	0	0	5.66348e-05	0	0	2.83174e-05	0	0	0	0	0	0.000169904	0	0	0	0	0	0	0	0.000396443	0	0.00011327	5.66348e-05	0	0	2.83174e-05	0	0	0	0	0.000764569	2.83174e-05	0	0	2.83174e-05	0	0	0	0	0	0	0	0
s__Selenomonas_sputigena_ATCC_35185	0.000368126	0.000339809	0.000311491	0.00243529	0.000594665	0.00104774	0.00133092	0.00628646	0.00249193	0.000707935	0.000821204	0.000169904	0.000622982	0.00135923	0.00920315	0.000141587	0.000254856	0.00164241	0.00370958	8.49521e-05	0.00605992	0.000707935	0.000509713	0.000311491	0.00158577	0.0040777	2.83174e-05	0.00710766	0.00447415	0.000509713	0.000679617	0.0019539	0.00209549	0.00201053	0.000169904	0.000736252	0.00682449	0.00220876	0.000198222	0.00116101	0.00107606	0.000283174	0.000679617	0.000368126	0.00237866	0.0011327	0.00226539	0.0013026	0.00433256
s__Shuttleworthia_satelles_DSM_14600	5.66348e-05	5.66348e-05	0.00011327	0	0.00053803	0	0	0.00011327	0.000226539	0.000198222	0.000594665	0	0.000141587	0.000169904	0	0	8.49521e-05	0.000622982	0.000453078	0	0.000764569	0.000169904	2.83174e-05	0	0	0.00164241	0	0.000198222	0.00104774	0.000198222	0	0.000509713	0.000141587	2.83174e-05	0	2.83174e-05	8.49521e-05	0.000792887	0.000906156	5.66348e-05	0.000991108	0	8.49521e-05	0	0	5.66348e-05	0.000481395	5.66348e-05	0.000679617
s__Slackia_exigua_ATCC_700122	2.83174e-05	0	0.000339809	0	0.000368126	8.49521e-05	2.83174e-05	2.83174e-05	0.000594665	0	5.66348e-05	0	0	8.49521e-05	2.83174e-05	8.49521e-05	0	0.000934474	0.000283174	5.66348e-05	0.000198222	2.83174e-05	2.83174e-05	2.83174e-05	5.66348e-05	0.000198222	0	0.000509713	0.000679617	0	5.66348e-05	0	0.000169904	8.49521e-05	2.83174e-05	0	0.000226539	0	0	0	5.66348e-05	0	0	0	0	5.66348e-05	0.000453078	8.49521e-05	0.000198222
s__Solobacterium_moorei	8.49521e-05	0.00053803	0.00011327	8.49521e-05	0.000169904	0.000339809	0.000368126	8.49521e-05	0.000169904	0.00110438	0.000764569	5.66348e-05	0.000453078	0.00101943	0.000424761	0.000594665	0.000396443	0.000254856	0.000339809	0.00169904	0.00104774	0.000509713	0.000481395	0.000169904	0.000962791	0.00184063	0.00053803	2.83174e-05	0.000594665	0.000736252	0.000622982	0.000226539	0.000169904	0.000396443	0.0006513	0.000594665	0.000283174	0.000764569	0.000962791	0.000141587	0.000198222	0	0.000368126	0.000141587	0.000141587	0.000254856	0.00158577	0.000368126	0.000169904
s__Spirochaeta_sp._canine_oral_taxon_314	0	0	0	0	0	0	0	0	0	0	0	0	0	0	0	0	0	0	0	0	0	0	0	0	0	0.000141587	0	0	0	0	0	0	0	0	0	0	5.66348e-05	0	0	0	0	0	0	0	0	0	0	0	0
s__Spirochaeta_sp._canine_oral_taxon_379	0	0	0	5.66348e-05	0	0	0	0	2.83174e-05	0	0.000226539	0	0	2.83174e-05	0	0	5.66348e-05	0.00011327	0	0	0	2.83174e-05	0	2.83174e-05	0	0.000283174	0	0.000226539	0	2.83174e-05	0.00127428	0	0.00424761	5.66348e-05	8.49521e-05	0	8.49521e-05	0.000141587	0	5.66348e-05	2.83174e-05	0	0	0	0	0.000339809	0	0	0
s__Staphylococcus_caprae	0	2.83174e-05	0.00011327	0	0	0	0	0.000339809	0	0	0.000453078	0.000821204	0	0	0	5.66348e-05	8.49521e-05	0.000283174	0.000396443	0	0	8.49521e-05	0.000849521	0.00869344	5.66348e-05	5.66348e-05	0	5.66348e-05	0	0	2.83174e-05	0	0	0	0	5.66348e-05	2.83174e-05	2.83174e-05	8.49521e-05	5.66348e-05	8.49521e-05	8.49521e-05	5.66348e-05	0	2.83174e-05	0	0.000764569	2.83174e-05	0
s__Streptobacillus_hongkongensis	0	0	0	0	0	0	0	0	0	0	0	0	0	0	0	0	0	0	0	0	0	0	0	0	2.83174e-05	0	0	0	0	0	0	0	0	5.66348e-05	0	0	0	0	0	0.000453078	0	0	0	0	0	0	0	0	0
s__Streptococcus_anginosus	0.000368126	0.00198222	0.00481395	0.000226539	0.00155746	0.000453078	0.000566348	0.00424761	0.00795718	0.0013026	0.00739084	0.00184063	0.0026052	0.00254856	0.00569179	0.000566348	0.00566348	0.00959959	0.00263352	8.49521e-05	0.0124596	0.00891998	0.0014725	0.00368126	0.00334145	0.00294501	0.00011327	0.0236167	0.00254856	0.0058617	0.00280342	0.00594665	0.0086368	0.0092881	0.00467237	0.000906156	0.0262219	0.00682449	0.00209549	0.00252025	0.00421929	0.00690944	0.0091182	0.000566348	0.00656963	0.00387948	0.00770233	0.0107606	0.0220592
s__Streptococcus_mutans	0	0	0.000283174	0	0.000849521	0	8.49521e-05	8.49521e-05	0	0	0.000141587	0.00101943	0	5.66348e-05	2.83174e-05	0	0.000169904	0	0.00121765	0	0	0.001784	0	0.00144419	5.66348e-05	0	0	0.00107606	0	0	0.000821204	0.000141587	0.000481395	0.000566348	0.000283174	0	0	0	0.0053803	0	0	5.66348e-05	2.83174e-05	0	0.0103925	0	0.000566348	0.00399275	0.000198222
s__Streptococcus_sobrinus	0	0	0.00254856	0	0	0	0	0.00121765	0	0	0	0	0	0	0	0	0.000198222	0	0	0	0	0.013564	0	0	0	0	0.00011327	0	0	0	0	0	2.83174e-05	0	0	0	0	0	0	0	0	0	0	0	0	0	0.00283174	0	0.0136773
s__Synergistes_jonesii	0	0	0	2.83174e-05	0	0	0	0	0	0	0	0	0	0	0	0	0	0	0	0	2.83174e-05	0	0	0	0	0.000679617	0	0	0	2.83174e-05	0	8.49521e-05	0	0	0	0	8.49521e-05	0	0	0	2.83174e-05	0	0	0	0	2.83174e-05	0	2.83174e-05	0
s__Syntrophomonadaceae_genomosp._P1	0	0	2.83174e-05	8.49521e-05	0	0	0	0	0	0	0	2.83174e-05	0	0	0	0	0	0.000198222	0	0	2.83174e-05	0	2.83174e-05	0	0	0.000198222	0	0	0	2.83174e-05	0	8.49521e-05	0.000311491	0	0	0.000141587	5.66348e-05	2.83174e-05	0	2.83174e-05	0.000141587	0	0.00011327	0	0	0	5.66348e-05	0	0
s__TM7_phylum_sp._canine_oral_taxon_251	0	0	0	0	0	0	0	0	0	0	0	0	0	0	0	0	0	2.83174e-05	0	0	0	0	0	0	0	5.66348e-05	0	0	0	2.83174e-05	0	0	0	2.83174e-05	0	0	0	0	2.83174e-05	0	5.66348e-05	0	0	0	0	0	0	0	0
s__TM7_phylum_sp._oral_clone_FR058	0.00141587	0.00209549	0.00487059	0.000169904	2.83174e-05	0.00311491	0	2.83174e-05	0	0.0011327	0.000169904	0.00107606	0.00011327	0.00226539	0.00481395	0	0.0011327	0.000764569	0.00529535	0.00107606	0.00608824	0	0.000453078	0.000198222	0.00107606	0	0.000141587	0.00297333	0.00319986	8.49521e-05	0.000622982	0.000368126	0.00011327	0.000396443	0.00322818	0.00637141	0.000141587	0.000226539	0.00399275	0.000141587	5.66348e-05	5.66348e-05	0.000311491	0.00144419	0.00141587	0.000339809	0.000169904	0.000622982	0.000254856
s__Tannerella_forsythia	0.00319986	0.00254856	8.49521e-05	0.000764569	0.00430424	0.00413434	0.000198222	0.000594665	0.00889166	0.000594665	0.000906156	0.00053803	0.000396443	0.00215212	0.00192558	0.000622982	0.00359631	0.00795718	0.000934474	2.83174e-05	0.000934474	0.000906156	0.000877839	0	0.000141587	0.0040777	0	0.0121765	0.0011327	0.0013026	0.00138755	0.00226539	0.0109305	0.00838194	0.000198222	0.00634309	0.00356799	0.00359631	0.00461573	0.00393612	0.00685281	0.00155746	0.01767	0.000849521	0.000254856	0.00345472	0.00186895	0.000679617	0.00246361
s__Treponema_amylovorum	0.00011327	0.000396443	0	0	0	0	0	0	0.00161409	0	0.00011327	0	0	0.00110438	0	0	0.000169904	2.83174e-05	0.000792887	0	0	0.00011327	0	8.49521e-05	8.49521e-05	5.66348e-05	0	0	0	0	0	0.000141587	0.000764569	0	0.000254856	0.000141587	0.00322818	0.000311491	0	0	8.49521e-05	2.83174e-05	2.83174e-05	2.83174e-05	0	0.000481395	0	0	0.000622982
s__Treponema_denticola	0.00266183	0.00110438	0.000141587	0.00189726	0.00266183	0.000962791	0.000339809	0.000764569	0.00869344	0	0.00118933	0.00104774	0.000906156	0.00226539	0.00237866	0.000141587	0.000481395	0.00319986	0.00246361	2.83174e-05	0.00291669	0.000849521	8.49521e-05	8.49521e-05	0.00254856	0.0102509	0	0.00744747	0.00101943	0.00101943	0	0.00362462	0.0713598	0.00858017	0.000962791	0.00444583	0.0122614	0.026052	0.00235034	0.00155746	0.00419097	0.000622982	0.00252025	0.000226539	0.000254856	0.0117234	0.00172736	0.00152914	0.00302996
s__Treponema_genomosp._P4_oral_clone_MB2_G19	0	0	0	0	0	0	0	0	0	0	0	0	0	0	0	0	0	0.000226539	0	0	0	0	0	0	0	0	0	0	0	0	0	0	0	0	0	0	0	0	0	0	0	0	0	0	0	0	0	0	0
s__Treponema_lecithinolyticum	0.00387948	0	0	0	0.00121765	0	5.66348e-05	0	0	0	0.000424761	0.000283174	0	0.00135923	2.83174e-05	0	0.000764569	0.00104774	0	0	0	0	0	0	0	0.000792887	0	0	0	0	0	5.66348e-05	0.00891998	0	0.000141587	0.00053803	0.0011327	0.000254856	0	0	0.00379453	0	0.000311491	0	0	0	0	0	0.000877839
s__Treponema_maltophilum_ATCC_51939	0.000481395	2.83174e-05	2.83174e-05	0.000169904	0.000311491	0.000453078	0.00011327	0.000311491	0.000424761	8.49521e-05	0.000198222	5.66348e-05	0.000226539	0.000566348	0.0006513	2.83174e-05	2.83174e-05	0.000311491	5.66348e-05	0	0.0006513	5.66348e-05	5.66348e-05	0	0.000368126	0.00141587	0	0.00172736	0.000339809	8.49521e-05	0.000396443	0.000849521	0.00807045	0.00107606	0	0.00053803	0.00127428	0.00226539	0.000509713	0.000254856	0.0011327	8.49521e-05	0.000169904	0.000141587	5.66348e-05	0.00257688	0.000198222	5.66348e-05	0.000283174
s__Treponema_medium	0.000594665	0.000509713	0.000453078	0.00605992	0.00198222	0.000707935	0.00053803	0.000169904	0.000169904	0	0.00164241	0.00118933	0.00198222	0.0014725	0.00155746	0.00107606	0.00622982	0.00121765	0.0045591	2.83174e-05	0.00107606	8.49521e-05	0.000283174	0	0.00141587	0.0116668	0	0.00736252	0.000424761	0.00144419	0.00127428	0.0013026	0.00317155	0.0110438	0.00141587	0.00348304	0.00614487	0.0107323	0.00300164	0.0013026	0.00504049	0.00141587	0.010619	0.000198222	0.00011327	0.00319986	0.00223707	0.000736252	0.00356799
s__Treponema_parvum	0	0	0	2.83174e-05	0	0	2.83174e-05	0	0.000424761	0	0	0	0	0.00011327	8.49521e-05	2.83174e-05	8.49521e-05	2.83174e-05	0.000339809	0	5.66348e-05	0	0	0	0	8.49521e-05	0	0.000141587	0	0	0	0	0.000962791	8.49521e-05	0	0	5.66348e-05	8.49521e-05	2.83174e-05	5.66348e-05	0	0	0.000169904	0	0	0.000141587	0	0	5.66348e-05
s__Treponema_pectinovorum	0	0	0	0	0	2.83174e-05	0	0	0	0	0	0	0	0	0	0	0	0	0	0	5.66348e-05	0	0	0	2.83174e-05	0	0	0	0	0	0	0	0.000169904	0	0	2.83174e-05	5.66348e-05	5.66348e-05	0	2.83174e-05	0	0	0	0	0	0.000198222	0	0	0
s__Treponema_refringens	2.83174e-05	2.83174e-05	0	0	0	5.66348e-05	0.000141587	0	0	0	2.83174e-05	2.83174e-05	0.00011327	2.83174e-05	2.83174e-05	0	0	0	0	0	0	0	0	0	5.66348e-05	0	0	0	0	0	0	8.49521e-05	0	0	0	2.83174e-05	0	0	0	8.49521e-05	2.83174e-05	0	0	0	0	0	0	0	0
s__Treponema_socranskii	0.000169904	8.49521e-05	0	0.000396443	0.000339809	0.000254856	0.00011327	0.000283174	0.00569179	5.66348e-05	0.000707935	0.000169904	0.000226539	0.000679617	0.000707935	2.83174e-05	5.66348e-05	0.00053803	0.000453078	5.66348e-05	0.000679617	0.000906156	0	0.000198222	0.000396443	0.00150082	0	0.00314323	0.000339809	8.49521e-05	0.000396443	0.000849521	0.0134224	0.000849521	0	0.00121765	0.0021238	0.00101943	0.000254856	0.000424761	0.00101943	8.49521e-05	0.00164241	2.83174e-05	5.66348e-05	0.00254856	0.000707935	0.000283174	0.00104774
s__Treponema_sp._3GBB003	0	5.66348e-05	2.83174e-05	0.000453078	0	8.49521e-05	0.00011327	0	0	0	0.000283174	0.000141587	0	5.66348e-05	0.000226539	0	0.000339809	0.000368126	0.00011327	0	0.000396443	0.000198222	0	0	2.83174e-05	0.00348304	0	0	0.00011327	2.83174e-05	0	0.000169904	0.00220876	0	0	0.000396443	0.00215212	0.000311491	0	0	0.000226539	0.00011327	8.49521e-05	2.83174e-05	0	0.000707935	2.83174e-05	2.83174e-05	2.83174e-05
s__Treponema_sp._9AD01	0	0	0	0	0	0	0	2.83174e-05	0	0	0	0	5.66348e-05	0.00011327	2.83174e-05	0	0	5.66348e-05	0	0	0	0	0	0	2.83174e-05	0.000283174	0	0.000198222	0	2.83174e-05	0	2.83174e-05	0.00101943	5.66348e-05	0	2.83174e-05	0.0013026	5.66348e-05	0	2.83174e-05	5.66348e-05	0	0	0	0	8.49521e-05	0.00011327	0	0
s__Treponema_sp._IIIC53	0	0	0	0	0	0	0	0	0	0	0.000198222	0	0	0	0.000509713	0	2.83174e-05	0	0	0	0	0	0	0	0	0.0006513	0	0	0	0	0	0	2.83174e-05	0	0	0	0	0	0	0	0.000169904	0.000311491	0.00011327	0	0	0	0.000368126	5.66348e-05	0
s__Treponema_sp._IIICBA213	0	0	0	0	0	0	0	0	0	0	0	0	0	0	0	0	5.66348e-05	5.66348e-05	0	0	0	0	0	0	0	0.000566348	0	0	0	0	0	0	0	0	0	0	0	0	0	0	0	0	0	0	0	0	0	0	0
s__Treponema_sp._canine_oral_taxon_087	0	2.83174e-05	0.000424761	0.0137056	0	2.83174e-05	8.49521e-05	0	0	0	0.00246361	0.000368126	0	2.83174e-05	0	0.000509713	0.000141587	0.000481395	0	0	8.49521e-05	0	0	0	0.00404939	0.000792887	0	0.00424761	5.66348e-05	0.000226539	0	5.66348e-05	0.00127428	0.00436088	0	0.000396443	0.001784	0.000396443	0.0011327	0.000339809	0.000141587	8.49521e-05	0.000736252	0	2.83174e-05	0	0.000198222	0.000169904	0
s__Treponema_sp._canine_oral_taxon_356	0	0.000169904	5.66348e-05	0.000594665	0	5.66348e-05	5.66348e-05	0	0	0	0.000991108	0.000141587	5.66348e-05	5.66348e-05	0.00141587	0	0.000311491	0.00053803	0	0	0	0.000368126	8.49521e-05	0	0.000453078	0.001784	0	0	2.83174e-05	2.83174e-05	0	0.000254856	0	0.00266183	0.000396443	0.000481395	0.0006513	0.00237866	0.000396443	0.000311491	0.000311491	0.000141587	0.000481395	0	2.83174e-05	0.000934474	0.000198222	0.000339809	0.000368126
s__Treponema_sp._oral_clone_BZ013	0	0	0	0	0	0	0	0	0	0	0	0	0	0	0	0	0	0.000396443	0	0	0	0	0	0	0	0.00756074	0	0	0	0	0	0	0	0	0	0	0	0	0	0	0	0	0	0	0	0	0	0	0
s__Treponema_sp._oral_taxon_246	0	0	0	0	0	0	0	0	0	0	2.83174e-05	0	0	0	0	0	0	0	0	0	0	0	0	0	0	0.00419097	0	0	0	0	0	0	0	0	0	0	0	0	0	0	0.00673954	0	0	0	0	0	0	0	0
s__Treponema_vincentii	0	2.83174e-05	2.83174e-05	2.83174e-05	0	0	0.00011327	2.83174e-05	2.83174e-05	0	8.49521e-05	5.66348e-05	0.000141587	0.000198222	0	2.83174e-05	0	0	8.49521e-05	5.66348e-05	8.49521e-05	0	0	0	5.66348e-05	0	0	0.000254856	2.83174e-05	0	5.66348e-05	2.83174e-05	0.00011327	0	2.83174e-05	8.49521e-05	0.000198222	0.00011327	0	5.66348e-05	2.83174e-05	0	8.49521e-05	0	0	0.000141587	2.83174e-05	0	5.66348e-05
s__Veillonella_atypica	0.000283174	0.00118933	0.00133092	0	0.00396443	0.00257688	0.000509713	0.00481395	0.00574843	0.0486493	0.0032565	0.00011327	0.000764569	0.00959959	0.0431557	0.000396443	2.83174e-05	0.00161409	0.0196239	0.00280342	0.0381435	0.0294501	0.00286006	0.000764569	0.00458742	0.010619	0.00934474	0.000792887	0.00413434	0.00011327	0.00410602	0.00722093	0.000283174	5.66348e-05	0.000594665	5.66348e-05	0.00334145	0.00489891	0.0013026	0.000339809	0.000679617	0.00011327	8.49521e-05	0.000481395	0.0412867	0	0.00784391	0.0206151	0.0175851
s__Veillonella_sp._oral_taxon_780	0	8.49521e-05	0	0	0	0	0	0	0	0	0.000254856	0.000821204	0	0	0	0	0.000311491	0	0.000509713	0	0.000792887	0	0	0	0.000226539	0	2.83174e-05	0	0.000254856	5.66348e-05	0	0.000849521	0	0.0011327	0	0.000226539	0	0.0021238	0	0.00971286	0.000368126	0	0.000679617	0	0	5.66348e-05	0.000594665	0.00011327	0
s__Veillonellaceae_bacterium_canine_oral_taxon_211	0	0	0	0	0	0	0	0	2.83174e-05	0	0	0	0	0	0	0	2.83174e-05	0.000169904	0	0	0	0	0	0	0	0	0	0	0	0	0	0	5.66348e-05	2.83174e-05	0	0.000679617	0	0	0	2.83174e-05	0	0	0	0	0	8.49521e-05	0.000169904	0.000226539	0
s__Veillonellaceae_bacterium_oral_taxon_129	5.66348e-05	0	2.83174e-05	5.66348e-05	0.000141587	8.49521e-05	2.83174e-05	0.0011327	0.000198222	0.000141587	0.00011327	5.66348e-05	5.66348e-05	0.00011327	0.00271847	2.83174e-05	0	0.000141587	0.000283174	0	2.83174e-05	0	2.83174e-05	0	5.66348e-05	0.00235034	0	0.000339809	0.000141587	0.000198222	0.000339809	0	0.000198222	5.66348e-05	0	0.000339809	0.000509713	0.00011327	0	5.66348e-05	0.000226539	0	2.83174e-05	2.83174e-05	0.000141587	0.000339809	0.000283174	0.000141587	0.000679617
s__Weissella_cibaria	0	0	0	0	0	0	0	0	0	0	0	0	0	0	0	0	0	0	0	0	0	0	0	0.000198222	0	0	0	0	0	0	0	0	0	0	0	0	0	0	0	0	0	0	0	0	0	0	0	0	0.00011327
s__bacterium_g__Atopobium	0	0	0	0	0	0	0	0	0	0	0	0	0	0	0	0	0	0	0	0	0	0	0	0	0	0	0	0	0	0	0	0	0	0	0	0	0	0	0	0	0	0	0	0	0	0	0	0	0
s__candidate_division_SR1_bacterium_MGEHA	0	2.83174e-05	0.000169904	5.66348e-05	0	2.83174e-05	2.83174e-05	0	0	0	5.66348e-05	0	0	8.49521e-05	0	0	2.83174e-05	0	0	5.66348e-05	5.66348e-05	0	0	0	5.66348e-05	0	0	5.66348e-05	8.49521e-05	0.000141587	8.49521e-05	0	2.83174e-05	2.83174e-05	2.83174e-05	2.83174e-05	8.49521e-05	2.83174e-05	0	5.66348e-05	0.000198222	0	5.66348e-05	0	0	0.000141587	0	5.66348e-05	2.83174e-05
s__gut_metagenome_g__Sutterella	0	0	0	0	0	0	0	0	0	0	0	0	0	0	0	0	0	0	0	0	0	2.83174e-05	0	0	0	5.66348e-05	0	0	0	0	0	0	0	0	0	0	0	0	0	0	0	0	0	0	0	0	0	0	0
s__gut_metagenome_g__norank_f__norank	0	0	0	0	0	0	0	0	0	0	0	0	0	0	0	0	0	0	0	0	0	0	0	0	0	2.83174e-05	0	0	0	2.83174e-05	0	0	0	0	0	0	0	0	0	0	2.83174e-05	0	0	0	0	2.83174e-05	0	0	0
s__metagenome_g__Desulfovibrio	0	0	0	0	0	0	0	0	0	0	0	0	0	0	0	0	0	0	0	0	0	0	0	0	0	2.83174e-05	0	0	0	2.83174e-05	0	0	0	8.49521e-05	0	0	0	0	0	0	0	0	0	2.83174e-05	0	0	0	0	0
s__unclassified_c__Actinobacteria	2.83174e-05	2.83174e-05	0.000226539	0.00011327	0	8.49521e-05	0.000141587	0.000198222	2.83174e-05	0.000226539	0.00053803	0.000254856	0	0.000226539	0.00011327	0	0.000169904	2.83174e-05	0.00011327	0	0.000396443	0.000396443	0.00011327	0	0	2.83174e-05	5.66348e-05	2.83174e-05	0.00011327	5.66348e-05	5.66348e-05	0.000198222	0.00011327	0.000141587	0	0	0	0	0.00011327	5.66348e-05	2.83174e-05	8.49521e-05	0	0.000254856	0.000481395	0	2.83174e-05	0.00011327	0.00053803
s__unclassified_c__Alphaproteobacteria	0	0	0	0	0	0	0	0	0	0	0	0	0	0	0	0	0	5.66348e-05	0	0	0	0	0	0	0	0.00189726	0	0	0	0	0	0	0	0	0	0	0.00011327	0	0	0	0.000226539	0	0.00011327	0	0	0	0	0	0
s__unclassified_c__Bacteroidia	0	2.83174e-05	0	0	0	5.66348e-05	5.66348e-05	0	0	0	2.83174e-05	0	0.000283174	0.00011327	0	0	2.83174e-05	0	0	0	8.49521e-05	0	0	0	5.66348e-05	0	2.83174e-05	0	0	0	2.83174e-05	0	0	0	0	2.83174e-05	0	0	0	0	0	0	0	0	0	0	0	0	0
s__unclassified_f__Acetobacteraceae	0	0	0	0	0	0	0	5.66348e-05	0	0	0	0	0	0	0	0	0	0	0	0	0	0	0	0	0	0	0	0	0	0	0	0	0	0	0	0	0	0	0	0	0	0	0	0	0	0	0	0	0
s__unclassified_f__Actinomycetaceae	0	0	0.00011327	0	0	0	0	0	0	0	0	0	0	0	0	0	0	0	0	2.83174e-05	0.000368126	0	0	2.83174e-05	0	0	2.83174e-05	0.000821204	8.49521e-05	0	0.000254856	0.000396443	0	5.66348e-05	0	0	0	0	0	0	0	0	0	2.83174e-05	0	0	0	0	0
s__unclassified_f__Anaerovoracaceae	0	0	0	0	0	0	0	0	0	0	0	0	0	0	2.83174e-05	0	0	0	0	0	0	0	0	0	0	2.83174e-05	0	0	2.83174e-05	0	0	0	0	0	0	0	0	0	0	0	0	0	0	0	0	2.83174e-05	2.83174e-05	0	0
s__unclassified_f__Cardiobacteriaceae	0	0	0	0	0	0	0	0	0	0	0	0	0	0	0	0	0	0	0	0	0	0	0	0	0	0	0	0	0	0	0	0	0	0	0	0	0	0	0	0	0.000254856	0	0	0	0	0	0	0.000396443	0
s__unclassified_f__Comamonadaceae	0.000226539	0	0	0	0	0	5.66348e-05	0	0	0	0.000169904	0.000707935	0	0	0	0	0	0	0	0	0	0	0	0	0	0	0	0	0	0	0	0	0	5.66348e-05	2.83174e-05	0.000226539	0	0	0	0	0	0	0	0	0	0.000311491	0	0	0
s__unclassified_f__Eggerthellaceae	0	0	0	0	0	0	0	0	0	0	0	2.83174e-05	0	0	0	0	0	0.00011327	0	0	2.83174e-05	0	0	0	0	0	0	0	0	0	0	0	0	0	0	0	0	0	0	0	2.83174e-05	0	0	0	0	8.49521e-05	0	2.83174e-05	0
s__unclassified_f__Lachnospiraceae	5.66348e-05	8.49521e-05	0.000198222	8.49521e-05	0	2.83174e-05	0	0.000141587	0.000764569	0	2.83174e-05	0.000141587	2.83174e-05	8.49521e-05	0.00011327	0.000339809	0.000594665	0.00750411	0.000254856	2.83174e-05	0.000368126	2.83174e-05	0	0	0	0.000368126	0	2.83174e-05	0.000339809	0.000198222	0.00053803	8.49521e-05	0.000141587	0.000226539	5.66348e-05	0.00053803	5.66348e-05	0.000481395	0.000566348	0.000453078	0.000226539	0	0.000849521	0.000141587	0	0.000311491	8.49521e-05	0.00011327	0
s__unclassified_f__Oscillospiraceae	0	0	0	0	0	0	0	0	0	0	0	0	0	0	0	0	0	0	0	0	2.83174e-05	0	0	0	0	5.66348e-05	0	0	0	0	0	0	0	0	0	5.66348e-05	0	0	0	0	0	0	0	0	0	0	0	0	0
s__unclassified_f__Pasteurellaceae	0.000198222	5.66348e-05	0	2.83174e-05	2.83174e-05	0.000311491	2.83174e-05	0.000594665	0	0	0.000198222	0.000198222	0.000141587	0	5.66348e-05	5.66348e-05	0.000424761	0.00110438	0.00011327	0	2.83174e-05	0	0	0	0	0	0	2.83174e-05	5.66348e-05	0.000283174	0	0.000226539	5.66348e-05	0	5.66348e-05	0	0.000311491	0	0	2.83174e-05	0.000226539	0.00011327	0	0.00011327	5.66348e-05	2.83174e-05	0	0	5.66348e-05
s__unclassified_f__Peptostreptococcaceae	0.000481395	0.00053803	0	0	0	0.000481395	0.000368126	0	0	0	2.83174e-05	2.83174e-05	0.000424761	0	0.000169904	0	0.000877839	2.83174e-05	0	0	2.83174e-05	0	0	0	0.000509713	0	5.66348e-05	0	5.66348e-05	0	2.83174e-05	8.49521e-05	0	8.49521e-05	0	5.66348e-05	0	2.83174e-05	0.000141587	0	0	0	0.000169904	0	0	0	0	0	0
s__unclassified_f__Rhizobiaceae	0	0	0	0	0	0	0	8.49521e-05	0	0	0	0	0	0	0	0	0	0	0	0	0	0	0	0	0	0	0	0	0	0	0	0	0	0	0	0	0	0	0	0	0	0	0	0	0	0	0	0	0
s__unclassified_f__Rhodobacteraceae	0	0	0	0	0	0	0	8.49521e-05	0	0	0	0	0	0	0	0	0	0	0	0	0	0	0	0	0	0	0	0	0	0	0	0	0	0	0	0	0	0	0	0	0	0	0	0	0	0	0	0	0
s__unclassified_f__Rikenellaceae	0	0	0	0	0	0	0	0	0	0	0	0	0	0	0	0	0	0	0	0	8.49521e-05	0	0	0	0	0	0	0	0	0	0	0	0	0	0	0	0	0	0.000169904	0	0	0	0	0	0	0	0	0	0
s__unclassified_f__Saccharimonadaceae	0.000169904	0	0.000991108	0.000198222	0.00011327	5.66348e-05	0	0.000226539	0.00184063	0	0.0006513	2.83174e-05	0.0006513	8.49521e-05	0	2.83174e-05	0.000453078	0.00104774	0	0	0.000283174	0	0	0	0.000339809	0.000169904	0	0.0019539	0.000736252	0.000254856	0	0.000141587	0.00192558	0.000736252	0.000141587	0	0	2.83174e-05	0.000198222	0.00011327	0.00101943	8.49521e-05	2.83174e-05	0.00011327	8.49521e-05	0.000594665	0.00365294	5.66348e-05	5.66348e-05
s__unclassified_f__Selenomonadaceae	0.000169904	0	0	0.000339809	0.000141587	0.000198222	0.000481395	0.000339809	0.000283174	0.000141587	0.000679617	0.00011327	0.00011327	0.000396443	0.00770233	2.83174e-05	0.000226539	0.000622982	0.000339809	0	0.00305828	8.49521e-05	0	8.49521e-05	0.000283174	0.00226539	2.83174e-05	0.0163958	0.00116101	0.000254856	0.000198222	0.00155746	0.000877839	0.000509713	2.83174e-05	0.000566348	0.0086368	0.0014725	0.000283174	0.000934474	0.00118933	2.83174e-05	8.49521e-05	5.66348e-05	0.000339809	0.00124596	0.000622982	0.000254856	0.0013026
s__unclassified_f__Sphingomonadaceae	0	0	0	0	0	0	0	0.000169904	0	0	0	0	0	0	0	0	0	0	0	0	0	0	0	0	0	0	0	0	0	0	0	0	0	0	0	0	0	0	0	0	0	0	0	0	0	0	0	0	0
s__unclassified_f__Streptococcaceae	8.49521e-05	0.000906156	0.000877839	5.66348e-05	0.00011327	0.000707935	0.000283174	0.00011327	0	0.000283174	0.000169904	0.000226539	0.000622982	0.00144419	0.000339809	0.000707935	8.49521e-05	2.83174e-05	0.00223707	5.66348e-05	0.000283174	0.000566348	0.00152914	0.0019539	0.00133092	0.000169904	0.00203885	0.000226539	0.0011327	8.49521e-05	0.000679617	0.001784	0.000453078	0.000226539	0.000792887	2.83174e-05	0.000226539	0.000283174	0.00118933	5.66348e-05	0	0.000339809	2.83174e-05	0.000453078	0.00169904	5.66348e-05	0.00127428	0.00127428	0.00116101
s__unclassified_g__Achromobacter	0.000396443	5.66348e-05	0.000509713	0.000481395	0.000821204	0.00011327	0	0.00138755	0.00515376	0.000226539	0.000226539	0.000141587	0.00011327	0	0.000254856	0.000962791	0.000509713	0.000226539	2.83174e-05	0	0	0	0.00011327	0.000679617	2.83174e-05	0.000141587	0	0.000962791	2.83174e-05	0.000339809	8.49521e-05	0.00011327	0.000226539	8.49521e-05	5.66348e-05	0.000254856	0.00011327	2.83174e-05	5.66348e-05	0.000226539	5.66348e-05	0.000141587	0.000198222	0.000198222	2.83174e-05	0.000169904	5.66348e-05	0	8.49521e-05
s__unclassified_g__Actinomyces	0.00164241	0.00336977	0.00133092	0.00121765	0.00226539	0.00229371	0.00336977	0.00427592	0.00116101	0.00535199	0.00404939	0.00345472	0.00931642	0.00614487	0.00280342	0.00107606	0.0011327	0.000566348	0.00305828	0.00410602	0.00393612	0.00362462	0.00436088	0.00127428	0.00410602	0.00198222	0.00240698	0.00144419	0.00291669	0.00167073	0.00413434	0.00574843	0.00311491	0.00104774	0.00453078	0.00201053	0.00203885	0.000821204	0.00257688	0.00220876	0.000707935	0.00331313	0.00169904	0.000368126	0.00257688	0.000821204	0.00419097	0.00362462	0.00328482
s__unclassified_g__Alloprevotella	2.83174e-05	0	2.83174e-05	8.49521e-05	0	0.000141587	0	8.49521e-05	0.000226539	0	0.000481395	5.66348e-05	2.83174e-05	0.00164241	0	0	0	0	0.0013026	0.0109022	0.000311491	0.000849521	0	0	0.00135923	0.000198222	2.83174e-05	2.83174e-05	0.000481395	5.66348e-05	0.00150082	0.000226539	0	2.83174e-05	0	0.000169904	0.000311491	0.000254856	0.000169904	2.83174e-05	0.000198222	2.83174e-05	0	5.66348e-05	0	0.000141587	2.83174e-05	5.66348e-05	5.66348e-05
s__unclassified_g__Anaerococcus	0	0	0	0	0	0	0	0	0	0	0	0	0	0	0	0	0	0	0	0	0	0	0.000339809	0	0	0	0	0	0	0	0	0	0	0	0	0	0	0	0	0	0	0	0	0	0	0	0	0	0
s__unclassified_g__Anaerovorax	0	0	0	0	0	0	0	0	0	0	0.000424761	0	0	0	0	0	0	0	0	0	2.83174e-05	2.83174e-05	0	0	0	0.000792887	0	0	2.83174e-05	8.49521e-05	0	0	0	0.000764569	0	0.000481395	0	0.000141587	0.000226539	2.83174e-05	5.66348e-05	0	0.00053803	0	0	0.000169904	0	0.00011327	0
s__unclassified_g__Atopobium	0	0	0	0	0	0	0	0	0	2.83174e-05	0.00011327	0	0	0	2.83174e-05	0	2.83174e-05	0.000424761	0	0	0.000254856	0	0	0.000141587	0	0.000792887	0	0.000226539	5.66348e-05	2.83174e-05	0	0.000622982	0	0.00011327	0	0.000226539	0.000198222	0.000198222	2.83174e-05	2.83174e-05	0.000453078	0	0	0	0	0.000566348	5.66348e-05	5.66348e-05	0
s__unclassified_g__Bacteroides	0	0	0	0	0	2.83174e-05	0	0	0	0	0	5.66348e-05	0	0	0	0	0	5.66348e-05	0	0	2.83174e-05	0	0	0	0	5.66348e-05	0	0.000424761	0	0	0	0	0	0.000198222	0	0	0.0006513	0	0	0	8.49521e-05	0	0	0	0	0.000198222	0	0	2.83174e-05
s__unclassified_g__Bifidobacterium	0.000311491	2.83174e-05	0	0	5.66348e-05	0	2.83174e-05	5.66348e-05	0	0	0.000453078	0	0	2.83174e-05	2.83174e-05	0	0	0	2.83174e-05	0	0.001784	0.00135923	0.000254856	2.83174e-05	0.000169904	0.000679617	0	0.000764569	0.000396443	2.83174e-05	2.83174e-05	0.00101943	8.49521e-05	0	0	0	0	0.00101943	0.000453078	0	0	0	0	0	0.00107606	0.000339809	0.000707935	8.49521e-05	0.00150082
s__unclassified_g__Brachymonas	0	0	0	0	0	0	0	0	2.83174e-05	0	0	0	0	0	0	0	0	0	0.00011327	0	0	0	0	0	0	0	0	0	0	0	0	0	0	0	0	0	0	0	0	0	5.66348e-05	2.83174e-05	0	0	0	2.83174e-05	0	0	5.66348e-05
s__unclassified_g__Brooklawnia	0	0	0	0	0	0	0	0	0	0	0	0	0	0	2.83174e-05	0	0	2.83174e-05	0	0	0	0	0	0	0	0	0	0	0	0	0	0	0	0	0	0.00011327	0	0	0	0.00011327	5.66348e-05	0	0	0	0	0	0	0	0
s__unclassified_g__Campylobacter	0	0	0	0	0	2.83174e-05	0	5.66348e-05	2.83174e-05	5.66348e-05	0	0	0	0	2.83174e-05	2.83174e-05	2.83174e-05	2.83174e-05	0	0	8.49521e-05	2.83174e-05	0	0	0	5.66348e-05	0	0	2.83174e-05	0	0	2.83174e-05	0	0	0	0	0	0	0	0	0	0	0	0	2.83174e-05	0	0	0	0
s__unclassified_g__Candidatus_Saccharimonas	0	0	0.000283174	0.00311491	0	2.83174e-05	0	0	0	0	0	0	0	2.83174e-05	0	8.49521e-05	0.0006513	0.00339809	0	0	0.00011327	0	0	0	0	0.0135357	0	0.00011327	0	2.83174e-05	0	0.000339809	0.000169904	5.66348e-05	5.66348e-05	0.000594665	0	0	0.00011327	0	8.49521e-05	0.000764569	0.00206717	0	0	0.00101943	5.66348e-05	0	0.000311491
s__unclassified_g__Catenisphaera	0	0	0	0	0	0	0	0	5.66348e-05	0	0	0	0	0	0	0	5.66348e-05	0	0	0	0	0	2.83174e-05	0	0	0	0	0	0	0	0	2.83174e-05	2.83174e-05	0	0	0	0	0	0	0	0	0	0	0	0	0	0	0	0
s__unclassified_g__Catonella	0	0	2.83174e-05	0	0	0	0	0	0	0	0	0.000424761	2.83174e-05	2.83174e-05	0	0.00011327	0.00274679	0.000311491	0.000226539	0	2.83174e-05	0	0	0	0.00011327	0.000226539	0	0.000141587	0	0	0	5.66348e-05	2.83174e-05	0.000169904	0.000141587	5.66348e-05	0.000169904	0.000821204	8.49521e-05	2.83174e-05	5.66348e-05	0	0.000169904	0	0	0.000198222	2.83174e-05	0	0.00011327
s__unclassified_g__Christensenellaceae_R-7_group	0	0	0	0	0	0	0	0	0	0	0	0	0	0	0	0	0	2.83174e-05	0	0	5.66348e-05	0	2.83174e-05	0	0	0	0	0	0	0	0	0	0	0	0	0	0	0.000141587	8.49521e-05	0	8.49521e-05	0	0	0	0	0.000396443	0	0	0
s__unclassified_g__Chryseobacterium	0	0	0	0	0	0	0	0.00011327	0	0	0	0	0	0	0	0	0	0	0	0	0	0	0	0	0	0	0	0	0	0	0	0	0	0	0	0	0	0	0	0	0	0	0	0	0	0	0	0	0
s__unclassified_g__Corynebacterium	0.000736252	5.66348e-05	0.00438919	0.00300164	0.00713598	0.00164241	0	0.0194257	0.000991108	0.000141587	0.00821204	0.000991108	0.00291669	0.00254856	0.0021238	0	0.000566348	0.000991108	0.00203885	0	0.00370958	0.00328482	0.000481395	0.000339809	0.00314323	0.00569179	0.000169904	0.00286006	0.00209549	0.00198222	0.0084669	0.00594665	0.00693776	0.0013026	0.000453078	0.000622982	0.00158577	0.00144419	0.00144419	0.00569179	0.00470069	0.0019539	0.00226539	0.000934474	0.00396443	0.000283174	0.00254856	0.00124596	0.00427592
s__unclassified_g__Desulfovibrio	0	0	0	0	0	2.83174e-05	0	0	0.000339809	0	0	0	0	5.66348e-05	0.000141587	0	8.49521e-05	5.66348e-05	0	0	8.49521e-05	0	0	0	0	0	0	0	0	0	0	0	0	0.000509713	0	0	0.000198222	0	0	0.0011327	8.49521e-05	0	0	0.000254856	0	0.0011327	0	2.83174e-05	0
s__unclassified_g__Eubacterium_nodatum_group	0	0	0	0	0	0	0	0	0	0	0	0	0	0	0	0	0	5.66348e-05	0	0	0	0	0	0	0	0	0	0	0	0	0	0	2.83174e-05	0	0	0	0	0	0	0	0	0	0	0	0	0	0	0	0
s__unclassified_g__F0332	0.000509713	0	0.000141587	8.49521e-05	0	0.00011327	0.000481395	0.00526703	2.83174e-05	0.000481395	0.000934474	0	0	0.000849521	0.00181231	0	0.00053803	0.000198222	0.00209549	2.83174e-05	0.00368126	0.000198222	2.83174e-05	0.000254856	0.000311491	5.66348e-05	5.66348e-05	0.0013026	0.000169904	0.000396443	0.000368126	8.49521e-05	0.000934474	0.000622982	0.000339809	0.000906156	0.000226539	0.000226539	0.000311491	0.000169904	0.000141587	8.49521e-05	0.00161409	0.000962791	0.000849521	8.49521e-05	0.00118933	0.000821204	0.00133092
s__unclassified_g__Filifactor	0	0	0	0	0	0	0	0	2.83174e-05	2.83174e-05	0	0	0	0	5.66348e-05	0	2.83174e-05	8.49521e-05	2.83174e-05	0	0	0	0	0	0	0.00011327	0	0.000141587	0	0	0	5.66348e-05	2.83174e-05	2.83174e-05	0	2.83174e-05	8.49521e-05	5.66348e-05	0	0	0.00011327	0	2.83174e-05	0	0	5.66348e-05	0	0	0
s__unclassified_g__Fusobacterium	2.83174e-05	0	0	5.66348e-05	0	2.83174e-05	8.49521e-05	2.83174e-05	5.66348e-05	0	0	2.83174e-05	5.66348e-05	0.00011327	8.49521e-05	8.49521e-05	0	0.000198222	0	5.66348e-05	0	2.83174e-05	2.83174e-05	0	5.66348e-05	0	2.83174e-05	0	0	2.83174e-05	0	2.83174e-05	0	0	0	2.83174e-05	0	0	0	0	0	0	2.83174e-05	2.83174e-05	0	0	0	0	2.83174e-05
s__unclassified_g__Gemella	5.66348e-05	0	2.83174e-05	0	0	0	0	0	0	0	2.83174e-05	0	5.66348e-05	0	0	0	2.83174e-05	0	0	0	2.83174e-05	2.83174e-05	0	0	2.83174e-05	0	0	2.83174e-05	0	0	0	5.66348e-05	2.83174e-05	5.66348e-05	0.000169904	0.00011327	5.66348e-05	8.49521e-05	0	2.83174e-05	0	2.83174e-05	2.83174e-05	5.66348e-05	0	0.000311491	2.83174e-05	2.83174e-05	0
s__unclassified_g__Granulicatella	0	0	0	0	0	0	5.66348e-05	0	0	0	0	0	0	0	0	2.83174e-05	0	0	2.83174e-05	0	2.83174e-05	0	0	0	2.83174e-05	0	0	2.83174e-05	0	0	0	0	0	0	0	0	0	0	0	5.66348e-05	0	0	0	0	0	0	0	0	0
s__unclassified_g__Haemophilus	0	0	0	0	0	0	0	0	0	0	0	5.66348e-05	8.49521e-05	0	0	0	2.83174e-05	0	2.83174e-05	0	0	0	0	0	0	0	0	0.000198222	0	0.000368126	0	0	0	2.83174e-05	8.49521e-05	0	2.83174e-05	0	0	0	2.83174e-05	0	0	0	0	0	0	0	0
s__unclassified_g__Howardella	0	0	0	0	2.83174e-05	2.83174e-05	0	0	0	0	0	0	2.83174e-05	2.83174e-05	5.66348e-05	0	0	0	2.83174e-05	0	8.49521e-05	0	0	2.83174e-05	0	8.49521e-05	0	0	0.00011327	0	2.83174e-05	0	0	0	0	0	0.000169904	2.83174e-05	0	0	0	0	2.83174e-05	0	0	2.83174e-05	2.83174e-05	2.83174e-05	0
s__unclassified_g__Kingella	0	0	2.83174e-05	0	5.66348e-05	0	5.66348e-05	0	0	0	0	0	0	2.83174e-05	0	0.000622982	0.000141587	0	2.83174e-05	0	0.000509713	0	2.83174e-05	0	0	0	0	0	0	0	0	0	0	0	0	0	0	0	0.00011327	0	0.00011327	0	0	5.66348e-05	2.83174e-05	0	0	0.000424761	8.49521e-05
s__unclassified_g__Lactobacillus	0	0	0	0	2.83174e-05	0	5.66348e-05	0.000339809	0	0	0	0.00011327	0	0	0	0	0	0	0	0	0	2.83174e-05	0	2.83174e-05	0	0.000792887	0	0	0	0	0	0	0.000169904	0	2.83174e-05	0	0	0	0	0	0	0	0	0	0.000141587	0	0.000198222	0.00376621	0
s__unclassified_g__Lawsonella	0	0	0	0	0	0	0	0	0	0	0	0	0	0	0	0	0	0	0	0	0	0	5.66348e-05	0.000368126	0	0.000141587	0	2.83174e-05	0	0	0	0	0	0	0	0	0	0	0	5.66348e-05	0	0	0	0	0	0	0	0	0
s__unclassified_g__Lentimicrobium	0.000509713	0.000254856	0	0	0	0.000339809	0.000339809	5.66348e-05	0	8.49521e-05	0	0.00011327	0.000679617	0.000226539	0.000509713	0	0.00011327	0.00107606	5.66348e-05	0	0.000764569	2.83174e-05	2.83174e-05	0	2.83174e-05	0.00107606	2.83174e-05	0.0006513	0.000198222	0.000254856	0.000339809	0.00302996	0.00133092	0.000509713	2.83174e-05	0.00127428	0.00317155	0.0026052	0.00011327	0	0.000283174	0.000141587	0.00254856	0.000453078	0.000169904	0.00175568	0.00011327	8.49521e-05	0.00150082
s__unclassified_g__Leptotrichia	0.00399275	0.000453078	0.0027751	0.00175568	0.000226539	0.00235034	0.0006513	0.00730588	0.00419097	0.0708501	0.0155179	0.00988277	0.0006513	0.00917483	0.00487059	2.83174e-05	0.000169904	0.00450246	0.0119783	0.117517	0.0219743	0.00705103	0.00209549	0.000481395	0.0179815	0.00515376	0.000934474	0.00945801	0.0626097	0.00172736	0.00906156	0.0104491	0.00625814	0.0021238	0.00286006	0.00175568	0.00218044	0.00617319	0.00345472	0.000934474	0.00356799	0.000226539	0.00410602	0.00161409	0.0125163	0.000821204	0.0146401	0.0415982	0.0106473
s__unclassified_g__Megasphaera	0	0	0	0	0	0	0	0	0	0	0	0	0	0	0	0	0	0	0	0	0	0	0	0	0	0.000736252	0	0	0	0	0	0	0	0	0	0	0	0	0	0	0	0	0	0	0	0	0	0	0
s__unclassified_g__Moraxella	0.000368126	0	0	0	0	0	0.00690944	0.000141587	0	0	0	0	0	0	0	0	0	0.00011327	0	0	0	0	0	0	0	0	0	0	0	0	0	0	0	0	0	0.000509713	0	0.00385116	0	0	0.000707935	0	0	0	0	0	0	0	0
s__unclassified_g__Muricauda	0	0	0	0	0	0	0	0	0	0	0	0	0	0	0	0	0	0	0	0	0	0	0	0	0	0	0	0	0	0	0	0	0	0	0	0	0	0	0	0	0	0	0	0	0	0	2.83174e-05	0	0
s__unclassified_g__Mycoplasma	0	5.66348e-05	0.00011327	0.00116101	0	2.83174e-05	8.49521e-05	2.83174e-05	0.00484227	0	0	0.00138755	0.000906156	0.000311491	0.00133092	2.83174e-05	0.00269015	0.00150082	0.00053803	2.83174e-05	0	0	0.000226539	0	0.000877839	0.00138755	2.83174e-05	0.00572011	2.83174e-05	0.00141587	0	2.83174e-05	0.00220876	0.00317155	0.0026052	0.0026052	0.00133092	0	0.0019539	0.001784	0.00186895	0.000991108	0.0158861	0	0	5.66348e-05	0.00297333	0.00011327	0.00286006
s__unclassified_g__Neisseria	0.0709634	0.0040777	0.0150365	0.0168772	8.49521e-05	0.0194257	0.00705103	0.00487059	8.49521e-05	0.000283174	0.0143286	0.0397293	0.178711	0.0373223	0.0546809	0.00133092	0.0334995	0.02373	0.00702271	0.0364445	0.000566348	0	0.000283174	8.49521e-05	0.0554737	0.000311491	0.00158577	0.00489891	0.00328482	0.0206434	0.049782	0.046214	0.000764569	0.0123181	0.00101943	0.00243529	0.00778728	0.00053803	0.0019539	0.00152914	0.0155462	0.0207283	0.0039078	0.0587302	0.001784	0.00572011	0.0149799	0.00470069	0.00121765
s__unclassified_g__Olsenella	0	2.83174e-05	0	0	0	0	0	0	0	0	0	2.83174e-05	0	0	0	0	0	0	0	0	0	0	0	0	0	0.000962791	0	0	2.83174e-05	0	5.66348e-05	0	2.83174e-05	0.000396443	0	2.83174e-05	0	0	2.83174e-05	0	5.66348e-05	0	0	0	0	0	0	0.00101943	2.83174e-05
s__unclassified_g__Paracoccus	0	0	2.83174e-05	0	0	0	0	2.83174e-05	0	0	0	0	0	0	0	0	0	2.83174e-05	0	0	0	0	0	0	0	0	0	0	0	0	0	0	0	0	0	0	0	2.83174e-05	0	0	0	0	0	2.83174e-05	0	0	0	0	0
s__unclassified_g__Peptococcus	0.000311491	0.000396443	0	0.000339809	0.000169904	0.000481395	0.000339809	0.000141587	0.000339809	0	0.000368126	8.49521e-05	0.000594665	0.000424761	0.000877839	0.000169904	0.000877839	0.000877839	0.000254856	0.000141587	0.000849521	0	2.83174e-05	5.66348e-05	0.000849521	0.00226539	0	0.000198222	0.000339809	0.000339809	0.000368126	0.000877839	8.49521e-05	0.0013026	0.00011327	0.000566348	0.000566348	0.000198222	0.000396443	8.49521e-05	0.000509713	8.49521e-05	0.00198222	0.00011327	2.83174e-05	0.000934474	2.83174e-05	0	2.83174e-05
s__unclassified_g__Porphyromonas	0.000169904	0.000198222	0	0.000339809	0	0.000254856	0.000339809	2.83174e-05	2.83174e-05	0	0.000226539	0.000283174	8.49521e-05	0.000254856	2.83174e-05	8.49521e-05	0.000169904	0.000283174	0.000821204	0.000849521	0.000141587	0	0	0	0.00127428	0.00011327	8.49521e-05	0.000226539	0.000339809	0.000226539	0.000169904	0.000226539	0.000283174	0.000424761	0.00118933	0.000368126	0.000169904	0.000368126	0.000311491	0.00317155	0.000226539	2.83174e-05	0.00107606	8.49521e-05	5.66348e-05	0.000821204	2.83174e-05	0.000283174	0.000198222
s__unclassified_g__Prevotella	0.000481395	0.00116101	0.00127428	0.00569179	0.000736252	0.000481395	0.000764569	0.0006513	5.66348e-05	0.0006513	0.00368126	0.000396443	0.000877839	0.00761738	0.00317155	0.000169904	0.000622982	0.0011327	0.00186895	0.020077	0.00818372	0.0251175	0.000906156	0.000566348	0.00577675	0.00572011	0.000169904	0.00512545	0.00294501	0.000991108	0.0120066	0.00152914	0.0107323	0.00135923	0.00138755	0.00336977	0.00574843	0.00484227	0.00133092	0.000566348	0.000821204	2.83174e-05	0.000254856	5.66348e-05	0.000453078	0.00396443	0.00597497	0.00498386	0.00274679
s__unclassified_g__Prevotellaceae_UCG-004	0	0	0	0	0	0	0	0	0	0	5.66348e-05	0	0	0	0	0	0	2.83174e-05	2.83174e-05	0	0	0	0	0.00011327	2.83174e-05	0.000254856	0	0.00011327	0	0	0	0	0.000226539	2.83174e-05	0	0	0.000934474	0	0	0	2.83174e-05	0	0	2.83174e-05	0	0.000169904	8.49521e-05	0	0
s__unclassified_g__Proteiniphilum	0	0	2.83174e-05	8.49521e-05	0	2.83174e-05	0	0	2.83174e-05	0	0	0	0	0	0	0	5.66348e-05	2.83174e-05	0	0	5.66348e-05	0	0	0	0	0.000594665	0	0	0	0	0	0	2.83174e-05	0	0	8.49521e-05	0.000141587	0	8.49521e-05	2.83174e-05	8.49521e-05	2.83174e-05	0	0	0	8.49521e-05	0	2.83174e-05	0
s__unclassified_g__Pyramidobacter	0.000141587	0	0	0	0	0	2.83174e-05	0	0	0	5.66348e-05	0	0	0	0.000396443	2.83174e-05	0	0.00011327	0.00011327	0	2.83174e-05	0	0	0	0	0.000169904	0	0.000141587	2.83174e-05	0	0.000509713	5.66348e-05	2.83174e-05	2.83174e-05	0	0.000424761	0.000198222	0.000169904	0	5.66348e-05	0.000198222	0	0	0	0	0.00011327	0	2.83174e-05	0
s__unclassified_g__Rhizorhapis	0	0	0	0	0	0	0	2.83174e-05	0	2.83174e-05	0	0	0	0	0	0	0	0	0	0	0	0	0	0	0	0	0	0	0	0	0	0	0	0	0	0	0	0	0	0	0	0	0	0	0	0	0	0	0
s__unclassified_g__Rikenellaceae_RC9_gut_group	0	5.66348e-05	0.000169904	0.000481395	0	5.66348e-05	2.83174e-05	0.000141587	8.49521e-05	0	0.000707935	0	0.000311491	0.00011327	0.000481395	0.000198222	0.000424761	0.000906156	8.49521e-05	0	0.00011327	0	5.66348e-05	0	8.49521e-05	0.000792887	0	0.00192558	0.000141587	0.000679617	0	8.49521e-05	0.00203885	0.00235034	0.000396443	0.000566348	0.00189726	0.000792887	0.000481395	0.000226539	0.00011327	0.000198222	0.000424761	0	0	0.000509713	0.000169904	5.66348e-05	0
s__unclassified_g__Rothia	0.000424761	0.000226539	0.000736252	0.000792887	0.000566348	0.000849521	0.000424761	0.00246361	0.000141587	0.000141587	0.00150082	0.00518208	0.000622982	0.000481395	0.000453078	0.000481395	0.000396443	5.66348e-05	0.000481395	5.66348e-05	0.000424761	0.000792887	0.000254856	0.000368126	0.000622982	0.000368126	0.000594665	0.000283174	0.000877839	0.00053803	0.00175568	0.00116101	0.000339809	0.000594665	0.00116101	0.00110438	0.000424761	0.000283174	0.000424761	0.00167073	0.000226539	0.000679617	0.000141587	0.000821204	0.00201053	8.49521e-05	0.00215212	0.000991108	0.000736252
s__unclassified_g__Selenomonas	0.000991108	0.000198222	8.49521e-05	0.00104774	0.00339809	0.000509713	0.000226539	0.00795718	0.00804214	0.00359631	0.00438919	0.000566348	0.000679617	0.000821204	0.0160276	0.000283174	0.000509713	0.00164241	0.00504049	0.000198222	0.00489891	0.00271847	0.00138755	5.66348e-05	0.0006513	0.0342074	0.000169904	0.0167073	0.00223707	0.000509713	0.00368126	0.00416266	0.00206717	0.00206717	5.66348e-05	0.00220876	0.00433256	0.00124596	0.000764569	0.00124596	0.00288837	0	0.00150082	0.000141587	0.000339809	0.00416266	0.00229371	0.000566348	0.00215212
s__unclassified_g__Sphaerochaeta	0	0	0	0	0	0	0	0	0	0	0	0	0	0	0	0	2.83174e-05	5.66348e-05	0	0	0	0	0	0	0	0.000254856	0	2.83174e-05	0	2.83174e-05	0	0	0.000396443	0	0	0.000226539	0	5.66348e-05	2.83174e-05	2.83174e-05	2.83174e-05	0	0	0	0	5.66348e-05	2.83174e-05	2.83174e-05	0
s__unclassified_g__Streptococcus	0.27887	0.392819	0.446537	0.0980631	0.303449	0.342017	0.105256	0.0956561	0.123351	0.237215	0.144532	0.302911	0.197202	0.288894	0.228323	0.452285	0.32279	0.0942969	0.392875	0.093419	0.321317	0.234043	0.546752	0.611174	0.211871	0.111457	0.30832	0.221753	0.34012	0.341508	0.343971	0.416266	0.219092	0.383134	0.435691	0.234808	0.344821	0.306536	0.565753	0.283174	0.289658	0.423401	0.39599	0.514244	0.51144	0.27853	0.451662	0.357195	0.485275
s__unclassified_g__TM7x	0.000792887	0	0.000821204	8.49521e-05	0	0	5.66348e-05	5.66348e-05	0	0	0.000198222	0.000396443	0.000368126	5.66348e-05	0.00218044	0.000254856	0.000453078	0.000396443	5.66348e-05	2.83174e-05	8.49521e-05	8.49521e-05	2.83174e-05	2.83174e-05	5.66348e-05	0.00011327	0	8.49521e-05	0	0.000339809	0.000169904	2.83174e-05	5.66348e-05	0.000169904	2.83174e-05	0.000169904	5.66348e-05	8.49521e-05	0.000396443	0.000424761	0.000283174	0	0.00101943	0.000991108	0	0.000198222	0.000254856	2.83174e-05	2.83174e-05
s__unclassified_g__Tannerella	0.000424761	0.000141587	2.83174e-05	0.000141587	0.000226539	0.000226539	0	0.00127428	0.000792887	0.000141587	0.00203885	0.000283174	0.000396443	0.00189726	0.00101943	0.00237866	0.000509713	0.00186895	0.000424761	0.00184063	0.00118933	8.49521e-05	0.000169904	0	0.000736252	0.000226539	0	0.000849521	0.000991108	0.000311491	0.000254856	0.00121765	0.000877839	0.000453078	8.49521e-05	0.00133092	0.000849521	0.000424761	0.000934474	0.000169904	0.0006513	0	0.00385116	0.000368126	0	0.000821204	0.000368126	0.00011327	0.000707935
s__unclassified_g__Treponema	0	0.000198222	0.000141587	0.00478564	5.66348e-05	0.000424761	0.000283174	0	0.000141587	0	0.00155746	0.000481395	0.000453078	0.000792887	0.00484227	8.49521e-05	0.00631478	0.00223707	0.000169904	0	0.0006513	5.66348e-05	0.00011327	0.000226539	0.000792887	0.00506881	0	0.000311491	0.000566348	0.00288837	0.00011327	0.000453078	0.0130826	0.00127428	0.00127428	0.00546525	0.00787223	0.0334428	0.000821204	0.00011327	0.00203885	0.00467237	0.00475732	8.49521e-05	2.83174e-05	0.000141587	0.000226539	2.83174e-05	0.00240698
s__unclassified_g__Veillonella	0.000566348	0.00263352	0.000481395	0.00011327	0.000622982	0.0011327	0.00107606	0.0006513	0.000821204	0.000311491	0.000792887	0.00011327	0.000141587	0.000622982	0.00175568	0.000849521	0.000169904	0.00011327	0.000707935	0.000736252	0.00101943	8.49521e-05	0.00011327	0.000509713	0.000877839	0.000368126	0.00011327	0.000254856	0.00249193	0.000169904	0.000622982	0.0019539	0.000198222	8.49521e-05	0.000764569	0.000707935	0.000622982	0.000849521	0.000368126	0.000339809	0.00053803	0.000169904	0.000141587	0.000594665	0.000849521	0.00011327	0.000311491	0.000254856	0.000283174
s__unclassified_g__Wolinella	0	0	0	0	0	0	0	0	0	0	2.83174e-05	0	0	0	0	0	0	0.000169904	0	0	0	0	0	0	0	0.000283174	0	0	0	0	0	0	0	0	0	0	2.83174e-05	0	0.00011327	0	0.000226539	0.000198222	0.000141587	0	0	0	0	0	0
s__unclassified_g__XIII_AD3011_group	0	0	0	0	0	0	0	0	0	0	0	0	0	0	0	0	0	5.66348e-05	0	0	0	0	0	0	0	0.000254856	0	0	0	0	0	0	2.83174e-05	2.83174e-05	0	0	0	2.83174e-05	0.000141587	2.83174e-05	0	0	0	0	0	0	0	0	0
s__unclassified_g__norank_f__Cardiobacteriaceae	0	0	0	0	0	0	0	0	0	0	0	0	0	0	0	0	0	0	0	0	0	0	0	0	0	0	0	0	0	0	0	0	0	0	0	0	0	0	0	0	0.000481395	0	0	0	0	0	0	0	0
s__unclassified_g__norank_f__Leptotrichiaceae	0	0	0	0	0	0	0	0	0	0	0	0	0	0	0	0	0	0	0	0	0	0	0	0	0	0	0	0	0	0	0	0	0	0	0	2.83174e-05	0	0.0459874	0	0.0283174	0	0	0	0	0	0	0.00387948	0	0
s__unclassified_g__norank_f__Saccharimonadaceae	2.83174e-05	0	8.49521e-05	2.83174e-05	0	0	0	0.000226539	0	5.66348e-05	8.49521e-05	2.83174e-05	0.000226539	0.00011327	0.000141587	0.000566348	0.00011327	0	5.66348e-05	0	0.000283174	8.49521e-05	0.000198222	2.83174e-05	0	0.000169904	0	0.000169904	0.000226539	0	0.00011327	0.000311491	0.000198222	2.83174e-05	5.66348e-05	2.83174e-05	0	2.83174e-05	0.000396443	2.83174e-05	0.00011327	0.000141587	2.83174e-05	0.000141587	5.66348e-05	0	0.000254856	0	2.83174e-05
s__unclassified_g__norank_f__norank_o__Absconditabacteriales_SR1	0.000792887	0.000481395	0.00220876	0.001784	0	0.00118933	0.000198222	0.000339809	2.83174e-05	2.83174e-05	0.00436088	0.000594665	8.49521e-05	0.00574843	0.000906156	0	0.000339809	0.00158577	0.000566348	0.000764569	0.00133092	0	0	0.000169904	0.00135923	0.00671122	2.83174e-05	0.000594665	0.000396443	0.00101943	0.00243529	0.00104774	0.000934474	0.00118933	8.49521e-05	0.00257688	0.0146684	0.00110438	0.000169904	0.000934474	0.00413434	0.000169904	0.000339809	0.000226539	8.49521e-05	0.0058617	0.000283174	5.66348e-05	0.00011327
s__unclassified_g__norank_f__norank_o__Clostridia_UCG-014	0.000368126	0.000169904	2.83174e-05	0	0.00011327	0.000198222	2.83174e-05	8.49521e-05	0.00011327	8.49521e-05	0.000396443	0.00011327	0.000169904	0.00215212	0.000368126	0.000594665	0.000169904	0.000368126	0.00152914	0.00144419	0.000679617	0.0006513	0.000594665	2.83174e-05	0.000481395	0.00141587	0.000198222	0.000198222	0.000566348	0.000141587	0.000792887	0.000424761	0.000368126	0.00011327	0.000311491	0.000339809	0	8.49521e-05	0.00124596	0	0.000509713	2.83174e-05	5.66348e-05	0.000283174	5.66348e-05	0.00300164	0.000198222	0.000821204	0.000311491
s__unclassified_g__norank_f__norank_o__Kapabacteriales	0	0	0	0	0	0	0	0	0	0	0	0	0	0	0	0	0	0	0	0	8.49521e-05	0	0	0	0	0	0	0	0	2.83174e-05	0	0	0	0	0	0	0	0	0	0	0	0	0	0	0	0	0	0	0
s__unclassified_g__norank_f__norank_o__Peptostreptococcales-Tissierellales	0	0	0	0	0	0	0	0	0	0	0	0.000169904	0	5.66348e-05	0.000679617	0	0.00011327	0.000764569	0	0	0	0	0	0	0	0.000396443	0	0	5.66348e-05	0.000226539	0	0	0	2.83174e-05	0	0	0.000283174	0.000283174	0.00164241	0	0.000792887	0	0	0	0	0.000169904	0.000906156	0	0
s__unclassified_g__norank_f__norank_o__norank_c__Dojkabacteria	0	0	0	2.83174e-05	0	0	0	0	0	0	0	0	0	0	5.66348e-05	0	0	8.49521e-05	0	0	0	0	0	5.66348e-05	0	0	0	0	0	0.00011327	0	0	2.83174e-05	5.66348e-05	2.83174e-05	0	0	0	0.000198222	0	0	0	0	0	0	0	2.83174e-05	0	0
s__unclassified_g__norank_f__p-2534-18B5_gut_group	0	0	0	0	0	0	0	0	0	0	0	0	0	0	0	0.000226539	0	0	0	0	0	0	0	0	0	0	0	0	0	0	0	0	0	0.000141587	0	0	0.00011327	0	0	0	0	0	0	0	0	0	0	0	0
s__unclassified_k__norank_d__Bacteria	0.0006513	0.00283174	0.00235034	0.00243529	0.0013026	0.00127428	0.00133092	0.00164241	0.000339809	0.000481395	0.00308659	0.00883502	0.00116101	0.00127428	0.00133092	0.00121765	0.00189726	0.0011327	0.0019539	0.000509713	0.00169904	0.00220876	0.00229371	0.00220876	0.00184063	0.000821204	0.00308659	0.00104774	0.00220876	0.00235034	0.00294501	0.00373789	0.00382285	0.00302996	0.001784	0.0019539	0.00433256	0.00141587	0.00382285	0.0019539	0.00158577	0.00557852	0.00116101	0.00138755	0.0071643	0.000424761	0.0058617	0.00220876	0.00189726
s__unclassified_o__Bacteroidales	0	0	0	0.000198222	0	0	0	0	0	0	0	0	0	0	0	0	0.00011327	0	0	0	0	0	0	0	5.66348e-05	0.000509713	0	0	0	0	0	0	0	0	0	0	5.66348e-05	0	2.83174e-05	5.66348e-05	8.49521e-05	0	0	0	0	5.66348e-05	0	5.66348e-05	0
s__unclassified_o__Lactobacillales	0.00314323	0.00625814	0.00495554	0.00416266	0.000991108	0.00512545	0.00430424	0.00235034	0.000396443	0.00101943	0.00427592	0.0116668	0.00215212	0.00464405	0.0013026	0.00322818	0.00373789	0.000141587	0.00365294	0.000934474	0.00302996	0.00317155	0.00501218	0.00413434	0.00365294	0.00053803	0.00546525	0.00127428	0.00563516	0.00489891	0.00504049	0.00631478	0.00257688	0.00532367	0.0103642	0.00569179	0.00461573	0.00404939	0.0084669	0.00999604	0.00161409	0.0102509	0.00441751	0.00597497	0.0142436	0.0032565	0.00942969	0.00747579	0.00294501
s__unclassified_o__Saccharimonadales	2.83174e-05	5.66348e-05	0	5.66348e-05	0.000141587	0.000254856	0	0.000594665	0	0	0.000453078	0	0.0006513	0.000141587	2.83174e-05	0.000368126	0.00011327	8.49521e-05	0	0	0.000169904	0	0	0	8.49521e-05	0	0	0.000141587	0.000254856	0.00011327	0	5.66348e-05	0.00144419	0	0.000141587	0.000198222	0	2.83174e-05	5.66348e-05	0	0.00011327	0	0.000481395	0	0	8.49521e-05	2.83174e-05	0	0.000311491
s__unclassified_o__Sphingobacteriales	0	0	0	0	0	0	0	0	0	0	0	0	0	0	0	0	5.66348e-05	0	0	0	0	0	0	0	0	0	0	0	0	0	0	0	0	0	0	0	0	0	0	0	0	0	0	0	0	0	0	0	0
s__unclassified_p__Firmicutes	0	0	0	0	0	0	0	0	0	0	0	0	0	0	0	0	0	0	0	0	0	0	0	0	0	0	0	0	0	0	0	0	0	0	0	0	0	0	0	0	0	0	0	0	0	0	0	0	0
s__uncultured_Actinomyces_sp._g__Actinomyces	2.83174e-05	0	0	0	0	0	0	0	0	0	0	0	0	0	0	8.49521e-05	5.66348e-05	0	0	0	2.83174e-05	0	0	0	0	0.000198222	0	0	0	0	0	0	0.000396443	0.0006513	0	0.000198222	2.83174e-05	0	5.66348e-05	0	0	0	8.49521e-05	0	0	0.000198222	0	0	0
s__uncultured_Anaeroplasmataceae_bacterium	0	0	0	0	0	0	0	0	0	0	0	0	0	0	0	0	2.83174e-05	2.83174e-05	0	0	0	0	0	5.66348e-05	0	8.49521e-05	0	0	0	2.83174e-05	0	0	8.49521e-05	2.83174e-05	0	2.83174e-05	0	0	0	0	0	0	0	0	0	5.66348e-05	2.83174e-05	0	0
s__uncultured_Bacteroidetes_bacterium_g__Alloprevotella	0.000198222	0.000736252	0	2.83174e-05	0	0.000198222	0.000453078	8.49521e-05	0	0	0.00011327	0	0.000481395	0.000594665	2.83174e-05	0	0.000169904	0	0.000311491	0.00356799	0.000453078	5.66348e-05	0.000283174	0	0.000396443	5.66348e-05	0.000141587	2.83174e-05	0.000906156	0.000141587	8.49521e-05	0	2.83174e-05	0	0.00053803	0.000424761	0	8.49521e-05	0.000368126	2.83174e-05	0.000169904	0	0	2.83174e-05	0.00011327	5.66348e-05	0	0.000141587	0.000169904
s__uncultured_Bacteroidetes_bacterium_g__norank_f__F082	0	0	5.66348e-05	0.000169904	0	0	0	0	0	0	0.000141587	2.83174e-05	0	0	0	0	5.66348e-05	0.000226539	0	0	2.83174e-05	0	0	0	0	0.000141587	0	0	0	0	0	0	2.83174e-05	0	2.83174e-05	0	0	0	0.000169904	0	2.83174e-05	0	0	0	0	8.49521e-05	0	0	0
s__uncultured_Bergeyella_sp.	0.000339809	5.66348e-05	0.00226539	0.00116101	0.00011327	2.83174e-05	0.000764569	8.49521e-05	2.83174e-05	0	0.00169904	0.00133092	0.000141587	0.000792887	2.83174e-05	8.49521e-05	0.00243529	0.000821204	8.49521e-05	0	8.49521e-05	0	0	2.83174e-05	0.00011327	0	8.49521e-05	0.001784	0.000509713	0.00421929	0.000622982	0.000254856	0.000849521	0.0013026	0.00053803	0.00430424	8.49521e-05	0.000283174	0.00011327	0.0011327	0.000849521	0.00101943	5.66348e-05	0.00399275	0.000226539	0.00368126	2.83174e-05	0.000368126	0.00011327
s__uncultured_Candidatus_Saccharibacteria_bacterium_g__norank_f__Saccharimonadaceae	0.00127428	0.000198222	0.00164241	0.000764569	0.001784	0.000283174	8.49521e-05	0.00237866	0.00226539	0.00175568	0.0026052	0.00121765	0.00535199	0.00203885	0.00138755	0.00886334	0.00141587	0.00302996	0.000424761	0	0.00594665	0.00181231	0.00169904	0.00053803	0.000509713	0.0126296	0	0.015433	0.00322818	0.00235034	0.00308659	0.00359631	0.00770233	0.00135923	0.000254856	0.00152914	0.00283174	0.0013026	0.00220876	0.00104774	0.00362462	8.49521e-05	0.00286006	0.000821204	0.000622982	0.000764569	0.00787223	0.000283174	0.000311491
s__uncultured_Capnocytophaga_sp.	0.000934474	0.000141587	0.0006513	0.000566348	0.000254856	0.000226539	0.00269015	0.000906156	5.66348e-05	0.000226539	0.00288837	0.00444583	0.00161409	0.00189726	0.000424761	0	0.000424761	0.000991108	0.00138755	0	0.000594665	5.66348e-05	0.000566348	0.000198222	0.00152914	0	0.000198222	0.000198222	0.000906156	0.000849521	0.000934474	0.000566348	0.00189726	0.00274679	0.00379453	0.00158577	0	0.000396443	0.000368126	0.00294501	0.00226539	0.000283174	0.00235034	0.00252025	0.000622982	0.000509713	0.000198222	0.000934474	0.000368126
s__uncultured_Cardiobacterium_sp.	0	2.83174e-05	0	0	0.0006513	0	0.000991108	0.000481395	0	0	0.000622982	0	0	0.00053803	0	0	0	0.000226539	0	0	0	0	0	0	0	0	0	0	8.49521e-05	0	0	0	0	0	0	0	0	8.49521e-05	0	0	0.000226539	0	0	0	0	0.00011327	0	0	0
s__uncultured_Clostridiales_bacterium_g__XIII_AD3011_group	0	0	0	0	0	0	0	0	0	0	0	0	0	0	0	0	2.83174e-05	0.000622982	0	0	0	0	0	0	0	0	0	0	0	0	0	0	2.83174e-05	0	0	0	0	0.000169904	0.001784	5.66348e-05	0	0	0	0	0	0	0	0	0
s__uncultured_Erysipelotrichaceae_bacterium_g__Erysipelotrichaceae_UCG-006	2.83174e-05	2.83174e-05	0.00011327	0	2.83174e-05	2.83174e-05	0	0	2.83174e-05	0	8.49521e-05	0	2.83174e-05	8.49521e-05	5.66348e-05	0	0	0.00011327	2.83174e-05	0	0	0	0	2.83174e-05	0	0.000169904	0	0.000169904	5.66348e-05	2.83174e-05	2.83174e-05	2.83174e-05	0	5.66348e-05	0	2.83174e-05	2.83174e-05	2.83174e-05	2.83174e-05	2.83174e-05	8.49521e-05	0	0	2.83174e-05	0	0.000283174	0	0	0
s__uncultured_Eubacteriaceae_bacterium_g__Mogibacterium	0	0	0	0	0	0	0	0	0	0	0	0	0	0	0	0	0	2.83174e-05	0	0	0	0	0	0	0	2.83174e-05	0	0	0	0	0	0	0	0	0	0	0	0	0	0	0	0	0	0	0	0.000226539	0	0	0
s__uncultured_Eubacteriaceae_bacterium_g__XIII_AD3011_group	0	0	0	0.00011327	0	0	0	0	0	0	0	0	0	8.49521e-05	8.49521e-05	0	8.49521e-05	0.00104774	0	0	0.000169904	0	5.66348e-05	0	0	0.000453078	0	0	0	0.000198222	0	2.83174e-05	0.000141587	0.000707935	5.66348e-05	0.00053803	0.000226539	5.66348e-05	0.000594665	0.000283174	0.0006513	0	0.00107606	0	2.83174e-05	0.00133092	0	2.83174e-05	0
s__uncultured_Lachnospiraceae_bacterium_g__Lachnospiraceae_NK3A20_group	0	0	0	0	0	0	0	0	0	0	2.83174e-05	0	0	0	0	0	0	0.000169904	0	0	0	0	0	0	0	0	0	0	0	0	5.66348e-05	0	2.83174e-05	0	0	5.66348e-05	0	0	2.83174e-05	2.83174e-05	0.000169904	0	0	0	0	0	0	0	0
s__uncultured_Lachnospiraceae_bacterium_g__Oribacterium	0	2.83174e-05	5.66348e-05	0	0	2.83174e-05	2.83174e-05	0.000254856	0	5.66348e-05	5.66348e-05	2.83174e-05	8.49521e-05	2.83174e-05	0.000311491	0	0.000283174	0.000169904	5.66348e-05	0	5.66348e-05	2.83174e-05	2.83174e-05	5.66348e-05	5.66348e-05	0.000453078	0	0.000226539	0.000254856	0.000283174	5.66348e-05	0.00011327	0	0.000141587	0	8.49521e-05	2.83174e-05	0.000339809	2.83174e-05	0.000226539	0.000679617	0	0.000254856	0	0	0.00161409	0.000141587	8.49521e-05	0.000169904
s__uncultured_Lautropia_sp._g__Comamonas	0.000198222	0	0	0	0	0	0	0.000481395	0	0	0.000226539	0.000198222	0	0	2.83174e-05	0	0	0.000254856	8.49521e-05	0	0	0	0	0	0	0	0	0	5.66348e-05	0	0.000283174	0	0	0	0	0	0	0	0	0.000622982	5.66348e-05	0	0	5.66348e-05	0	0	0	0.00011327	0.00011327
s__uncultured_Mollicutes_bacterium_g__UCG-004	0	0	0	0	0	0	0	0	0	0	0	0	0	0	0	0	0	5.66348e-05	0	0	0	0	0	0	0	0	0	0	0	2.83174e-05	0	0	0	0	0	0	0	0	0	0	0.000311491	0	0	0	0	5.66348e-05	2.83174e-05	0	0
s__uncultured_Olsenella_sp._g__Olsenella	0	0	0	0	0	0	0	0.000141587	0	0	0	0	0	2.83174e-05	0	0	0	0	0	0	0	0	0	0	0.00011327	0.00124596	0	0	0	0	0	2.83174e-05	0	2.83174e-05	0	0	0	0	0	0	0	0	0	0	0	0	5.66348e-05	0.000169904	0
s__uncultured_Peptostreptococcaceae_bacterium_g__Murdochiella	0	0	0	0	0	0	0	0	0	0	0	0.000198222	0	0	0	0	0	0.0011327	0	0	0	0	0	0	0	5.66348e-05	0	0	0	0	0	0	0	0	0	0	0	0.000991108	5.66348e-05	0	0.00133092	0	0	0	0	0.00101943	0	0	0
s__uncultured_Peptostreptococcus_sp._g__norank	0	0	0	0	0	0	0	0	0	0	0	0	0	0	0	2.83174e-05	0	0.00107606	0	0	0	0	0	0	0	0	0	0	0	0	0	0	0	0	0	0	0.000622982	0	0	0	0	0	0	0	0	0	0	0	0
s__uncultured_Prevotella_sp._g__Prevotella	2.83174e-05	0	8.49521e-05	0	0	2.83174e-05	0	2.83174e-05	0.000311491	0.00101943	0.000254856	0	2.83174e-05	0.000707935	0	0	0	8.49521e-05	0.00232203	0.00257688	0.00492722	0.00954296	0.00011327	0	8.49521e-05	0.00220876	2.83174e-05	0	0.00011327	2.83174e-05	0	0.00011327	0	0	0	0	0.000311491	0.000141587	2.83174e-05	0	0	0	2.83174e-05	0	2.83174e-05	2.83174e-05	5.66348e-05	0.00164241	8.49521e-05
s__uncultured_Prevotella_sp._g__norank	2.83174e-05	0	0	2.83174e-05	0.000622982	0	0	0	0	2.83174e-05	0.00011327	0	2.83174e-05	0	0	0	0	2.83174e-05	0	0	0.000283174	0	0	0	2.83174e-05	0.0006513	0	0	2.83174e-05	2.83174e-05	0	2.83174e-05	0	0	0	0	2.83174e-05	0.00232203	0	0	0	0	0	0	0	2.83174e-05	0.000339809	0	2.83174e-05
s__uncultured_Prevotellaceae_bacterium_g__Alloprevotella	0.000198222	0.000283174	2.83174e-05	0.000141587	0	0.000509713	0.000453078	0	0	0	0.000396443	0.000254856	8.49521e-05	0	2.83174e-05	0.00011327	0.00053803	8.49521e-05	0	8.49521e-05	0.000311491	0	0	2.83174e-05	0.000141587	0.00053803	0	2.83174e-05	0.000141587	0.000509713	0.000141587	0.000481395	0.000736252	0.000594665	0.000141587	0.000821204	0.00198222	0.000226539	0.000198222	0.000792887	0.000226539	5.66348e-05	0.000283174	5.66348e-05	2.83174e-05	0.00164241	0	8.49521e-05	0
s__uncultured_Propionibacteriaceae_bacterium_g__Aestuariimicrobium	0	0	0	0	0	0	0	0	0	0	0	0	0	0	0	0	0	2.83174e-05	0	0	0	0	0	0	0	0	0	0	0	2.83174e-05	0	0	0	0	0	0	0	0	0	0	0	0	0	0.000453078	0	0	0	0	0
s__uncultured_Pyramidobacter_sp.	0	0	0	0	0	0	0	0	0	0	0	0	0	0	0	0	5.66348e-05	0	0	0	0	0	0	0	0	2.83174e-05	0	2.83174e-05	0	0	0.000396443	0.000141587	8.49521e-05	0	0	0	0	0	0	0	0	0	0	0	0	0	0	2.83174e-05	0
s__uncultured_Selenomonas_sp._g__norank	0	0	2.83174e-05	0	0	0	2.83174e-05	0	0.000226539	0	5.66348e-05	0	0	0	0	0	0	0	0.0019539	0	0.00458742	0.000311491	0	0	8.49521e-05	0.000254856	0	0.000764569	0.000424761	0	0.000339809	2.83174e-05	5.66348e-05	0	0	2.83174e-05	0	0.000141587	2.83174e-05	0	0	0	0	0	0	2.83174e-05	0	0.000368126	0
s__uncultured_Synergistetes_bacterium_g__Fretibacterium	0.00198222	0.00155746	5.66348e-05	0.00572011	0.00175568	0.000934474	0.000792887	0.00274679	0.00438919	2.83174e-05	0.000509713	0.00249193	2.83174e-05	0.00167073	0.0144135	0.000934474	0.000509713	0.00263352	0.00302996	0	0.000453078	0.000169904	0.000283174	8.49521e-05	0.00127428	0.00931642	2.83174e-05	0.00843858	0.000821204	0.00127428	0.000736252	0.000622982	0.00339809	0.00053803	0.000141587	0.00659795	0.00419097	0.00274679	0.000339809	0.00353967	0.00815541	0.000368126	0.00053803	0.000198222	0.00011327	0.000764569	0.00192558	0.000141587	0.00161409
s__uncultured_bacterium_g__Abiotrophia	0.00141587	0	0.00385116	0.00288837	2.83174e-05	0.00252025	0.000368126	0.000934474	0	0	0	0.00750411	0.000424761	0.000198222	0.000254856	0.00257688	0.000566348	0.00121765	0.000169904	0	0.00133092	2.83174e-05	2.83174e-05	0	0.00144419	0.000566348	0	0.00824036	0.000934474	0.00410602	0.00053803	0.000368126	0.00249193	0.00252025	0.00186895	0.0157445	0.00705103	0.00161409	0.000141587	0.00577675	8.49521e-05	0.0157445	0.00393612	0.0107606	0.0105907	0.00209549	0.00368126	0.000283174	0.000141587
s__uncultured_bacterium_g__Acholeplasma	0	0	0	0	0	0	0	0	0	0	0	8.49521e-05	0	0	0	0	0	0	0	0	0	0	0	0	0	0	0	0	0	0	0	0	0	0	0	0	0	0	0	0	0.000283174	0	0	0	0	0	0	0	0
s__uncultured_bacterium_g__Aggregatibacter	0.00430424	0.00011327	0.000141587	0.00283174	0.00308659	0.00169904	5.66348e-05	0.00382285	0.000254856	0	0.000509713	0.006513	0.000679617	0.000566348	0.00158577	0	0.000396443	0.00368126	0.000849521	2.83174e-05	0	2.83174e-05	5.66348e-05	0.00011327	0.000339809	0.00011327	2.83174e-05	0.00155746	0.00104774	0.00235034	0.000707935	0.00053803	0.00172736	0.000311491	0.000934474	0.000424761	0.000424761	0.000339809	8.49521e-05	0.000198222	0.00526703	0.00495554	0.000509713	0.00110438	0.000254856	0.000707935	0.00101943	0.000368126	0.00118933
s__uncultured_bacterium_g__Alysiella	0	0.00011327	0	0	0	0.000141587	0.000169904	5.66348e-05	0	0	2.83174e-05	0	0.000141587	8.49521e-05	0.000198222	0	5.66348e-05	0	0	8.49521e-05	0	0	0.000169904	0	5.66348e-05	0	0	0	2.83174e-05	0	0	8.49521e-05	0	0	0	0	0	0	0	0	2.83174e-05	0	0	2.83174e-05	0	0	2.83174e-05	0	0
s__uncultured_bacterium_g__Anaerococcus	0	0	0	0	0	0	0	0	0	0	0	0	0	0	0	0	0	0	0	0	0	0	0	0	0	2.83174e-05	0	0	0	0	0	0	0	0	0	2.83174e-05	0	0	0	0	0	0	0	0	0	0	2.83174e-05	0	0
s__uncultured_bacterium_g__Atopobium	0.000198222	0.000311491	0.000424761	0.000226539	0.0006513	0.000368126	0.00011327	0.00107606	0.000453078	0.00583338	0.00121765	8.49521e-05	0.000141587	0.00376621	0.000679617	0.000311491	2.83174e-05	0.000198222	0.0006513	0.00218044	0.00167073	0.00215212	0.000283174	0.000254856	0.000509713	0.00218044	0.000254856	0.000509713	0.0019539	0.000311491	0.000679617	0.000509713	0.000622982	0.000198222	0.000254856	0.000339809	0.000934474	0.00169904	0.000368126	5.66348e-05	0.000707935	2.83174e-05	2.83174e-05	0.00011327	0.000509713	8.49521e-05	0.00150082	0.000821204	0.00116101
s__uncultured_bacterium_g__Bergeyella	0.000821204	0.00138755	0.00144419	0.00127428	0.000339809	0.000622982	0.000764569	0.00053803	0.000424761	5.66348e-05	0.000962791	0.00138755	0.00124596	0.000991108	0.000396443	0.00138755	0.000764569	0.000169904	0.000368126	0.000283174	8.49521e-05	0	0.000283174	0.000283174	0.000906156	0.000226539	0.000481395	0.000396443	0.00107606	0.00328482	0.000849521	0.000254856	0.00118933	0.00226539	0.00286006	0.0167639	0.000141587	0.000622982	0.000481395	0.00317155	0.000821204	0.00101943	0.000991108	0.00625814	0.000481395	0.00127428	0.000368126	0.000453078	0.000339809
s__uncultured_bacterium_g__Candidatus_Saccharimonas	0.000934474	0.000509713	2.83174e-05	0.0014725	0.000226539	0.000962791	0	0.00101943	5.66348e-05	0.000283174	0.00138755	0.000141587	0.000198222	0.000481395	0.00399275	0.00181231	0.000707935	0.00133092	0.000311491	0.00011327	0.000594665	8.49521e-05	0.000849521	0	0.000962791	0.00379453	0.000169904	0.000141587	0.000368126	0.00138755	0.000736252	0.000396443	8.49521e-05	0.000453078	8.49521e-05	0.00192558	0.000311491	5.66348e-05	0.000849521	0	0.000396443	0.000226539	0.000594665	0.000169904	2.83174e-05	0.0006513	0.000566348	2.83174e-05	0.000198222
s__uncultured_bacterium_g__Candidatus_Tammella	0	0	0	0	0	2.83174e-05	0	0	5.66348e-05	0	0	0	0	0	0	2.83174e-05	0	0	0	0	0	0	0	0	0	2.83174e-05	0	2.83174e-05	0	2.83174e-05	0	0	0	0	0	5.66348e-05	2.83174e-05	0	0	2.83174e-05	2.83174e-05	0	0	0	0	2.83174e-05	0	0	0
s__uncultured_bacterium_g__Cardiobacterium	0.000254856	0.000198222	0.00110438	0.000934474	0.0021238	0.000481395	0.0026052	0.00243529	0.00235034	0.000792887	0.00283174	0.00121765	0.00246361	0.000821204	0.000453078	0.00240698	0.000962791	0.00107606	0.000453078	5.66348e-05	0.000141587	2.83174e-05	0.000254856	0.000991108	0.000736252	0.000396443	0.000169904	0.000764569	0.000226539	0.000311491	0.00144419	0.000311491	0.000396443	0.000821204	0.000141587	0.00376621	0.000141587	0.000169904	0.000594665	0.000311491	0.000736252	0.0006513	0.00127428	0.00169904	0.000169904	0.000481395	5.66348e-05	0.00053803	0.0013026
s__uncultured_bacterium_g__Catonella	0.000849521	0.000509713	0.000311491	0.000509713	0.000821204	0.000962791	0.000198222	0.000906156	0.000424761	0.000368126	0.000622982	0.000169904	0.000368126	0.000283174	0.000764569	0.000311491	0.00297333	0.00370958	0.000622982	0.000311491	0.000424761	5.66348e-05	0.000424761	0.000226539	0.000424761	0.00124596	0.000509713	0.000169904	0.000424761	0.000934474	0.00053803	0.000198222	0.00206717	0.000226539	0.000254856	0.000481395	0.00254856	0.00141587	0.000424761	0.000226539	0.000622982	0.00011327	0.000311491	0.000311491	0	0.0014725	0.000254856	8.49521e-05	0.000254856
s__uncultured_bacterium_g__Centipeda	0.000906156	0.000311491	0.000226539	0.00107606	0.000849521	0.000339809	0.000594665	0.00220876	0.0191142	0.000594665	0.00167073	0.000396443	0.00053803	0.0006513	0.00750411	0	0.000424761	0.00133092	0.00110438	0	0.00362462	8.49521e-05	5.66348e-05	0	0.000849521	0.00481395	0	0.00481395	0.00223707	0.000481395	0.00271847	0.0011327	0.00226539	0.000424761	0.00011327	0.00167073	0.00518208	0.00164241	0.000509713	0.000962791	0.00133092	0.000226539	0.000707935	0.000509713	0.000821204	0.00283174	0.000906156	0.000481395	0.00110438
s__uncultured_bacterium_g__Dolosigranulum	0	0	5.66348e-05	2.83174e-05	0	0	0	0	0	0	0	0	0	0	0	0	0	0	0	0	0	0	0	0	2.83174e-05	0	0	0	0	0	0.00144419	0	0	0	0	0	0	0	0	0	0	0	0	0	0	0	2.83174e-05	0	0
s__uncultured_bacterium_g__Eikenella	0.000764569	2.83174e-05	0.000283174	0.00167073	0.000453078	0.000962791	0.00770233	0.00169904	0.000169904	0	0.00133092	0.00104774	0.00201053	0.00150082	0.000339809	0.0006513	0.000509713	0.000509713	0.00053803	5.66348e-05	0.000481395	5.66348e-05	2.83174e-05	0	0.000424761	0.000311491	2.83174e-05	0.00104774	0.000509713	0.00101943	0.00101943	0.000283174	0.000254856	5.66348e-05	0.00011327	0.00184063	0.000226539	0.000594665	0.000169904	0.000792887	0.000906156	0.00053803	0.000339809	0.001784	0.000424761	0.000509713	0.000169904	0.000283174	0.000396443
s__uncultured_bacterium_g__Endomicrobium	0.000141587	0	0	0.000339809	0	0	0	0	0	0	0	8.49521e-05	0	0	0	0	0	5.66348e-05	0	0	0	0	0	0	0	2.83174e-05	0	0	0	0.00011327	0	0	0	0	0	0	0.000169904	0.000424761	2.83174e-05	0	0.000594665	0	0	0	0	0.000169904	0	0	0
s__uncultured_bacterium_g__Eubacterium_nodatum_group	2.83174e-05	0	0	0	0	0	0	0	0	0	2.83174e-05	0	2.83174e-05	2.83174e-05	2.83174e-05	0	5.66348e-05	0.000226539	0	0	2.83174e-05	0	0	2.83174e-05	0	0.000198222	0	2.83174e-05	0	2.83174e-05	0	0	2.83174e-05	0	0	2.83174e-05	0.00011327	2.83174e-05	2.83174e-05	5.66348e-05	0.00011327	0	0.00011327	0	0	8.49521e-05	2.83174e-05	0.000198222	0
s__uncultured_bacterium_g__Eubacterium_yurii_group	0.0011327	0.000169904	0	0.00135923	0.000254856	0.00124596	0.000509713	8.49521e-05	0.00152914	0.000141587	0.000764569	0.000453078	0.000764569	0.000254856	0.000566348	0.000453078	0.00158577	0.00141587	2.83174e-05	0	0.000198222	5.66348e-05	0	2.83174e-05	0.000736252	0.000566348	2.83174e-05	0.000339809	0.000453078	0.000169904	8.49521e-05	0.000254856	0.000339809	0.000453078	2.83174e-05	0.000594665	0.000254856	0.000311491	2.83174e-05	0.000339809	0.00101943	0	0.00257688	0.000339809	2.83174e-05	0.000453078	2.83174e-05	0	2.83174e-05
s__uncultured_bacterium_g__F0058	0.00203885	0.00133092	8.49521e-05	0.000368126	0.0086368	0.00450246	0.000226539	0.000424761	0.00775896	0	0.0014725	0.00053803	0.00206717	0.00101943	0.000311491	0	0.000736252	0.00240698	0.000311491	2.83174e-05	0.000198222	2.83174e-05	0.00053803	5.66348e-05	0.000368126	0.00192558	0	0.000679617	0.0006513	0.000198222	0.00118933	0.00118933	0.00274679	0.000736252	0	0.0011327	0.00116101	0.000396443	0.000396443	0.00127428	0.0107889	0.000396443	0.00504049	0.000339809	2.83174e-05	0.00158577	0.000877839	2.83174e-05	0.00184063
s__uncultured_bacterium_g__F0332	0.000509713	0.00011327	0.00161409	2.83174e-05	0.000424761	5.66348e-05	5.66348e-05	0.000764569	0	0.000339809	0.000594665	0.000254856	0	0.000339809	0.00175568	0	0.00011327	0.000169904	0.0013026	0	0.00365294	0.000396443	0	0.000622982	0.000141587	0	0.000169904	8.49521e-05	0.000254856	2.83174e-05	0.000594665	0.00107606	0.000566348	0.000254856	0	0.00011327	0.000622982	0.000396443	5.66348e-05	0.000453078	0.000368126	5.66348e-05	2.83174e-05	0.000283174	0.000368126	0	0	0.00124596	0.000481395
s__uncultured_bacterium_g__Fastidiosipila	0	0	0	0	0	0	0	0	0	0	0	0	0	0	0	0	0	0	0	0	0	0	0	0	0	0	0	0	0	0	0	0	0	0	0	0	0	0	0	0	0	0	0	0	0	2.83174e-05	0	0	0
s__uncultured_bacterium_g__Gemella	0.0563233	0.00917483	0.062808	0.00175568	0.00654132	0.0346605	0.00492722	0.00807045	0.0119216	0.00104774	0.0139038	0.0143852	0.0052104	0.00535199	0.016056	0.0483944	0.0268732	0.00206717	0.0102226	0.00404939	0.00784391	0.0026052	0.0128844	0.0186045	0.0244945	0.00478564	0.00464405	0.0132809	0.0250609	0.01784	0.0342074	0.0173302	0.0108172	0.0382001	0.119981	0.086368	0.0195107	0.0255989	0.0170471	0.0447698	0.00821204	0.0107606	0.0563799	0.0493006	0.0237583	0.0175851	0.0267316	0.015348	0.00940137
s__uncultured_bacterium_g__Granulicatella	0.000962791	0.000254856	0	2.83174e-05	2.83174e-05	0.00693776	0.000283174	0	0	0	0.000368126	0.00172736	0	0	0	0.00138755	0.0027751	0.000594665	0.000679617	0	0.000424761	0	0	0.000169904	0.000198222	0	0	0.000594665	0.000509713	0.0027751	0.000594665	8.49521e-05	0	0.00334145	0	0.00404939	0.000169904	0.00237866	0.00104774	0.00999604	0.000254856	0.000368126	0.016594	0.00506881	5.66348e-05	0.000453078	0.0021238	5.66348e-05	5.66348e-05
s__uncultured_bacterium_g__Haemophilus	0.000396443	0.00011327	0	0.000141587	0	0.000396443	5.66348e-05	0	0.000141587	0	0	0.000254856	0.00011327	0	0	0.000707935	0.000169904	0.000141587	2.83174e-05	0	0	0	0	0	8.49521e-05	0	0	0	0	0.00150082	0.000254856	0.000169904	8.49521e-05	0.000396443	5.66348e-05	2.83174e-05	0	2.83174e-05	2.83174e-05	0	0.000339809	0.000169904	0.000141587	2.83174e-05	0	0.000226539	0	0	0
s__uncultured_bacterium_g__Johnsonella	0.000368126	0.000141587	0.00011327	0.000509713	0.000368126	0.000396443	0.000594665	0.000453078	0.00730588	8.49521e-05	0.000849521	0.000368126	0.000679617	0.000339809	0.000679617	0.000594665	0.000991108	0.00127428	0.000594665	0.000509713	0.00053803	2.83174e-05	0.000169904	0	0.000283174	0.000622982	0	0.000254856	0.000424761	0.00053803	0.000169904	0.000736252	0.00158577	0.000821204	0.000311491	0.00141587	0.000792887	0.00249193	0.000424761	0.000821204	0.00110438	0.000396443	0.00254856	0.000453078	2.83174e-05	0.000566348	0.000198222	0	0.000339809
s__uncultured_bacterium_g__Kingella	0	2.83174e-05	0.000283174	0	0.0006513	0	0.000141587	0.000906156	0.000821204	8.49521e-05	0.000141587	5.66348e-05	0	0.000226539	0.00011327	0.000339809	0.000339809	2.83174e-05	0.000198222	2.83174e-05	0.00011327	0	0.000424761	0	2.83174e-05	5.66348e-05	0.00011327	0	0	0	0	0.000141587	0	0	2.83174e-05	0	5.66348e-05	0	2.83174e-05	0	2.83174e-05	0	0	0.000198222	0.000481395	2.83174e-05	0	5.66348e-05	0.000169904
s__uncultured_bacterium_g__Knoellia	0	0	0	0	2.83174e-05	0	0	5.66348e-05	0	0	2.83174e-05	0	0	0	0	0	0	0	0	0	0	0	0	2.83174e-05	0	0	0	0	0	2.83174e-05	0	0	0	0	0	0	0	8.49521e-05	0	0	0	0	0	0	0	0	0	0	0
s__uncultured_bacterium_g__Lachnoanaerobaculum	0.000453078	0.00220876	0.000453078	0.000254856	0.00169904	0.0011327	0.00116101	0.00141587	0.00124596	0.012403	0.00209549	0.000339809	0.00269015	0.00266183	0.000906156	0.00121765	0.000821204	0.00135923	0.00201053	0.0125729	0.00359631	0.00218044	0.0032565	0	0.00370958	0.00172736	0.00192558	0.00124596	0.00206717	0.000622982	0.00274679	0.00246361	0.00155746	0.000792887	0.00184063	0.00161409	0.00308659	0.0014725	0.00314323	0.000877839	0.000821204	0.000198222	0.00201053	0.000424761	0.000849521	0.000934474	0.00308659	0.0014725	0.00243529
s__uncultured_bacterium_g__Lautropia	0.0493006	0.00198222	0.0799116	0.109475	0.00982613	0.0409753	0.00549357	0.094042	0.00181231	0.000283174	0.0818939	0.0334711	0.0132809	0.00470069	0.0182081	0.0357082	0.0453928	0.302062	0.00600328	0.000509713	0.000792887	0.000792887	0.000169904	0.00382285	0.0066829	0.00011327	0.00186895	0.0195956	0.00444583	0.0268166	0.00345472	0.0178966	0.0086368	0.0185762	0.00404939	0.00339809	0.00880671	0.00453078	0.000566348	0.00331313	0.0495271	0.00965623	0.00396443	0.0168488	0.00804214	0.00192558	5.66348e-05	0.000594665	0.00427592
s__uncultured_bacterium_g__Leptotrichia	0.0040777	0.00470069	0.00283174	0.00492722	0.00376621	0.0232203	0.0171037	0.00773065	0.00591833	0.000198222	0.00812709	0.00807045	0.0021238	0.0137056	0.00396443	0.0231919	0.000934474	0.0116101	0.00314323	0.00767401	0.0102226	0.000566348	0.00104774	0.000424761	0.0101659	0.00396443	0.00144419	0.0071643	0.0280625	0.00220876	0.0137339	0.00804214	0.00611655	0.00150082	0.00226539	0.0153197	0.00399275	0.00577675	0.00110438	0.00566348	0.00549357	0.00175568	0.00201053	0.0274679	0.00328482	0.0100244	0.00492722	0.004729	0.00572011
s__uncultured_bacterium_g__Luteibacter	0	0	0	0	0	0	0	0	0	0	0	0	0	0	0	0	0	0	0	0	0	0	0	0	0	0	0	0	0	0	0	0	0	0	0	0	0	0	0	0	0	0	0	0	0	0	5.66348e-05	0	0
s__uncultured_bacterium_g__Mobiluncus	0	0	0	0	0	2.83174e-05	0	0	0	0.000594665	0.000169904	0	8.49521e-05	0	0	5.66348e-05	0.000254856	0	0	2.83174e-05	0	0	0.00209549	0	0.000169904	0	0	0	0	0	0	2.83174e-05	0	2.83174e-05	0	0.00011327	0	0	0.000141587	0	0	0	0	0	0	0	0	0	0
s__uncultured_bacterium_g__Phaselicystis	0	0	0	0	0	5.66348e-05	0	0	0	0	0	0	0	0	0	0	0	0	0	0	0	0	0	0	0	0	0	0	0	0	0	0	5.66348e-05	0	0	0	2.83174e-05	0	0	0	0	0	0	0	0	0	0	0	0
s__uncultured_bacterium_g__Porphyromonas	0.0123464	0.0196523	0.00334145	0.0101376	0.00135923	0.0186328	0.0859999	0.00506881	0.00501218	0.00011327	0.0092881	0.00523872	0.0108739	0.0114969	0.00438919	0.0301014	0.0153763	0.00229371	0.00982613	0.0115252	0.00181231	2.83174e-05	0.000368126	0	0.0544826	0.000509713	0.0118933	0.00254856	0.0351136	0.00656963	0.013649	0.00951464	0.00866512	0.00348304	0.0406921	0.0422212	0.00305828	0.00747579	0.00495554	0.0208699	0.00818372	0.00713598	0.015348	0.0311208	0.000566348	0.033103	0.000368126	0.00283174	0.00512545
s__uncultured_bacterium_g__Prevotella	2.83174e-05	0	2.83174e-05	0	0	0	0	0	0	0	0	0	0	8.49521e-05	0	0	2.83174e-05	0	0	0	0.000509713	0	0	0.00169904	0	0.000311491	0	0	8.49521e-05	0	0	0.000226539	0	2.83174e-05	0	8.49521e-05	0.000339809	0.000169904	5.66348e-05	0	5.66348e-05	0	0	0	0	5.66348e-05	0	2.83174e-05	0
s__uncultured_bacterium_g__Propionibacterium	0	0	0	0	5.66348e-05	0	0	0.000368126	0	0.000368126	0	0.000198222	0	0	2.83174e-05	0	0	0	0.00011327	0	8.49521e-05	5.66348e-05	0	0.00011327	2.83174e-05	0	0	2.83174e-05	0	2.83174e-05	2.83174e-05	2.83174e-05	2.83174e-05	0.00011327	0	0	0	8.49521e-05	0	0	0	2.83174e-05	0	0	0	0	0.000169904	0	0
s__uncultured_bacterium_g__Pseudopropionibacterium	0.000453078	5.66348e-05	0.000792887	0.000283174	0.000396443	8.49521e-05	0.0011327	0.000792887	0.000169904	8.49521e-05	0.00053803	0.000764569	0.000877839	0.000169904	0.000877839	0.00121765	0.00101943	0.000906156	0.000311491	0	0.000226539	0	2.83174e-05	0.00053803	0.00011327	8.49521e-05	2.83174e-05	0.00104774	0.000481395	0.0011327	0.000198222	0.000453078	0.00203885	0.000509713	8.49521e-05	0.00739084	8.49521e-05	0.000424761	0.00011327	0.00155746	0.000509713	0.000764569	0.00164241	0.000679617	5.66348e-05	8.49521e-05	8.49521e-05	8.49521e-05	0.000226539
s__uncultured_bacterium_g__Pseudoramibacter	0.000792887	2.83174e-05	5.66348e-05	2.83174e-05	0.000283174	0.000679617	2.83174e-05	0	0	0	0.000141587	2.83174e-05	0	2.83174e-05	0	0	0.000679617	0.00011327	0	0	8.49521e-05	8.49521e-05	0	0.000141587	0	0.000396443	0	0.00011327	0.000254856	2.83174e-05	2.83174e-05	0.000481395	5.66348e-05	0.000169904	0	2.83174e-05	8.49521e-05	8.49521e-05	0	5.66348e-05	0.000368126	2.83174e-05	0.00053803	0.000226539	5.66348e-05	0.00011327	0	0.00011327	5.66348e-05
s__uncultured_bacterium_g__Selenomonas	0	0.000226539	0	0	0.000481395	2.83174e-05	0	2.83174e-05	0	0	0	0	2.83174e-05	2.83174e-05	0	0	0	0	5.66348e-05	0	0	0.00011327	0.000311491	0	2.83174e-05	0.000424761	0	0.00053803	0.000169904	0	0	2.83174e-05	0	0	0	0	0	0	2.83174e-05	0	2.83174e-05	0	0	0	0.000594665	2.83174e-05	0	2.83174e-05	0.000311491
s__uncultured_bacterium_g__Sphaerochaeta	0	0	0	0	0	0	0	0	0	0	0	0	0	0	0	0	0	0	0	0	0	0	0	0	0	0	0	0	0	0	0	0	0	0	0	0	0	0	0	0	0	0	0	0	0	0	0	0	0
s__uncultured_bacterium_g__Stomatobaculum	5.66348e-05	8.49521e-05	2.83174e-05	5.66348e-05	0.001784	0.000339809	0.000311491	0.000226539	0.00322818	0.00379453	0.000622982	0	0.000821204	0.00266183	0.000707935	0.00133092	0.000141587	0.000339809	0.00161409	0.00467237	0.00308659	0.00249193	0.0058617	2.83174e-05	0.00107606	0.00223707	0.000339809	0.000198222	0.00237866	0.000226539	0.000453078	0.000453078	0.00118933	2.83174e-05	0.00218044	0.00141587	0.000198222	0.00135923	0.00192558	8.49521e-05	5.66348e-05	0	0.00011327	0.00274679	0.000283174	0.000141587	0.00243529	0.000509713	0.00118933
s__uncultured_bacterium_g__TM7x	0.00934474	0.00263352	0.00441751	0.00138755	0.00155746	0.00416266	0.00430424	0.00297333	0.00104774	0.016509	0.00673954	0.00637141	0.0216062	0.00962791	0.00181231	0.01481	0.00572011	0.00931642	0.012403	0.0066829	0.00274679	0.00314323	0.00501218	0.00555021	0.00690944	0.00707935	0.00184063	0.0101093	0.00436088	0.00271847	0.00387948	0.00368126	0.00288837	0.00161409	0.00724925	0.00642805	0.00101943	0.000424761	0.0052104	0.001784	0.00419097	0.00184063	0.00886334	0.00206717	0.000481395	0.00807045	0.0104774	0.00515376	0.00223707
s__uncultured_bacterium_g__UCG-004	2.83174e-05	0	0	0	0	0	0	0	0	0	0	0	0	0	0	0	0	0	0	0	0	0	0	0	0	0	0	2.83174e-05	0	0	0	0	0	0	0	0	0	0	0	0	2.83174e-05	0	0	0	0	0	0	0	0
s__uncultured_bacterium_g__norank_f__Anaerovoracaceae	8.49521e-05	0.000141587	2.83174e-05	0.000566348	0.000141587	2.83174e-05	5.66348e-05	0.000226539	0.00107606	2.83174e-05	0.000509713	0.000481395	0.000396443	0.000509713	0.00107606	0	0.00235034	0.00319986	0.000934474	0	0	0	0.000169904	5.66348e-05	0.000339809	0.0014725	0	0.00269015	0.00011327	0.00053803	2.83174e-05	2.83174e-05	0.000453078	0.000962791	0	0.000877839	0.000594665	0.000254856	0.000509713	0.000509713	0.000764569	0.00011327	0.00237866	0	0	0.000764569	0.000424761	0.00011327	0.00101943
s__uncultured_bacterium_g__norank_f__Eubacterium_coprostanoligenes_group	0	0	0	0	0	0	0	0	0	0	0.000141587	0	0	0	0	0	0	0.000141587	0	0	0	0	0	0	0	5.66348e-05	0	0.000368126	0	8.49521e-05	0	0	5.66348e-05	0	0	5.66348e-05	0	0	0.00011327	0	0.000283174	0	0	0	0	0.00053803	5.66348e-05	0	0
s__uncultured_bacterium_g__norank_f__Neisseriaceae	0	0	0	0	0	5.66348e-05	0	2.83174e-05	0	0	0	0	0	0	0	0	0	0	0	0	0	0	2.83174e-05	0	0	0	0	0	0	0	0	0	0	0	0	0	0	0	0	0	0	0	0	0	0	0	0	0	0
s__uncultured_bacterium_g__norank_f__Saccharimonadaceae	0.000877839	0.000141587	0.00226539	0.00118933	0.00116101	0.000368126	2.83174e-05	0.0109871	0.0071643	0.000736252	0.00229371	0.000679617	0.00116101	0.0006513	0.000311491	0.00458742	0.000962791	0.00540862	0.000453078	2.83174e-05	0.0011327	0.00155746	0.000396443	0.00481395	0.000736252	0.00453078	0	0.0112703	0.00198222	0.00362462	0.000849521	0.00203885	0.00427592	0.00138755	0.00107606	0.000368126	0.0058617	0.0011327	0.00286006	0.00101943	0.00215212	0.000622982	0.00152914	0.000906156	0.000339809	0.00053803	0.00489891	5.66348e-05	0.0011327
s__uncultured_bacterium_g__norank_f__norank_o__Izemoplasmatales	2.83174e-05	0	0	0.000339809	0	0	0	0	0	0	2.83174e-05	2.83174e-05	0	2.83174e-05	0	0	0.000934474	0.000509713	0	0	2.83174e-05	0	2.83174e-05	0	8.49521e-05	0.000707935	0	0.00175568	0	0.000169904	0	0	0.000821204	0.000877839	8.49521e-05	0.00053803	8.49521e-05	0.000453078	0.00053803	0.000226539	5.66348e-05	8.49521e-05	0.00053803	0	0	0.000934474	0.000736252	0.00011327	0
s__uncultured_bacterium_g__norank_f__norank_o__RF39	0.000481395	0.00011327	0	0	0	0.00011327	0.00011327	0	2.83174e-05	0	0.000424761	5.66348e-05	0	0.00011327	0	0	8.49521e-05	0.000169904	0	0	0	0	0	0	0	0	0	0	5.66348e-05	0	5.66348e-05	0	2.83174e-05	0.000141587	0	2.83174e-05	0	5.66348e-05	2.83174e-05	5.66348e-05	2.83174e-05	0	5.66348e-05	0	0	0	0	0	0
s__uncultured_eubacterium_E1-K10	0	0	0	0	0	0	0	0	0	0	0.000368126	0	0	0	0	0.000311491	0	0.000339809	0	0	0	0	0	0	0	0.00359631	0	0	0.00011327	0.00011327	0	0	0	0	0	0	0.000368126	0.0006513	0	0	0	0.00011327	0.000424761	0	0	0.000991108	5.66348e-05	0	0.000226539
s__uncultured_eubacterium_E1-K14	0.000368126	0.000368126	0	0.00011327	0	0.000509713	0	0.0011327	0.000311491	0	0.00252025	0.000594665	0.00107606	0	0.00118933	2.83174e-05	0.000283174	0.00257688	0	0	0.00226539	0.000396443	0	0	0.000226539	0.00529535	0	0.00186895	5.66348e-05	0.000991108	0.00192558	0.00164241	0.000849521	0.000254856	0	0.00121765	0.00860848	0.00155746	5.66348e-05	0.000226539	0.000736252	0.001784	8.49521e-05	2.83174e-05	0	0.00223707	0.00011327	0	0
s__uncultured_methanogenic_archaeon_g__Veillonella	0	0	0	0	0	0	0	0	0	0	0	0	0	0	0	0	0	0	0.00399275	0	0	0	0	0	0	0	0	0	0	0	0	0	0	0	0	0	0	0	0	0	0	0	0	0	0	0	0	0	0.000141587
s__uncultured_organism_g__Amnipila	0.00710766	0.000849521	0	0	2.83174e-05	0.00311491	0	0	5.66348e-05	0	0.001784	0.00011327	0.00215212	0.000481395	0	0.000254856	0.00509713	0.0032565	0	0	0	0	0	0	0.000792887	0	2.83174e-05	8.49521e-05	0.000453078	0	0.000368126	0	0.000368126	0.00011327	0	0.000707935	0.000481395	0	0.000424761	8.49521e-05	2.83174e-05	0	0.000169904	0	0	0.00011327	0	0	0
s__uncultured_organism_g__Granulicatella	0.0129694	0.00948632	0.0245795	0.0229371	0.00286006	0.0204735	0.0177833	0.00509713	0.0019539	0.00286006	0.0137622	0.00812709	0.00957127	0.0281475	0.00908988	0.0304978	0.0135357	0.00274679	0.0182364	0.00659795	0.00555021	0.00379453	0.0117517	0.0133375	0.0254856	0.0101659	0.0179815	0.0106757	0.0298182	0.0193125	0.0169338	0.023107	0.0124313	0.0152064	0.02962	0.0127711	0.00750411	0.0103925	0.0237866	0.0276661	0.00184063	0.0273829	0.00750411	0.0267599	0.0214079	0.011157	0.0261653	0.0199638	0.0107606
s__uncultured_organism_g__Oribacterium	0.00322818	0.00266183	0.000934474	0.000453078	0.0111287	0.00141587	0.000736252	0.00127428	0.00223707	0.00192558	0.00269015	0.000198222	0.00235034	0.00246361	0.00150082	0.00954296	0.00447415	0.000877839	0.00280342	0.00110438	0.00161409	0.00348304	0.0105057	2.83174e-05	0.00257688	0.00252025	0.00382285	0.00053803	0.00135923	0.00138755	0.00229371	0.00118933	0.00206717	0.000198222	0.00209549	0.000962791	0.000141587	0.00110438	0.00167073	8.49521e-05	0.000283174	0	0.000622982	0.00167073	0.000453078	0.000254856	0.00254856	0.0006513	0.00235034
s__uncultured_organism_g__Peptostreptococcus	0.00053803	0.00319986	0.00152914	0.0011327	0.000792887	0.00215212	0.00121765	0.000396443	0.00184063	0.000934474	0.00504049	0.00133092	0.00965623	0.00365294	0.00283174	0.000679617	0.00504049	0.00396443	0.000849521	0.0013026	0.00484227	0.000396443	0.000906156	0.000453078	0.00617319	0.00402107	0.00118933	0.01767	0.00235034	0.00283174	0.00226539	0.00614487	0.0125729	0.00620151	0.00127428	0.00291669	0.00526703	0.00430424	0.00370958	0.000962791	0.00283174	0.00560684	0.0186612	0.000339809	0.000311491	0.0371241	0.000792887	0.000736252	0.00127428
s__uncultured_organism_g__Veillonella	0.0139322	0.0716147	0.0175851	0.00226539	0.0938438	0.0289687	0.0238432	0.0643371	0.0453928	0.125644	0.0238149	0.00155746	0.00849521	0.0336977	0.189613	0.0204735	0.00121765	0.0014725	0.0746729	0.0358498	0.0539729	0.0295917	0.0108456	0.0180665	0.022484	0.0629212	0.115337	0.0137906	0.0429575	0.00504049	0.0150082	0.0602028	0.00362462	0.000396443	0.00821204	0.0111004	0.013026	0.01767	0.00594665	0.00430424	0.00835363	0.0032565	0.000453078	0.010704	0.0608541	0.0006513	0.019539	0.0229937	0.0531234
s__uncultured_rumen_bacterium_g__NK4A214_group	0	0	0	0	0	0	0	0	0	0	0	0	0	0	0	0	0	0.000198222	0	0	0	0	0	0	0	2.83174e-05	0	0	0	2.83174e-05	0	0	0	0	0	0	0	2.83174e-05	0	0	0	0	0	0	0	0	0	0	0
s__uncultured_rumen_bacterium_g__norank_f__norank_o__Bradymonadales	0	0	0	0	0	5.66348e-05	0	0	0	0	0	2.83174e-05	0	0	0	0	0	2.83174e-05	0	0	2.83174e-05	0	0	0	0	0	0	0	0	0	0	0	0	0	0	0	0	0	0	0	0	0	0	0	0	0	0	0	0
s__unidentified_rumen_bacterium_RFN74	0	0	0	0	0	0	0	0	0	0	0.000141587	0	0	0	0	0	5.66348e-05	5.66348e-05	0	0	0	0	0	0	0	0.000198222	0	0	0	5.66348e-05	0	0	0	5.66348e-05	0	0	0	0	5.66348e-05	0	2.83174e-05	0	0	0	0	0	0	0	0
s__uncultured_organism_g__Veillonella	0.0288715	0.0013937	0.0112918	0.0536137	0.0427957	0.00162047	0.00597938	0.127156	0.0295667	0.0149721	0.0179645	0.0234027	0.00435896	0.0599704	0.0338688	0.00194773	0.0531212	0.000661667	0.0130256	0.11464	0.0175738	0.00864886	0.0203289	0.0195949	0.0452157	0.0364974	0.024099	0.0108301	0.0231055	0.0121106	0.000501831	0.0108733	0.0719937	0.0030008	0.189445	0.0649851	0.0129419	0.00520539	0.00766601	0.00330801	0.0180941	0.000378358	0.0241763	0.00146559	0.00858975	0.0609503	0.0634551	0.00342159	0.0773796
s__uncultured_rumen_bacterium_g__NK4A214_group	0	0	0	0	0	0.000170576	0	0	0	0	0	0	0	0	0	0	0	0	0	0	0	0	0	0	0	0	0	0	0	0	0	0	0	0	0	0	0	4.18104e-05	0	0	2.31976e-05	0	0	0	0	0	3.84926e-05	0	0
s__uncultured_rumen_bacterium_g__norank_f__norank_o__Bradymonadales	3.97133e-05	0	0	1.66606e-05	0	2.1322e-05	0	0	0	0	0	0	0	0	0	0	0	0	0	0	0	0	0	0	0	0	0	0	0	0	0	0	0	0	0	0	0	0	0	0	0	0	0	1.72423e-05	0	0	0	0	0
s__unidentified_rumen_bacterium_RFN74	0	3.48426e-05	0	0	0	4.26439e-05	4.12371e-05	0	0	0	0	0	0	0	0	0	0	0	0	0	1.83251e-05	0	0	0	0	0	0	0	0	0	0	0	0	0	0	0	0	4.18104e-05	0	0	0	3.98272e-05	0.000189956	0	2.07482e-05	0	0.000134724	0	0
[truncated: 3 more columns]

## Sheet: T4
OTU ID	S01	S02	S05	S06	S07	S08	S09	S10	S11	S12	S13	S14	S15	S16	S17	S18	S19	S20	S21	S22	S23	S24	S25	S26	S27	S28	S29	S29	S30	S30	S31	S32	S33	S34	S35	S36	S37	S38	S39	S40	S41	S42	S43	S44	S45	S46	S47	S48	S49
g__Abiotrophia	0.00141587	0	0.00385116	0.00288837	2.83174e-05	0.00252025	0.000368126	0.000934474	0	0	0	0.00750411	0.000424761	0.000198222	0.000254856	0.00257688	0.000566348	0.00121765	0.000169904	0	0.00133092	2.83174e-05	2.83174e-05	0	0.00144419	0.000566348	0	0.00824036	0.000934474	0.00410602	0.00053803	0.000368126	0.00249193	0.00252025	0.00186895	0.0157445	0.00705103	0.00161409	0.000141587	0.00577675	8.49521e-05	0.0157445	0.00393612	0.0107606	0.0105907	0.00209549	0.00368126	0.000283174	0.000141587
g__Acholeplasma	0	0.000141587	0.00011327	5.66348e-05	0	0	0	0	0	0	0	0.00011327	0	0	0.000736252	0.000424761	0.00815541	0.00504049	0	0	0	0	0	5.66348e-05	0	0.00249193	0	0	0	0.000198222	0	0	0.000792887	0.00011327	0.000198222	0.00011327	0.000339809	0.00181231	0.000424761	0	0.00543694	0.00133092	0.00203885	0	0	0.000198222	0.00011327	8.49521e-05	0
g__Achromobacter	0.000396443	5.66348e-05	0.000509713	0.000481395	0.000821204	0.00011327	0	0.00138755	0.00515376	0.000226539	0.000226539	0.000141587	0.00011327	0	0.000254856	0.000962791	0.000509713	0.000226539	2.83174e-05	0	0	0	0.00011327	0.000679617	2.83174e-05	0.000141587	0	0.000962791	2.83174e-05	0.000339809	8.49521e-05	0.00011327	0.000226539	8.49521e-05	5.66348e-05	0.000254856	0.00011327	2.83174e-05	5.66348e-05	0.000226539	5.66348e-05	0.000141587	0.000198222	0.000198222	2.83174e-05	0.000169904	5.66348e-05	0	8.49521e-05
g__Actinobacillus	0.00540862	0.000198222	0	0.000339809	0	5.66348e-05	2.83174e-05	8.49521e-05	0.00877839	0	0.000169904	0.000396443	0.000339809	0	0.000169904	2.83174e-05	0.000849521	0.000311491	0	0	0	0	0	0.000226539	0	0	0	0.000792887	2.83174e-05	0.0205301	0.0351419	0.00011327	0.000311491	0	0	2.83174e-05	0.000339809	0.00011327	2.83174e-05	0	0.00877839	0.0019539	8.49521e-05	0.000566348	2.83174e-05	0.000736252	2.83174e-05	2.83174e-05	0
g__Actinomyces	0.0160276	0.0238716	0.0178683	0.00832531	0.0387948	0.0223141	0.0193691	0.0656397	0.0403806	0.0906439	0.0263918	0.0281758	0.172594	0.072266	0.0205018	0.0154613	0.016594	0.00676785	0.0270714	0.0746446	0.0265334	0.0390214	0.112448	0.0178966	0.0543411	0.0313757	0.0201903	0.0374639	0.0244662	0.0229371	0.0532367	0.0775047	0.0734553	0.0154047	0.0539729	0.0261086	0.017217	0.00549357	0.0307527	0.012941	0.0100244	0.021861	0.0119216	0.00648468	0.0173869	0.0205867	0.0384267	0.0298182	0.0432406
g__Aestuariimicrobium	0	0	0	0	0	0	0	0	0	0	0	0	0	0	0	0	0	2.83174e-05	0	0	0	0	0	0	0	0	0	0	0	2.83174e-05	0	0	0	0	0	0	0	0	0	0	0	0	0	0.000453078	0	0	0	0	0
g__Aggregatibacter	0.00838194	0.000198222	0.00184063	0.00387948	0.00311491	0.0021238	8.49521e-05	0.00563516	0.000368126	0	0.00144419	0.00801382	0.00152914	0.0006513	0.00169904	0	0.00317155	0.00807045	0.000934474	2.83174e-05	0.000877839	2.83174e-05	5.66348e-05	0.000283174	0.000622982	0.00053803	2.83174e-05	0.00215212	0.00141587	0.0203885	0.00201053	0.00164241	0.0027751	0.00226539	0.00107606	0.00311491	0.00849521	0.000991108	0.000198222	0.00274679	0.00920315	0.00637141	0.000962791	0.0019539	0.000311491	0.00996772	0.00110438	0.000396443	0.00121765
g__Alloprevotella	0.00101943	0.00124596	0.000198222	0.000396443	5.66348e-05	0.00133092	0.00118933	0.00249193	0.000311491	0	0.00288837	0.000311491	0.000792887	0.00611655	0.000566348	0.000481395	0.000849521	0.000396443	0.00164241	0.0167073	0.00416266	0.00138755	0.000339809	0.000141587	0.0146684	0.00518208	0.000198222	8.49521e-05	0.00237866	0.00107606	0.0021238	0.00229371	0.00167073	0.0014725	0.000934474	0.00201053	0.011327	0.00206717	0.000991108	0.000849521	0.00127428	8.49521e-05	0.000453078	0.000198222	0.000254856	0.00257688	0.000141587	0.000453078	0.000396443
g__Alloscardovia	0	0	0	0	0	0.000736252	0	0	0	0	0	0	0	0.000594665	0	0	0	0	0.00169904	0	0	8.49521e-05	0.000368126	0.000198222	0	5.66348e-05	0	0	5.66348e-05	0	0	0	0	0	0	0	0	0	2.83174e-05	0	0	2.83174e-05	0	0	0	0	0.000169904	5.66348e-05	0
g__Alysiella	0	0.00011327	0	0	0	0.000141587	0.000169904	5.66348e-05	0	0	2.83174e-05	0	0.000141587	8.49521e-05	0.000198222	0	5.66348e-05	0	0	8.49521e-05	0	0	0.000169904	0	5.66348e-05	0	0	0	2.83174e-05	0	0	8.49521e-05	0	0	0	0	0	0	0	0	2.83174e-05	0	0	2.83174e-05	0	0	2.83174e-05	0	0
g__Amnipila	0.00710766	0.000849521	0	0	2.83174e-05	0.00311491	0	0	5.66348e-05	0	0.001784	0.00011327	0.00215212	0.000481395	0	0.000254856	0.00509713	0.0032565	0	0	0	0	0	0	0.000792887	0	2.83174e-05	8.49521e-05	0.000453078	0	0.000368126	0	0.000368126	0.00011327	0	0.000707935	0.000481395	0	0.000424761	8.49521e-05	2.83174e-05	0	0.000169904	0	0	0.00011327	0	0	0
g__Anaerococcus	0	0	0	0	0	0	0	0	0	0	0	0	0	0	0	0	0	0	0	0	0	0	0.000339809	0	0	2.83174e-05	0	0	0	0	0	0	0	0	0	2.83174e-05	0	0	0	0	0	0	0	0	0	0	2.83174e-05	0	0
g__Anaeroglobus	0.00124596	0.000198222	0.000707935	5.66348e-05	0.00104774	2.83174e-05	0.000198222	0.00914651	0.0014725	2.83174e-05	0.000283174	2.83174e-05	0.000141587	0.000311491	0.000368126	0	8.49521e-05	8.49521e-05	0	0	0.00133092	0.000396443	2.83174e-05	8.49521e-05	0.000254856	0.0006513	2.83174e-05	0.00053803	0.00192558	0.000339809	0.0027751	0.00186895	0	0.000566348	0	2.83174e-05	0.00053803	0.000594665	0	0.000141587	0.000198222	0	0	8.49521e-05	0.000622982	2.83174e-05	0.000792887	0.000339809	0.000396443
g__Anaerovorax	0	0	0	0	0	0	0	0	0	0	0.000424761	0	0	0	0	0	0	0	0	0	2.83174e-05	2.83174e-05	0	0	0	0.000792887	0	0	2.83174e-05	8.49521e-05	0	0	0	0.000764569	0	0.000481395	0	0.000141587	0.000226539	2.83174e-05	5.66348e-05	0	0.00053803	0	0	0.000169904	0	0.00011327	0
g__Asteroleplasma	0	0	0	0	0	0	0	0	0	0	0	0	0	0	0	0	2.83174e-05	2.83174e-05	0	0	0	0	0	5.66348e-05	0	8.49521e-05	0	0	0	2.83174e-05	0	0	8.49521e-05	2.83174e-05	0	2.83174e-05	0	0	0	0	0	0	0	0	0	5.66348e-05	2.83174e-05	0	0
g__Atopobium	0.000198222	0.000311491	0.000424761	0.000226539	0.0006513	0.000368126	0.00011327	0.00107606	0.000453078	0.0058617	0.00133092	8.49521e-05	0.000141587	0.00376621	0.000707935	0.000311491	5.66348e-05	0.000622982	0.0006513	0.00218044	0.00192558	0.00215212	0.000283174	0.000396443	0.000509713	0.00297333	0.000254856	0.000736252	0.00201053	0.000339809	0.000679617	0.0011327	0.000622982	0.000311491	0.000254856	0.000566348	0.0011327	0.00189726	0.000396443	8.49521e-05	0.00116101	2.83174e-05	2.83174e-05	0.00011327	0.000509713	0.0006513	0.00155746	0.000877839	0.00116101
g__Bacteroides	0.000141587	0	0.00011327	0.00175568	0.000679617	2.83174e-05	0	0	0.000424761	0	0.000764569	0.00110438	5.66348e-05	0	0.00135923	0.0011327	0.00167073	0.000481395	0.0011327	0	0.00011327	5.66348e-05	0	0	0.000198222	0.00220876	0	0.000821204	5.66348e-05	0.000481395	0.00141587	0.000311491	0.000849521	0.00104774	0.000877839	0.000509713	0.00124596	0.000594665	0.000226539	0.000934474	0.000283174	5.66348e-05	0.00107606	0	0	0.00184063	0.000283174	0.000339809	2.83174e-05
g__Bergeyella	0.00116101	0.00144419	0.00370958	0.00243529	0.000453078	0.0006513	0.00152914	0.000622982	0.000453078	5.66348e-05	0.00266183	0.00271847	0.00138755	0.001784	0.000424761	0.0014725	0.00319986	0.000991108	0.000453078	0.000283174	0.000169904	0	0.000283174	0.000311491	0.00101943	0.000226539	0.000566348	0.00218044	0.00158577	0.00750411	0.0014725	0.000509713	0.00203885	0.00356799	0.00339809	0.0210681	0.000226539	0.000906156	0.000594665	0.00430424	0.00167073	0.00203885	0.00104774	0.0102509	0.000707935	0.00495554	0.000396443	0.000821204	0.000453078
g__Bifidobacterium	0.000311491	2.83174e-05	0	0	5.66348e-05	0	2.83174e-05	5.66348e-05	0	0	0.000453078	0	0.000169904	2.83174e-05	2.83174e-05	0	0	0	2.83174e-05	0	0.001784	0.00135923	0.000254856	2.83174e-05	0.000169904	0.000679617	0	0.000764569	0.000396443	2.83174e-05	2.83174e-05	0.00101943	8.49521e-05	0	0	0	0	0.00101943	0.000453078	0	0	0	0	0	0.00107606	0.000339809	0.000707935	8.49521e-05	0.00150082
g__Brachymonas	0	0	0	0	0	0	0	0	2.83174e-05	0	0	0	0	0	0	0	0	0	0.00011327	0	0	0	0	0	0	0	0	0	0	0	0	0	0	0	0	0	0	0	0	0	5.66348e-05	2.83174e-05	0	0	0	2.83174e-05	0	0	5.66348e-05
g__Brooklawnia	0	0	0	0	0	0	0	0	0	0	0	0	0	0	2.83174e-05	0	0	2.83174e-05	0	0	0	0	0	0	0	0	0	0	0	0	0	0	0	0	0	0.00011327	0	0	0	0.00011327	5.66348e-05	0	0	0	0	0	0	0	0
g__Bulleidia	0	5.66348e-05	5.66348e-05	0	0	0	0	5.66348e-05	0	0	0	0	2.83174e-05	8.49521e-05	0	0	0	5.66348e-05	8.49521e-05	0	0	0	2.83174e-05	0	2.83174e-05	0.000594665	0	0	0	5.66348e-05	0.000254856	0.000198222	5.66348e-05	0	2.83174e-05	5.66348e-05	0	2.83174e-05	0.000169904	0	8.49521e-05	0	0.000396443	0	0	0	0	2.83174e-05	0
g__Butyrivibrio	8.49521e-05	2.83174e-05	0	0	0.000509713	0.000622982	0	0.000169904	0.00011327	0.0019539	0.000254856	0.00011327	0.000849521	0.000311491	0	0.00011327	0.00141587	0.000594665	0.000141587	0.000283174	0.000368126	0.000141587	0.000311491	0	8.49521e-05	0.000169904	5.66348e-05	0	0.00011327	8.49521e-05	0	0.000368126	0.000169904	0.000707935	0.000707935	0.00011327	0.000396443	0.000141587	8.49521e-05	0.000141587	5.66348e-05	2.83174e-05	0.000311491	2.83174e-05	0.000198222	0.00150082	0.00011327	0.000141587	2.83174e-05
g__Campylobacter	0.0104774	0.0014725	0.000792887	0.00569179	0.0152631	0.00300164	0.000736252	0.00470069	0.00841026	0.00481395	0.00283174	0.00192558	0.00235034	0.00169904	0.00492722	0.000707935	0.00475732	0.00945801	0.0026052	0.001784	0.00396443	0.00334145	0.00138755	8.49521e-05	0.00339809	0.00546525	0.000849521	0.0066829	0.00223707	0.00419097	0.00416266	0.00569179	0.00206717	0.00300164	0.00223707	0.00169904	0.004729	0.00334145	0.00209549	0.00240698	0.00756074	0.00223707	0.00218044	0.00133092	0.00158577	0.00220876	0.000368126	0.00328482	0.0014725
g__Candidatus_Saccharimonas	0.000934474	0.000509713	0.000311491	0.00458742	0.000226539	0.000991108	0	0.00101943	5.66348e-05	0.000283174	0.00138755	0.000141587	0.000198222	0.000509713	0.00399275	0.00189726	0.00135923	0.00475732	0.000311491	0.00011327	0.000707935	8.49521e-05	0.000849521	0	0.000962791	0.0173869	0.000169904	0.000254856	0.000368126	0.00144419	0.000736252	0.000736252	0.000254856	0.00053803	0.000141587	0.00252025	0.000311491	5.66348e-05	0.000991108	0	0.00053803	0.000991108	0.00266183	0.000169904	2.83174e-05	0.00167073	0.000622982	2.83174e-05	0.000509713
g__Candidatus_Tammella	0	0	0	0	0	2.83174e-05	0	0	5.66348e-05	0	0	0	0	0	0	2.83174e-05	0	0	0	0	0	0	0	0	0	2.83174e-05	0	2.83174e-05	0	2.83174e-05	0	0	0	0	0	5.66348e-05	2.83174e-05	0	0	2.83174e-05	2.83174e-05	0	0	0	0	2.83174e-05	0	0	0
g__Capnocytophaga	0.0166789	0.00433256	0.0420796	0.010619	0.00764569	0.00600328	0.0447131	0.0131959	0.00688112	0.00441751	0.0200204	0.0167073	0.0341791	0.0218044	0.00526703	0.0127428	0.0175001	0.00812709	0.00903324	0.0140454	0.00673954	0.00181231	0.00291669	0.00495554	0.0280059	0.00467237	0.00376621	0.0122897	0.0073342	0.0305261	0.0182364	0.00458742	0.0210398	0.0243813	0.0158294	0.0440902	0.00201053	0.00526703	0.00730588	0.0386815	0.0111287	0.018916	0.0291669	0.0419097	0.0121198	0.0225123	0.00243529	0.00515376	0.00954296
g__Cardiobacterium	0.000736252	0.000453078	0.00206717	0.00127428	0.00370958	0.000594665	0.00382285	0.00348304	0.00252025	0.00172736	0.00404939	0.00150082	0.00288837	0.00237866	0.00167073	0.0026052	0.00118933	0.001784	0.000877839	5.66348e-05	0.000453078	5.66348e-05	0.000254856	0.00121765	0.000736252	0.000424761	0.000254856	0.000877839	0.000736252	0.0006513	0.00266183	0.000481395	0.000566348	0.000906156	0.000481395	0.00470069	0.000226539	0.000283174	0.000792887	0.00107606	0.0013026	0.00124596	0.00206717	0.00345472	0.000254856	0.000707935	8.49521e-05	0.000679617	0.00155746
g__Catabacter	0	0	0	0	0	0	0	0	0	0	0	0	0	0	0	0	0	0	0	0	0	0	0	0	0	2.83174e-05	0	0	0	0	0	0	0	0	0	0	0	0	0	0	0	0	0	0	0	2.83174e-05	0	0	0
g__Catenisphaera	0	0	0	0	0	0	0	0	5.66348e-05	0	0	0	0	0	0	0	5.66348e-05	0	0	0	0	0	2.83174e-05	0	0	0	0	0	0	0	0	2.83174e-05	2.83174e-05	0	0	0	0	0	0	0	0	0	0	0	0	0	0	0	0
g__Catonella	0.000849521	0.000509713	0.000339809	0.000509713	0.000821204	0.000962791	0.000198222	0.000906156	0.000424761	0.000368126	0.000622982	0.000594665	0.000396443	0.000311491	0.000764569	0.000424761	0.00572011	0.00402107	0.000849521	0.000311491	0.000453078	5.66348e-05	0.000424761	0.000226539	0.00053803	0.0014725	0.000509713	0.000311491	0.000424761	0.000934474	0.00053803	0.000254856	0.00209549	0.000396443	0.000396443	0.00053803	0.00271847	0.00223707	0.000509713	0.000254856	0.000679617	0.00011327	0.000481395	0.000311491	0	0.00167073	0.000283174	8.49521e-05	0.000368126
g__Centipeda	0.000906156	0.000311491	0.000226539	0.00107606	0.000849521	0.000339809	0.000594665	0.00220876	0.0191142	0.000594665	0.00167073	0.000396443	0.00053803	0.0006513	0.00750411	0	0.000424761	0.00133092	0.00110438	0	0.00362462	8.49521e-05	5.66348e-05	0	0.000849521	0.00481395	0	0.00481395	0.00223707	0.000481395	0.00271847	0.0011327	0.00226539	0.000424761	0.00011327	0.00167073	0.00518208	0.00164241	0.000509713	0.000962791	0.00133092	0.000226539	0.000707935	0.000509713	0.000821204	0.00283174	0.000906156	0.000481395	0.00110438
g__Christensenellaceae_R-7_group	0	0	0	0	0	0	5.66348e-05	0	0	0	0	0	0	0	0	0	0	2.83174e-05	0	0	5.66348e-05	0	2.83174e-05	0	0	2.83174e-05	0	0	0	0	0	0	0	0	0	2.83174e-05	0	0.000141587	8.49521e-05	0	0.000198222	0	0	0	0	0.000396443	0	0	0
g__Chryseobacterium	0	0	0	0	0	0	0	0.00011327	0	0	0	0	0	0	0	0	0	0	0	0	0	0	0	0	0	0	0	0	0	0	0	0	0	0	0	0	0	0.000141587	0	0	0	0	0	0	0	0	0	0	0
g__Comamonas	0.000254856	5.66348e-05	0.0013026	0.00124596	0.000311491	0.000311491	0.00518208	0.00192558	0.000368126	2.83174e-05	0.00229371	0.0013026	0.00308659	0.000736252	0.00011327	0	0.000141587	0.00203885	0.000169904	0	0.000169904	0	2.83174e-05	5.66348e-05	0.000198222	0	5.66348e-05	0.0011327	0.000396443	0.000849521	0.000566348	0.000169904	0.000368126	0.000934474	0.000368126	0.000566348	0.000311491	0.000254856	0.000141587	0.00495554	0.00172736	0.000169904	0.000736252	0.000821204	0.000254856	0.000736252	5.66348e-05	0.000396443	0.000339809
g__Corynebacterium	0.00237866	0.000906156	0.00974118	0.00540862	0.0109305	0.00504049	0.00141587	0.0229654	0.00249193	0.000368126	0.0153763	0.0014725	0.00402107	0.0040777	0.00254856	0.00427592	0.00175568	0.00135923	0.00676785	0.000396443	0.00453078	0.00523872	0.00144419	0.00283174	0.00512545	0.00597497	0.00133092	0.00529535	0.00283174	0.0186895	0.0282607	0.00951464	0.0125729	0.012403	0.000679617	0.00702271	0.00223707	0.00218044	0.00220876	0.00679617	0.00591833	0.00436088	0.0034264	0.00314323	0.00597497	0.000311491	0.00365294	0.00223707	0.00676785
g__Cryptobacterium	0	0	0	0	0	0	2.83174e-05	0	2.83174e-05	0.000141587	0	2.83174e-05	0	2.83174e-05	2.83174e-05	0	0	5.66348e-05	0	0	0.000141587	2.83174e-05	0	2.83174e-05	2.83174e-05	0.000283174	0	0.000339809	0.000169904	0	2.83174e-05	5.66348e-05	0	0	0	0	2.83174e-05	5.66348e-05	0	0	2.83174e-05	0	0	0	0	2.83174e-05	0.000396443	5.66348e-05	0.000226539
g__Cutibacterium	0	2.83174e-05	5.66348e-05	0	2.83174e-05	0	0	0.00240698	2.83174e-05	0	0.000169904	0.000311491	0	0	0	0	0	0.000566348	0.000141587	0	0.000283174	0	0.000424761	0.00172736	0	5.66348e-05	0	0	0	2.83174e-05	0	0	0	0	0	0	2.83174e-05	0.000283174	0	8.49521e-05	0.000254856	0.000141587	0	0	2.83174e-05	0.000169904	0.000509713	0	0
g__DNF00809	0	0	0	0	0	5.66348e-05	0	0	0	0	0	0	0	0	0	0	0	0	2.83174e-05	0	0	0	0	0	0	0	0	0	0	0	0	0	0	0	0	0	0	0	0	0	0	0	0	0	0	0	0	0	0
g__Defluviitaleaceae_UCG-011	0.00101943	0.000169904	8.49521e-05	0.0006513	0.000198222	0.000934474	0.000198222	5.66348e-05	0.00353967	0	0.000906156	0.00161409	8.49521e-05	0.00053803	0.000877839	0.000453078	0.00387948	0.00450246	0	0	0.000481395	0	0	2.83174e-05	0.000566348	0.00504049	2.83174e-05	0.00487059	0.00011327	0.00144419	0.00011327	0.00011327	0.00118933	0.000991108	8.49521e-05	0.00192558	0.00235034	0.000481395	0.00218044	0.00053803	0.00223707	0.000481395	0.00682449	8.49521e-05	0	0.00121765	0.00101943	0.000481395	0.000877839
g__Deinococcus	0	0	0	0	0	0	0	5.66348e-05	0	0	0	0	0	0	0	2.83174e-05	0	0	0	0	0	0	0	0	0	0	0	0	0	0	0	2.83174e-05	2.83174e-05	0	0	0	0	0.000707935	0	0	0	0	0	0	0	0	0	0	2.83174e-05
g__Delftia	5.66348e-05	0	0	0	2.83174e-05	0	0	2.83174e-05	0.00011327	0	0	2.83174e-05	0	0	0	5.66348e-05	0	0	0	0	0	0	0	0	0	0	0	0	0	0	0	0	0	0	0	0	2.83174e-05	2.83174e-05	0	0	0	2.83174e-05	0	0	0	0	0	0	0
g__Desulfobulbus	0.000396443	0	2.83174e-05	0	0.000396443	0.000339809	2.83174e-05	2.83174e-05	0.000339809	0	0	2.83174e-05	0	0.000368126	0	0	0.000453078	0.000453078	0	0	0	0	8.49521e-05	0	0.00011327	0.000962791	0	0.00218044	0.000169904	2.83174e-05	8.49521e-05	8.49521e-05	5.66348e-05	2.83174e-05	0	0.00121765	0.000679617	0.000283174	0.000368126	0	0.00124596	2.83174e-05	0	0	0	2.83174e-05	0.0011327	0.000141587	0.000141587
g__Desulfomicrobium	0	0	0	0.000509713	0	2.83174e-05	0	0	0.000934474	0	0.000141587	0.000198222	0	0	0	0	0.000283174	2.83174e-05	5.66348e-05	0	0	0	0	0	0	0	0	0	0	0.000254856	0	0	8.49521e-05	0.000198222	0.000226539	0	0.000764569	0.00116101	0.000226539	0	0.00127428	0	0	0	0	8.49521e-05	0	0	0
g__Desulfovibrio	0	0	0	0.000339809	0	2.83174e-05	0	0	0.000339809	0	0	0	0	5.66348e-05	0.000226539	0	0.000226539	5.66348e-05	0	0	8.49521e-05	0	0	0	0	0.000594665	0	0	0	2.83174e-05	0	0	8.49521e-05	0.000622982	0	0	0.000198222	0	0	0.0011327	8.49521e-05	0	0	0.000283174	0	0.0011327	0	2.83174e-05	0
g__Dialister	0.000368126	0.000283174	0.0013026	0.000453078	0.00144419	0.000481395	0.000169904	0.00201053	0.000764569	0.000707935	0.00218044	0.000198222	0.000849521	0.00164241	0.000764569	0	0.000311491	0.00192558	0.000566348	0.000481395	0.00365294	0.00243529	0.000736252	0.000934474	0.00053803	0.00314323	0	0.00243529	0.00319986	0.000368126	0.000339809	0.00206717	0.000453078	0.000169904	0.000198222	8.49521e-05	0.00158577	0.00286006	0.00104774	0.000169904	0.00286006	2.83174e-05	0.000877839	0.000311491	8.49521e-05	0.0013026	0.00215212	0.000424761	0.00152914
g__Dolosigranulum	0	0	5.66348e-05	2.83174e-05	0	0	0	0	0	0	0	0	0	0	0	0	0	0	0	0	0	0	0	0	2.83174e-05	0	0	0	0	0	0.00144419	0	0	0	0	0	0	0	0	0	0	0	0	0	0	0	2.83174e-05	0	0
g__Eggerthia	0	0	8.49521e-05	0	0	0	0	0	0	2.83174e-05	2.83174e-05	5.66348e-05	0	2.83174e-05	0	0	8.49521e-05	0.000198222	2.83174e-05	0	0.000141587	0	0	0	5.66348e-05	0.000566348	0	0.000764569	5.66348e-05	8.49521e-05	0	0.00011327	0.00141587	0.000339809	2.83174e-05	2.83174e-05	0	0.000198222	0.000339809	5.66348e-05	0.000141587	0	0	0	0	0.000509713	0.000198222	0	2.83174e-05
g__Eikenella	0.000764569	2.83174e-05	0.000283174	0.00167073	0.000453078	0.000962791	0.00770233	0.00169904	0.000169904	0	0.00133092	0.00104774	0.00201053	0.00150082	0.000339809	0.0006513	0.000509713	0.000509713	0.00053803	5.66348e-05	0.000481395	5.66348e-05	2.83174e-05	0	0.000424761	0.000311491	2.83174e-05	0.00104774	0.000509713	0.00101943	0.00101943	0.000283174	0.000254856	5.66348e-05	0.00011327	0.00184063	0.000226539	0.000594665	0.000169904	0.000792887	0.000906156	0.00053803	0.000339809	0.001784	0.000424761	0.000509713	0.000169904	0.000283174	0.000396443
g__Endomicrobium	0.000141587	0	0	0.000339809	0	0	0	0	0	0	0	8.49521e-05	0	0	0	0	0	5.66348e-05	0	0	0	0	0	0	0	2.83174e-05	0	0	0	0.00011327	0	0	0	0	0	0	0.000169904	0.000424761	2.83174e-05	0	0.000594665	0	0	0	0	0.000169904	0	0	0
g__Enhydrobacter	0	0	0	0	0	0	0	0	2.83174e-05	0	0	0	0	0	0	0	0	8.49521e-05	2.83174e-05	0	0	0	0	0	0	0	0	0	0	0	0	0	0	0	0	0	0	2.83174e-05	0	0	0	0	0	0	0	0	0	0	0
g__Enterococcus	0	0	0	0	0	0	0	5.66348e-05	0	0	0	0	0	0	0	0	0	2.83174e-05	0	0	0	0	0	0	0	0	0	0	0	0	0	0	0	0	0	0	0	0	0	0	0	0	0	0	0	0	0	0	0
g__Erysipelotrichaceae_UCG-006	2.83174e-05	2.83174e-05	0.00011327	0	2.83174e-05	2.83174e-05	0	0	2.83174e-05	0	8.49521e-05	0	2.83174e-05	8.49521e-05	5.66348e-05	0	0	0.00011327	2.83174e-05	0	0	0	0	2.83174e-05	0	0.000169904	0	0.000169904	5.66348e-05	2.83174e-05	2.83174e-05	2.83174e-05	0	5.66348e-05	0	2.83174e-05	2.83174e-05	2.83174e-05	2.83174e-05	2.83174e-05	8.49521e-05	0	0	2.83174e-05	0	0.000283174	0	0	0
g__Escherichia-Shigella	0	0	0	0	0	0	0	0	0.000198222	0	0	0	0	0	0	0	0	0	0	0	0	0	2.83174e-05	0	0	0	0	0	0	0	0	0	0	0	0	0	0	0	0	0	2.83174e-05	0	0	0	0	0	0	0	0
g__Eubacterium_brachy_group	0.000169904	0.00107606	0.00053803	0.00161409	0.000509713	0.000566348	0.000198222	0.00124596	0.000453078	0.00011327	0	0.00107606	0	2.83174e-05	0.00158577	0.000169904	0.00925978	0.00719261	0.00206717	5.66348e-05	0.000226539	2.83174e-05	8.49521e-05	2.83174e-05	0.00101943	0.00138755	0	0.00399275	0.000283174	0.000254856	5.66348e-05	2.83174e-05	0.00297333	0.00206717	0.000906156	0.000849521	0.00184063	0.00532367	0.00218044	0.00121765	0.00240698	0.00116101	0.00175568	0.000141587	8.49521e-05	8.49521e-05	0.001784	0.000424761	0.00481395
g__Eubacterium_nodatum_group	0.0006513	0.00164241	0.000849521	0.00226539	0.00107606	0.000906156	0.000368126	0.000849521	0.001784	0.000622982	0.00169904	0.000707935	0.00127428	0.00356799	0.00271847	0.000198222	0.00280342	0.00962791	0.00387948	0.000877839	0.00164241	0.000792887	0.00127428	0.000169904	0.00322818	0.00724925	0.000339809	0.0105057	0.000991108	0.00167073	0.000481395	0.000736252	0.00458742	0.00107606	0.00121765	0.00266183	0.00246361	0.000877839	0.00489891	0.0026052	0.0110438	0.000707935	0.0110721	0.000141587	8.49521e-05	0.00184063	0.0006513	0.000821204	0.00291669
g__Eubacterium_saphenum_group	2.83174e-05	0	8.49521e-05	0.00152914	0	2.83174e-05	0.000141587	0	0.0272696	0	0.00453078	0.00246361	0.00192558	0	0.00385116	0.000481395	0.0188027	0.00252025	0	2.83174e-05	0.000481395	0	0.000453078	0	0.000396443	0.0308659	0	0	8.49521e-05	0.00549357	0.00127428	2.83174e-05	0.000311491	0.0105624	0.0014725	0.00614487	0.00229371	0.0161975	0.0189443	0.000311491	0.00223707	8.49521e-05	0.0146401	0	0	0.000141587	0.00515376	0.000453078	2.83174e-05
g__Eubacterium_yurii_group	0.0011327	0.000169904	0	0.00135923	0.000254856	0.00124596	0.000509713	8.49521e-05	0.00152914	0.000141587	0.000764569	0.000453078	0.000764569	0.000254856	0.000566348	0.000453078	0.00158577	0.00141587	2.83174e-05	0	0.000198222	5.66348e-05	0	2.83174e-05	0.000736252	0.000566348	2.83174e-05	0.000339809	0.000453078	0.000169904	8.49521e-05	0.000254856	0.000339809	0.000453078	2.83174e-05	0.000594665	0.000254856	0.000311491	2.83174e-05	0.000339809	0.00101943	0	0.00257688	0.000339809	2.83174e-05	0.000453078	2.83174e-05	0	2.83174e-05
g__F0058	0.00203885	0.00133092	8.49521e-05	0.000368126	0.0086368	0.00450246	0.000226539	0.000424761	0.00775896	0	0.0014725	0.00053803	0.00206717	0.00101943	0.000311491	0	0.000736252	0.00240698	0.000311491	2.83174e-05	0.000198222	2.83174e-05	0.00053803	5.66348e-05	0.000368126	0.00192558	0	0.000679617	0.0006513	0.000198222	0.00118933	0.00118933	0.00274679	0.000736252	0	0.0011327	0.00116101	0.000396443	0.000396443	0.00127428	0.0107889	0.000396443	0.00504049	0.000339809	2.83174e-05	0.00158577	0.000877839	2.83174e-05	0.00184063
g__F0332	0.00101943	0.00011327	0.00175568	0.00011327	0.000424761	0.000169904	0.00053803	0.0060316	2.83174e-05	0.000821204	0.00152914	0.000254856	0	0.00118933	0.00356799	0	0.0006513	0.000368126	0.00339809	2.83174e-05	0.0073342	0.000594665	2.83174e-05	0.000877839	0.000453078	5.66348e-05	0.000226539	0.00138755	0.000424761	0.000424761	0.000962791	0.00116101	0.00150082	0.000877839	0.000339809	0.00101943	0.000849521	0.000622982	0.000368126	0.000622982	0.000509713	0.000141587	0.00164241	0.00124596	0.00121765	8.49521e-05	0.00118933	0.00206717	0.00181231
g__Family_XIII_AD3011_group	0	0	0	0.00011327	0	0	0	0	0	0	0	0	0	8.49521e-05	8.49521e-05	0	0.00011327	0.00172736	0	0	0.000169904	0	5.66348e-05	0	0	0.000707935	0	0	0	0.000198222	0	2.83174e-05	0.000198222	0.000736252	5.66348e-05	0.00053803	0.000226539	0.000254856	0.00252025	0.000368126	0.0006513	0	0.00107606	0	2.83174e-05	0.00133092	0	2.83174e-05	0
g__Family_XIII_UCG-001	8.49521e-05	0	2.83174e-05	0	0.00011327	0.000254856	0	0.000368126	5.66348e-05	2.83174e-05	0.000283174	8.49521e-05	0.000226539	0.000141587	0.000339809	0.000169904	0.000849521	0.000566348	0.000141587	0	0.000141587	0	0.00011327	0	5.66348e-05	0.000226539	0	0.000368126	0.000169904	8.49521e-05	0.00011327	2.83174e-05	0.000141587	0.000311491	0.000169904	0.000169904	0.000877839	0.000198222	0.000311491	0.000226539	0.00011327	2.83174e-05	0.000424761	0	0	0.000821204	5.66348e-05	0	5.66348e-05
g__Fastidiosipila	0	0	0	0	0	0	0	0	0.000198222	0	0	2.83174e-05	0	2.83174e-05	0	0	0	5.66348e-05	2.83174e-05	0	0	0	0	0	0	0	0	0.000198222	0	0	0	0	0	0	2.83174e-05	0	2.83174e-05	0	0	2.83174e-05	5.66348e-05	0	2.83174e-05	0	0	5.66348e-05	0	2.83174e-05	0
g__Filifactor	0.00215212	0.00348304	0.00133092	0.00770233	0	0.00150082	0.000481395	0.0013026	0.00753242	0.000509713	0.00506881	0.00498386	0.00226539	0.00164241	0.0109588	0.00220876	0.0216345	0.0264201	0.00317155	2.83174e-05	0.00155746	0.000424761	0.00155746	0	0.00201053	0.042023	0	0.020162	0.00167073	0.00741915	0.0006513	0.00404939	0.0162825	0.0119783	0.00385116	0.0157161	0.00920315	0.0174152	0.00940137	0.00724925	0.0216062	0.00322818	0.0306111	0.000821204	0.000198222	0.014725	0.00883502	0.000764569	0.00201053
g__Flexilinea	2.83174e-05	0	2.83174e-05	0	0	0	0	8.49521e-05	2.83174e-05	0	0	0	0	0	5.66348e-05	0	0	2.83174e-05	5.66348e-05	0	0	0	0	0	0	2.83174e-05	0	2.83174e-05	5.66348e-05	0	0	0	0.000141587	0	0	8.49521e-05	0	0	0	2.83174e-05	5.66348e-05	0	2.83174e-05	0	0	0	2.83174e-05	2.83174e-05	2.83174e-05
g__Fretibacterium	0.00198222	0.00155746	5.66348e-05	0.00572011	0.00175568	0.000934474	0.000792887	0.00274679	0.00438919	2.83174e-05	0.000509713	0.00249193	2.83174e-05	0.00167073	0.0144135	0.000934474	0.000509713	0.00263352	0.00302996	0	0.000453078	0.000169904	0.000283174	8.49521e-05	0.00127428	0.00931642	2.83174e-05	0.00843858	0.000821204	0.00127428	0.000736252	0.000622982	0.00339809	0.00053803	0.000141587	0.00659795	0.00419097	0.00274679	0.000339809	0.00353967	0.00815541	0.000368126	0.00053803	0.000198222	0.00011327	0.000764569	0.00192558	0.000141587	0.00161409
g__Fusibacter	0	0	0	0	0	0	0	0	0	0	0	0	0	0	0	0	0	0	0	0	0	0	0	0	0	0.0011327	0	0	0	0	0	0	0	0	0	0	0	0	0	0	0	0	0	0	0	0	0	0	0
g__Fusobacterium	0.0383417	0.00852353	0.00124596	0.0257688	0.0460724	0.02962	0.0144985	0.01784	0.20499	0.00764569	0.0214363	0.0185196	0.0168772	0.0164524	0.044968	0.0246928	0.0338959	0.113694	0.00620151	0.00665458	0.0241264	0.0109022	0.00591833	0.00305828	0.0652716	0.0191992	0.00152914	0.0570029	0.0400691	0.0353684	0.0181798	0.0317438	0.0699722	0.0666591	0.00773065	0.0237016	0.0563799	0.0327632	0.0194257	0.006513	0.072181	0.00569179	0.0101659	0.00962791	0.00300164	0.0185479	0.0143286	0.000622982	0.0105057
g__Gardnerella	0	0	0	0	0	0	0	0	0	0	0	0	0	0	0	0	0	0	0.000424761	0	0	0	0	0	0	0	0	0	0	0	0	0	0	0	0	0	0	0	0	0	0	0	0	0	0	0	0	0	0
g__Gemella	0.0563799	0.00917483	0.0628363	0.00175568	0.00654132	0.0346605	0.00492722	0.00807045	0.0119216	0.00104774	0.0139322	0.0143852	0.00526703	0.00535199	0.016056	0.0483944	0.0269015	0.00206717	0.0102226	0.00404939	0.00787223	0.00263352	0.0128844	0.0186045	0.0245229	0.00478564	0.00464405	0.0133092	0.0250609	0.01784	0.0342074	0.0173869	0.0108456	0.0382568	0.120151	0.0864813	0.0195673	0.0256839	0.0170471	0.0447981	0.00821204	0.0107889	0.0564082	0.0493572	0.0237583	0.0178966	0.0267599	0.0153763	0.00940137
g__Geobacillus	0	0	0	0	2.83174e-05	0	0	0	0	0	0	0	0	0	0	0	0	0	0	0	0	0	0	2.83174e-05	0	0	0	0	0	0	0	2.83174e-05	0	2.83174e-05	0	0	0	0	0	0	0	0	0	0	0	0	0	0	0
g__Gordonia	2.83174e-05	0	0	0	0	0	0	0	0	0	0	0	0	0	0	2.83174e-05	0	0	0	0	0	0	0	0	0	0	0	0	0	0	0	0	0	0	0	0	0	0	0	0	2.83174e-05	0	2.83174e-05	0	0	0	0	0	0
g__Granulicatella	0.0139322	0.00974118	0.0245795	0.0229654	0.00288837	0.0274112	0.0181231	0.00509713	0.0019539	0.00286006	0.0141304	0.00985445	0.00957127	0.0281475	0.00908988	0.0319137	0.0163108	0.00334145	0.0189443	0.00659795	0.00600328	0.00379453	0.0117517	0.0135074	0.0257122	0.0101659	0.0179815	0.0112986	0.0303279	0.0220876	0.0175285	0.0231919	0.0124313	0.0185479	0.02962	0.0168205	0.00767401	0.0127711	0.0248343	0.0377188	0.00209549	0.027751	0.0240981	0.0318287	0.0214646	0.0116101	0.0282891	0.0200204	0.0108172
g__Haemophilus	0.0580506	0.0301863	0.00557852	0.0375488	0.0344623	0.0255706	0.138132	0.0446565	0.0653282	0.00161409	0.018378	0.0201053	0.0663193	0.00826868	0.0176417	0.0340658	0.0193125	0.00589002	0.0157161	0.0294784	0.000679617	0.00011327	0.109192	0.0269581	0.0282607	0.00198222	0.0132525	0.00470069	0.0281758	0.0619301	0.0216628	0.00756074	0.0286855	0.0121482	0.0162542	0.00872175	0.00937305	0.00671122	0.00257688	0.0174435	0.0280342	0.0600612	0.00957127	0.014725	0.00175568	0.0147534	0.0178683	0.0122331	0.0116101
g__Howardella	0	0	0	0	2.83174e-05	2.83174e-05	0	0	0	0	0	0	2.83174e-05	2.83174e-05	5.66348e-05	0	0	0	2.83174e-05	0	8.49521e-05	0	0	2.83174e-05	0	8.49521e-05	0	0	0.00011327	0	2.83174e-05	0	0	0	0	0	0.000169904	2.83174e-05	0	0	0	0	2.83174e-05	0	0	2.83174e-05	2.83174e-05	2.83174e-05	0
g__Johnsonella	0.000509713	0.000169904	0.00011327	0.000622982	0.000368126	0.000509713	0.000594665	0.000453078	0.00730588	0.000141587	0.000962791	0.000481395	0.000679617	0.000453078	0.0011327	0.000594665	0.00101943	0.0014725	0.000622982	0.000509713	0.000594665	2.83174e-05	0.000169904	0	0.000283174	0.000622982	0	0.000254856	0.000509713	0.000622982	0.000254856	0.000764569	0.00164241	0.000821204	0.000311491	0.00152914	0.000792887	0.00254856	0.000453078	0.000821204	0.00124596	0.000396443	0.00266183	0.000509713	2.83174e-05	0.000594665	0.000198222	0	0.000368126
g__Kingella	0	2.83174e-05	0.000311491	0	0.000707935	0	0.000198222	0.000906156	0.000821204	8.49521e-05	0.000141587	5.66348e-05	0	0.000254856	0.00011327	0.000962791	0.000481395	2.83174e-05	0.000226539	2.83174e-05	0.000622982	0	0.000453078	0	2.83174e-05	5.66348e-05	0.00011327	0	0	0	0	0.000141587	0	0	2.83174e-05	0	5.66348e-05	0	0.000141587	0	0.000141587	0	0	0.000254856	0.000509713	2.83174e-05	0	0.000481395	0.000254856
g__Klebsiella	0	0	0	0	0	2.83174e-05	0	5.66348e-05	0	0	5.66348e-05	0	0	0	0	2.83174e-05	0	0	0	0	0	0	0.000141587	2.83174e-05	0	2.83174e-05	0	0	0	0	0	0	0	0	0	0	2.83174e-05	0	0	0	0	0	0	0	0	0	0	0	0
g__Knoellia	0	0	0	0	2.83174e-05	0	0	5.66348e-05	0	0	2.83174e-05	0	0	0	0	0	0	0	0	0	0	0	0	2.83174e-05	0	0	0	0	0	2.83174e-05	0	0	0	0	0	0	0	8.49521e-05	0	0	0	0	0	0	0	0	0	0	0
g__Kocuria	0	5.66348e-05	0	0	0	0	0	2.83174e-05	0	0	0	0	0	0	0	0	0	0	0.000141587	0	0	0	0	0	0	0	0	0	0	0	0	0	2.83174e-05	0	0	0	0	0	0	0	0	0	0	0	0	0	0	0	0
g__Lachnoanaerobaculum	0.000453078	0.00220876	0.000453078	0.000254856	0.00169904	0.0011327	0.00116101	0.00141587	0.00167073	0.012403	0.00209549	0.000339809	0.00269015	0.00266183	0.000934474	0.00121765	0.000849521	0.001784	0.00201053	0.0125729	0.00365294	0.00218044	0.0032565	0	0.00370958	0.00181231	0.00192558	0.00127428	0.00209549	0.000622982	0.00274679	0.00246361	0.00167073	0.000792887	0.00184063	0.00172736	0.0034264	0.0014725	0.00322818	0.000877839	0.000906156	0.000226539	0.00203885	0.000424761	0.000849521	0.00104774	0.00308659	0.0014725	0.00243529
g__Lachnospiraceae_NK3A20_group	0	0	0	0	0	0	0	0	0	0	2.83174e-05	0	0	0	0	0	2.83174e-05	0.000169904	0	0	0	0	0	0	0	0	0	0	0	0	5.66348e-05	0	5.66348e-05	0	0	5.66348e-05	0	2.83174e-05	2.83174e-05	2.83174e-05	0.000169904	0	0	0	0	0	0	0	0
g__Lactobacillus	8.49521e-05	0	0.000622982	0	0.000991108	0	0.00011327	0.000906156	0	0.000396443	0	0.0011327	0	2.83174e-05	2.83174e-05	0	0	0	0.000169904	0	2.83174e-05	0.000368126	0	0.000622982	2.83174e-05	0.00308659	0	0	0	0	2.83174e-05	2.83174e-05	0.000849521	0.000283174	0.000198222	0	0	0.000141587	0.000169904	0	0	0	0	0	0.00373789	0	0.00110438	0.00625814	0.00133092
g__Lautropia	0.0493006	0.00198222	0.0799116	0.109475	0.00982613	0.0409753	0.00549357	0.094042	0.00181231	0.000283174	0.0818939	0.0334711	0.0132809	0.00470069	0.0182081	0.0357082	0.0453928	0.302062	0.00600328	0.000509713	0.000792887	0.000792887	0.000169904	0.00382285	0.0066829	0.00011327	0.00186895	0.0195956	0.00444583	0.0268166	0.00345472	0.0178966	0.0086368	0.0185762	0.00404939	0.00339809	0.00880671	0.00453078	0.000566348	0.00331313	0.0495271	0.00965623	0.00396443	0.0168488	0.00804214	0.00192558	5.66348e-05	0.000594665	0.00427592
g__Lawsonella	0	0	0	0	0	0	0	0	0	0	0	0	0	0	0	0	0	0	0	0	0	0	5.66348e-05	0.000368126	0	0.000141587	0	2.83174e-05	0	0	0	0	0	0	0	0	0	0	0	5.66348e-05	0	0	0	0	0	0	0	0	0
g__Lentimicrobium	0.000622982	0.000254856	0	0	0	0.000339809	0.000339809	5.66348e-05	0	0.00011327	0	0.00011327	0.000679617	0.000226539	0.000509713	0	0.00011327	0.00124596	8.49521e-05	0	0.000764569	0.000198222	2.83174e-05	0	2.83174e-05	0.0154047	2.83174e-05	0.0006513	0.000198222	0.000254856	0.000339809	0.00302996	0.00133092	0.000509713	2.83174e-05	0.00127428	0.00317155	0.0026052	0.00011327	0	0.000283174	0.000141587	0.00257688	0.000453078	0.000169904	0.00175568	0.00011327	8.49521e-05	0.00155746
g__Leptotrichia	0.0115535	0.011327	0.0192558	0.00951464	0.00481395	0.0313473	0.0231353	0.0206717	0.0128561	0.103585	0.0370391	0.0250042	0.00526703	0.0328482	0.0165374	0.0288554	0.0014725	0.0232769	0.0211248	0.143994	0.0479413	0.0155746	0.00382285	0.0011327	0.0465538	0.00991108	0.00402107	0.0352835	0.155377	0.00589002	0.0286289	0.0423345	0.0205867	0.00557852	0.00957127	0.0222858	0.00860848	0.0161692	0.00812709	0.00804214	0.0123464	0.00314323	0.0108172	0.0312341	0.0265334	0.011865	0.0313473	0.0700572	0.0261086
g__Luteibacter	0	0	0	0	0	0	0	0	0	0	0	0	0	0	0	0	0	0	0	0	0	0	0	0	0	0	0	0	0	0	0	0	0	0	0	0	0	0	0	0	0	0	0	0	0	0	5.66348e-05	0	0
g__Megasphaera	0.000169904	0	8.49521e-05	0	0.00053803	0.000509713	2.83174e-05	0.000368126	0.0014725	0.00424761	0.0006513	0	5.66348e-05	0.00308659	0.00229371	0.000283174	0	0	0.0060316	0.00467237	0.00784391	0.0053803	0.000396443	0	0.000707935	0.00356799	0.000368126	0.000254856	0.000453078	0.000339809	0.000792887	0.000198222	0	5.66348e-05	2.83174e-05	5.66348e-05	0	0.00155746	0.000141587	0	2.83174e-05	2.83174e-05	0	0	0.00209549	0	0.00181231	0.00135923	0.0013026
g__Mobiluncus	0	0	0	0	0	2.83174e-05	0	0	0	0.000594665	0.000169904	0	8.49521e-05	0	0	5.66348e-05	0.000254856	0	0	2.83174e-05	0	0	0.00209549	0	0.000169904	0	0	0	0	0	0	2.83174e-05	0	2.83174e-05	0	0.00011327	0	0	0.000141587	0	0	0	0	0	0	0	0	0	0
g__Mogibacterium	5.66348e-05	0.000396443	0.00011327	5.66348e-05	5.66348e-05	8.49521e-05	5.66348e-05	0.000254856	0.000509713	2.83174e-05	0.000141587	0	0.000254856	0.000764569	0	0.000962791	0.000311491	0.000283174	0.000368126	0.000453078	0.000198222	0.00011327	0.000311491	0	0.000424761	0.000594665	0	0.00172736	8.49521e-05	0.00011327	0.000169904	0.000226539	0.000226539	8.49521e-05	8.49521e-05	0.000311491	0.000226539	0.000453078	0.000509713	0.000368126	0.000509713	0	0.000707935	0	5.66348e-05	0.00328482	0.000622982	0.00011327	0
g__Moraxella	0.000368126	0	0	0	0	0	0.00690944	0.000141587	0	0	0	0	0	0	0	0	0	0.00011327	0	0	0	0	0	0	0	0	0	0	0	0	0	0	0	0	0	0.000509713	0	0.00385116	0	0	0.000707935	0	0	0	0	0	0	0	0
g__Murdochiella	0	0	0	0	0	0	0	0	0	0	0	0.000198222	0	0	0	0	0	0.0011327	0	0	0	0	0	0	0	5.66348e-05	0	0	0	0	0	0	0	0	0	0	0	0.000991108	5.66348e-05	0	0.00133092	0	0	0	0	0.00101943	0	0	0
g__Muricauda	0	0	0	0	0	0	0	0	0	0	0	0	0	0	0	0	0	0	0	0	0	0	0	0	0	0	0	0	0	0	0	0	0	0	0	0	0	0	0	0	0	0	0	0	0	0	2.83174e-05	0	0
g__Mycoplasma	8.49521e-05	0.00011327	0.000141587	0.00116101	0	2.83174e-05	8.49521e-05	5.66348e-05	0.00484227	0	0	0.00138755	0.000906156	0.000339809	0.00133092	2.83174e-05	0.00269015	0.00189726	0.00053803	2.83174e-05	0	0	0.000226539	0.00240698	0.000934474	0.00138755	2.83174e-05	0.00572011	5.66348e-05	0.00150082	0	5.66348e-05	0.00220876	0.00317155	0.0026052	0.0026052	0.00133092	0	0.00198222	0.001784	0.00186895	0.000991108	0.0159144	8.49521e-05	0	0.000198222	0.00297333	0.00011327	0.00286006
g__NK4A214_group	0	0	0	0	0	0	0	0	0	0	0	0	0	0	0	0	0	0.000198222	0	0	0	0	0	0	0	2.83174e-05	0	0	0	2.83174e-05	0	0	0	0	0	0	0	2.83174e-05	0	0	0	0	0	0	0	0	0	0	0
g__Neisseria	0.237724	0.0607691	0.0416266	0.283485	0.0194257	0.0989976	0.242397	0.191341	0.105907	0.00206717	0.0696041	0.116922	0.252563	0.0896811	0.0698873	0.0816107	0.142578	0.0668857	0.0342357	0.101659	0.00622982	0.00053803	0.0195107	0.0312907	0.0651866	0.00373789	0.17384	0.0607125	0.0169055	0.165572	0.0895679	0.056125	0.0172736	0.0165374	0.0318571	0.0650733	0.0341224	0.0252025	0.0134224	0.0548508	0.0643088	0.0836495	0.00869344	0.11024	0.0272696	0.018293	0.0181798	0.00801382	0.00518208
g__Odoribacter	0	0	0.00011327	0.000707935	0	0	0	0	0	0	0.00011327	0.000198222	0	0	0	0.00053803	0.000141587	0.000736252	0	0	5.66348e-05	0	0	0	5.66348e-05	0.00758906	0	0	0.00011327	0.000198222	0	0	0.000736252	0.00169904	8.49521e-05	0	0.000339809	0.000594665	0.00116101	0.000424761	0.000368126	0	0	2.83174e-05	0	0.000453078	0	0	0.000141587
g__Olsenella	0.000141587	8.49521e-05	0.000368126	0.00011327	0.000368126	0.000311491	0.00011327	0.00484227	0.00300164	0.000906156	0.00133092	0.00011327	0.000198222	0.000991108	0.00286006	5.66348e-05	0	0.00121765	0.000396443	0	0.00181231	0.000934474	5.66348e-05	0.000396443	0.000283174	0.00475732	0	0.00116101	0.0032565	0.000453078	0.000707935	0.00161409	0.00127428	0.00118933	8.49521e-05	0.000453078	0.00124596	0.000934474	0.00011327	0.000424761	0.00226539	0.000141587	0.0006513	0.000141587	0.000198222	0.000934474	0.00577675	0.00184063	0.0026052
g__Oribacterium	0.00322818	0.00269015	0.000991108	0.000453078	0.0111287	0.00144419	0.000764569	0.00152914	0.00223707	0.00198222	0.00274679	0.000226539	0.00243529	0.00249193	0.00181231	0.00954296	0.00475732	0.00104774	0.00286006	0.00110438	0.00167073	0.00351136	0.0105341	8.49521e-05	0.00263352	0.00297333	0.00382285	0.000764569	0.00161409	0.00167073	0.00235034	0.0013026	0.00206717	0.000339809	0.00209549	0.00104774	0.000169904	0.00144419	0.00169904	0.000311491	0.000962791	0	0.000877839	0.00167073	0.000453078	0.00186895	0.00269015	0.000736252	0.00252025
g__Paracoccus	0	0	2.83174e-05	0	0	0	0	2.83174e-05	0	0	0	0	0	0	0	0	0	2.83174e-05	0	0	0	0	0	0	0	0	0	0	0	0	0	0	0	0	0	0	0	2.83174e-05	0	0	0	0	0	2.83174e-05	0	0	0	0	0
g__Parascardovia	0	0	0	0	0	0	0	0	0	0	0	2.83174e-05	0	0	0	0	0	0	0	0	0.00011327	0.000198222	0	0	0	0.000141587	0	2.83174e-05	0	0	0	0.000141587	2.83174e-05	0	0	0	0	2.83174e-05	0.00104774	0	0	0	0	0	5.66348e-05	0	0.00155746	0.000311491	0
g__Parvimonas	0.000594665	0.00206717	0.000339809	0.000396443	0.00053803	0.000622982	0.000679617	0.00243529	0.00908988	0.000368126	0.00155746	0.00155746	0.00246361	0.00223707	0.00506881	0.000934474	0.0187461	0.0133092	0.00665458	5.66348e-05	0.00053803	0.000509713	0.000509713	0.00053803	0.0027751	0.0014725	0	0.00645636	0.00150082	0.00206717	0.00161409	0.000679617	0.00614487	0.00566348	0.00475732	0.00223707	0.00583338	0.00838194	0.00934474	0.00535199	0.00433256	0.00385116	0.0149799	0.000169904	0.000198222	0.0133092	0.00155746	0.00144419	0.00243529
g__Pelospora	0	0	2.83174e-05	8.49521e-05	0	0	0	0	0	0	0	2.83174e-05	0	0	0	0	0	0.000198222	0	0	2.83174e-05	0	2.83174e-05	0	0	0.000198222	0	0	0	2.83174e-05	0	8.49521e-05	0.000311491	0	0	0.000141587	5.66348e-05	2.83174e-05	0	2.83174e-05	0.000141587	0	0.00011327	0	0	0	5.66348e-05	0	0
g__Peptoanaerobacter	0.00011327	0	2.83174e-05	0.000396443	0	0	5.66348e-05	0	0	2.83174e-05	8.49521e-05	0	0.00011327	0	0.000169904	0	0.000566348	0.000169904	8.49521e-05	0	2.83174e-05	0	0	0	2.83174e-05	0.000396443	0	0.000481395	8.49521e-05	8.49521e-05	0	0.000141587	5.66348e-05	0.00011327	0	0.00011327	0.00150082	0.00011327	5.66348e-05	0	5.66348e-05	0	0.000226539	2.83174e-05	0	0.000254856	2.83174e-05	2.83174e-05	5.66348e-05
g__Peptococcus	0.000311491	0.000396443	0	0.000339809	0.000169904	0.000481395	0.000339809	0.000141587	0.000339809	0	0.000368126	8.49521e-05	0.000594665	0.000424761	0.000877839	0.000169904	0.000877839	0.000877839	0.000254856	0.000141587	0.000849521	0	2.83174e-05	5.66348e-05	0.000849521	0.00226539	0	0.000198222	0.000339809	0.000339809	0.000368126	0.000877839	8.49521e-05	0.0013026	0.00011327	0.000566348	0.000566348	0.000198222	0.000396443	8.49521e-05	0.000509713	8.49521e-05	0.00198222	0.00011327	2.83174e-05	0.000934474	2.83174e-05	0	2.83174e-05
g__Peptoniphilus	0	0	0	0	0	0	0	0	0	0	0.000169904	0	0	0	0	0	0	0	0	0	0	0	2.83174e-05	0	0.000141587	0	0	0	0	0	0	0	0	0	0	0	0	0	0	0	0	0	0	0	0	0	0	0	0
g__Peptostreptococcus	0.00053803	0.00319986	0.00152914	0.0011327	0.000792887	0.00215212	0.00121765	0.000396443	0.00184063	0.000934474	0.00504049	0.00133092	0.00965623	0.00365294	0.00283174	0.000679617	0.00504049	0.00396443	0.000849521	0.0013026	0.00484227	0.000396443	0.000906156	0.000453078	0.00617319	0.00402107	0.00118933	0.01767	0.00235034	0.00283174	0.00226539	0.00614487	0.0125729	0.00620151	0.00127428	0.00291669	0.00526703	0.00430424	0.00370958	0.000962791	0.00283174	0.00560684	0.0186612	0.000339809	0.000311491	0.0371241	0.000792887	0.000736252	0.00127428
g__Phaselicystis	0	0	0	0	0	5.66348e-05	0	0	0	0	0	0	0	0	0	0	0	0	0	0	0	0	0	0	0	0	0	0	0	0	0	0	5.66348e-05	0	0	0	2.83174e-05	0	0	0	0	0	0	0	0	0	0	0	0
g__Phocaeicola	5.66348e-05	0	0	0	0	0	2.83174e-05	0.00011327	0.000424761	2.83174e-05	0.000311491	0	8.49521e-05	0.00011327	0.000254856	5.66348e-05	0.000141587	0.000169904	2.83174e-05	0	0.00011327	0.00011327	0	0.000396443	0	0.000877839	0	0.000679617	0	0.00011327	0.000566348	8.49521e-05	0.00257688	8.49521e-05	8.49521e-05	0.000141587	0.000226539	8.49521e-05	8.49521e-05	8.49521e-05	0.000283174	0	8.49521e-05	0	0	0.000821204	0.000368126	0.000141587	0.000169904
g__Porphyromonas	0.0521889	0.0378603	0.00399275	0.0535482	0.115563	0.0435521	0.0900776	0.00889166	0.0728606	0.000226539	0.0293368	0.0127995	0.0145551	0.0230787	0.034349	0.0434672	0.117545	0.0642805	0.032565	0.0128278	0.0183497	0.00764569	0.00614487	0.000141587	0.0631478	0.129637	0.0120349	0.0957694	0.0493572	0.0294784	0.0554737	0.0250892	0.0912103	0.14221	0.0604576	0.110268	0.072719	0.088237	0.0717279	0.0554454	0.180268	0.0284023	0.164269	0.038455	0.00373789	0.136546	0.0118083	0.0158294	0.0517925
g__Prevotella	0.0142153	0.0383134	0.00917483	0.040862	0.0170187	0.0219177	0.0200204	0.0182081	0.0393612	0.128249	0.0949765	0.00574843	0.0485926	0.153537	0.0294218	0.0137056	0.0129694	0.0564649	0.0814691	0.333579	0.259699	0.492779	0.0285722	0.0295067	0.192417	0.16056	0.0306677	0.0642521	0.0385116	0.0116384	0.0593532	0.0362179	0.0739933	0.0519624	0.100244	0.034264	0.11208	0.148581	0.0330747	0.00489891	0.0310642	0.0120632	0.00832531	0.00639973	0.0173302	0.227587	0.0430424	0.185564	0.0365294
g__Prevotellaceae_UCG-004	0	0	0	0	0	0	0	0	0	0	5.66348e-05	0	0	0	0	0	0	2.83174e-05	2.83174e-05	0	0	0	0	0.00011327	2.83174e-05	0.000254856	0	0.00011327	0	0	0	0	0.000226539	2.83174e-05	0	0	0.000934474	0	0	0	2.83174e-05	0	0	2.83174e-05	0	0.000169904	8.49521e-05	0	0
g__Propionibacterium	0	0	0	0	5.66348e-05	0	0	0.000368126	0	0.000368126	0	0.000198222	0	0	2.83174e-05	0	0	0	0.00011327	0	8.49521e-05	5.66348e-05	0	0.00011327	2.83174e-05	0	0	2.83174e-05	0	2.83174e-05	2.83174e-05	2.83174e-05	2.83174e-05	0.00011327	0	0	0	8.49521e-05	0	0	0	2.83174e-05	0	0	0	0	0.000169904	0	0
g__Propionivibrio	0	0	0	0	0	0	0	2.83174e-05	0.000254856	0	5.66348e-05	0	0	0	2.83174e-05	0	0	0	5.66348e-05	0	2.83174e-05	0	0	0	0	0	0	0	8.49521e-05	0	0	0	5.66348e-05	0	0	0	0	0	0	0	0	0	0	0	0	0	0	0	0
g__Proteiniphilum	0	0	2.83174e-05	8.49521e-05	0	2.83174e-05	0	0	2.83174e-05	0	0	0	0	0	0	0	5.66348e-05	2.83174e-05	0	0	5.66348e-05	0	0	0	0	0.000594665	0	0	0	0	0	0	2.83174e-05	0	0	8.49521e-05	0.000141587	0	8.49521e-05	2.83174e-05	8.49521e-05	2.83174e-05	0	0	0	8.49521e-05	0	2.83174e-05	0
g__Pseudopropionibacterium	0.000453078	5.66348e-05	0.000792887	0.000283174	0.000396443	8.49521e-05	0.0011327	0.000792887	0.000169904	8.49521e-05	0.00053803	0.000764569	0.000877839	0.000169904	0.000877839	0.00121765	0.00101943	0.000906156	0.000311491	0	0.000226539	0	2.83174e-05	0.00053803	0.00011327	8.49521e-05	2.83174e-05	0.00104774	0.000481395	0.0011327	0.000198222	0.000453078	0.00203885	0.000509713	8.49521e-05	0.00739084	8.49521e-05	0.000424761	0.00011327	0.00155746	0.000509713	0.000764569	0.00164241	0.000679617	5.66348e-05	8.49521e-05	8.49521e-05	8.49521e-05	0.000226539
g__Pseudoramibacter	0.000792887	2.83174e-05	5.66348e-05	2.83174e-05	0.000283174	0.000679617	2.83174e-05	0	0	0	0.000141587	2.83174e-05	0	2.83174e-05	0	0	0.000679617	0.00011327	0	0	8.49521e-05	8.49521e-05	0	0.000141587	0	0.000396443	0	0.00011327	0.000254856	2.83174e-05	2.83174e-05	0.000481395	5.66348e-05	0.000169904	0	2.83174e-05	8.49521e-05	8.49521e-05	0	5.66348e-05	0.000368126	2.83174e-05	0.00053803	0.000226539	5.66348e-05	0.00011327	0	0.00011327	5.66348e-05
g__Pyramidobacter	0.000141587	0	0	0	0	0	2.83174e-05	0	0	0	5.66348e-05	0	0	0	0.000396443	2.83174e-05	5.66348e-05	0.00011327	0.00011327	0	2.83174e-05	0	0	0	0	0.000198222	0	0.000169904	2.83174e-05	0	0.000906156	0.000198222	0.00011327	2.83174e-05	0	0.000424761	0.000198222	0.000169904	0	5.66348e-05	0.000198222	0	0	0	0	0.00011327	0	5.66348e-05	0
g__Rhizorhapis	0	0	0	0	0	0	0	2.83174e-05	0	2.83174e-05	0	0	0	0	0	0	0	0	0	0	0	0	0	0	0	0	0	0	0	0	0	0	0	0	0	0	0	0	0	0	0	0	0	0	0	0	0	0	0
g__Rikenellaceae_RC9_gut_group	2.83174e-05	0.000679617	0.000311491	0.000481395	0	0.000226539	5.66348e-05	0.000141587	8.49521e-05	0	0.00135923	0	0.000368126	0.000226539	0.00155746	0.000509713	0.000509713	0.0058617	8.49521e-05	0	0.000141587	0	5.66348e-05	0.00011327	8.49521e-05	0.0119783	0	0.00201053	0.000254856	0.00121765	0	0.000169904	0.00639973	0.00376621	0.000396443	0.00252025	0.00229371	0.00192558	0.000849521	0.00053803	0.00135923	0.000368126	0.00172736	0	0	0.00427592	0.000368126	0.00011327	0.000566348
g__Roseburia	0	0	0	0	0	0	0	0	0	0	0.000226539	0	0	0	0.000453078	0	0	0.00308659	0	0	0	0	0	0	0	0.00348304	0	0	0	0	0	0	0	0.000198222	0	0	0	0.000311491	0.000311491	0	0.000226539	0	0.00404939	0	0	0	0.000169904	0	0
g__Rothia	0.0332446	0.234071	0.129071	0.177663	0.189387	0.164241	0.187518	0.191539	0.0481679	0.0910404	0.246191	0.291726	0.0447698	0.0890298	0.0807895	0.0687829	0.0227955	0.00843858	0.0943818	0.0361896	0.0250326	0.0438919	0.0608541	0.16577	0.0502067	0.0428725	0.253894	0.0483095	0.0890582	0.063969	0.0815257	0.0607974	0.0440335	0.0350003	0.0279493	0.10384	0.0495554	0.0271847	0.0430991	0.282976	0.0174152	0.196749	0.00608824	0.0379736	0.134281	0.0101093	0.131053	0.146288	0.0849238
g__Scardovia	5.66348e-05	0	0.000707935	0	5.66348e-05	0	0	0.00104774	5.66348e-05	0.000226539	0.00011327	2.83174e-05	0	8.49521e-05	0	0	0	0	0.00011327	0	0.000141587	0.000991108	2.83174e-05	5.66348e-05	0	0.00152914	0	0.000141587	0.000226539	2.83174e-05	0.00121765	0	0.000283174	0	0	0	0	0	0.00011327	8.49521e-05	0	0	0	0	8.49521e-05	0	0.000141587	0.000594665	0.00184063
g__Sediminispirochaeta	0	0	0	0	0	0	0	0	0	0	0	0	0	0	0	0	0	0	0	0	0	0	0	0	0	0.000141587	0	0	0	0	0	0	0	0	0	0	5.66348e-05	0	0	0	0	0	0	0	0	0	0	0	0
g__Selenomonas	0.00161409	0.00266183	0.000736252	0.00359631	0.00591833	0.00317155	0.00167073	0.0213513	0.0114969	0.0421929	0.00648468	0.000877839	0.00198222	0.00560684	0.0296483	0.000821204	0.000821204	0.00382285	0.0169055	0.0128844	0.0188311	0.00589002	0.00305828	0.000368126	0.00478564	0.043184	0.00235034	0.0261653	0.00809877	0.00172736	0.00829699	0.00654132	0.00475732	0.00416266	0.000226539	0.00376621	0.0125163	0.00419097	0.00127428	0.00249193	0.00433256	0.000283174	0.00226539	0.00053803	0.00724925	0.00566348	0.0052104	0.00515376	0.00843858
g__Shuttleworthia	5.66348e-05	5.66348e-05	0.00011327	0	0.00053803	0	0	0.00011327	0.000226539	0.000198222	0.000594665	0	0.000141587	0.000169904	0	0	8.49521e-05	0.000622982	0.000453078	0	0.000764569	0.000169904	2.83174e-05	0	0	0.00164241	0	0.000198222	0.00104774	0.000198222	0	0.000509713	0.000141587	2.83174e-05	0	2.83174e-05	8.49521e-05	0.000792887	0.000906156	5.66348e-05	0.000991108	0	8.49521e-05	0	0	5.66348e-05	0.000481395	5.66348e-05	0.000679617
g__Slackia	2.83174e-05	0	0.000339809	0	0.000368126	8.49521e-05	2.83174e-05	2.83174e-05	0.000594665	0	5.66348e-05	0	0	8.49521e-05	2.83174e-05	8.49521e-05	0	0.000934474	0.000283174	5.66348e-05	0.000198222	2.83174e-05	2.83174e-05	2.83174e-05	5.66348e-05	0.000198222	0	0.000509713	0.000679617	0	5.66348e-05	0	0.000169904	8.49521e-05	2.83174e-05	0	0.000226539	0	0	0	5.66348e-05	0	0	0	0	5.66348e-05	0.000453078	8.49521e-05	0.000198222
g__Solobacterium	8.49521e-05	0.00053803	0.00011327	8.49521e-05	0.000169904	0.000339809	0.000368126	8.49521e-05	0.000169904	0.00110438	0.000764569	5.66348e-05	0.000453078	0.00101943	0.000424761	0.000594665	0.000396443	0.000254856	0.000339809	0.00169904	0.00104774	0.000509713	0.000481395	0.000169904	0.000962791	0.00184063	0.00053803	2.83174e-05	0.000594665	0.000736252	0.000622982	0.000226539	0.000169904	0.000396443	0.0006513	0.000594665	0.000283174	0.000764569	0.000962791	0.000141587	0.000198222	0	0.000368126	0.000141587	0.000141587	0.000254856	0.00158577	0.000368126	0.000169904
g__Sphaerochaeta	0	0	0	5.66348e-05	0	0	0	0	2.83174e-05	0	0.000226539	0	0	2.83174e-05	0	0	8.49521e-05	0.000169904	0	0	0	2.83174e-05	0	2.83174e-05	0	0.00053803	0	0.000254856	0	5.66348e-05	0.00127428	0	0.00464405	5.66348e-05	8.49521e-05	0.000226539	8.49521e-05	0.000198222	2.83174e-05	8.49521e-05	5.66348e-05	0	0	0	0	0.000396443	2.83174e-05	2.83174e-05	0
g__Staphylococcus	0	2.83174e-05	0.00011327	0	0	0	0	0.000339809	0	0	0.000453078	0.000821204	0	0	0	5.66348e-05	8.49521e-05	0.000283174	0.000396443	0	0	8.49521e-05	0.000849521	0.00869344	5.66348e-05	5.66348e-05	0	5.66348e-05	0	0	2.83174e-05	0	0	0	0	5.66348e-05	2.83174e-05	2.83174e-05	8.49521e-05	5.66348e-05	8.49521e-05	8.49521e-05	5.66348e-05	0	2.83174e-05	0	0.000764569	2.83174e-05	0
g__Stenotrophomonas	0	0	0	0	0	0	0	0	8.49521e-05	0	0	0	0	0	0	0	0	0	0	0	0	0	0	0	0	0	0	0	0	0	0	0	0	2.83174e-05	0	0	0	0	0	0	0	0	0	0	0	0	0	0	0
g__Stomatobaculum	5.66348e-05	8.49521e-05	2.83174e-05	5.66348e-05	0.001784	0.000339809	0.000311491	0.000226539	0.00322818	0.00379453	0.000622982	0	0.000821204	0.00266183	0.000707935	0.00133092	0.000141587	0.000339809	0.00161409	0.00467237	0.00308659	0.00249193	0.0058617	2.83174e-05	0.00107606	0.00223707	0.000339809	0.000198222	0.00237866	0.000226539	0.000453078	0.000453078	0.00118933	2.83174e-05	0.00218044	0.00141587	0.000198222	0.00135923	0.00192558	8.49521e-05	5.66348e-05	0	0.00011327	0.00274679	0.000283174	0.000141587	0.00243529	0.000509713	0.00118933
g__Streptobacillus	0	0	0	0	0	0	0	0	0	0	0	0	0	0	0	0	0	0	0	0	0	0	0	0	2.83174e-05	0	0	0	0	0	0	0	0	5.66348e-05	0	0	0	0	0	0.000453078	0	0	0	0	0	0	0	0	0
g__Streptococcus	0.279238	0.394801	0.454182	0.0982896	0.305856	0.34247	0.105907	0.101206	0.131308	0.238517	0.152064	0.305771	0.199807	0.291499	0.234043	0.452852	0.328821	0.103896	0.396727	0.093504	0.333777	0.258311	0.548225	0.616299	0.215269	0.114402	0.308546	0.246446	0.342669	0.347369	0.347596	0.422354	0.228238	0.392989	0.440647	0.235714	0.371043	0.31336	0.573229	0.285694	0.293878	0.430368	0.405137	0.51481	0.528402	0.282409	0.462763	0.371949	0.52121
g__Succiniclasticum	0	0	0	0	0	0	0	0	2.83174e-05	0	0	0	0	0	0	0	2.83174e-05	0.000169904	0	0	0	0	0	0	0	0	0	0	0	0	0	0	5.66348e-05	2.83174e-05	0	0.000679617	0	0	0	2.83174e-05	0	0	0	0	0	8.49521e-05	0.000169904	0.000226539	0
g__Sutterella	0	0	0	0	0	0	0	0	0	0	0	0	0	0	0	0	0	0	0	0	0	2.83174e-05	0	0	0	5.66348e-05	0	0	0	0	0	0	0	0	0	0	0	0	0	0	0	0	0	0	0	0	0	0	0
g__Synergistes	0	0	0	2.83174e-05	0	0	0	0	0	0	0	0	0	0	0	0	0	0	0	0	2.83174e-05	0	0	0	0	0.000679617	0	0	0	2.83174e-05	0	8.49521e-05	0	0	0	0	8.49521e-05	0	0	0	2.83174e-05	0	0	0	0	2.83174e-05	0	2.83174e-05	0
g__TM7x	0.0101376	0.00263352	0.00523872	0.0014725	0.00155746	0.00416266	0.00436088	0.00302996	0.00104774	0.016509	0.00693776	0.00676785	0.0219743	0.00968454	0.00399275	0.0150648	0.00617319	0.00971286	0.0124596	0.00671122	0.00283174	0.00322818	0.00504049	0.00557852	0.00696608	0.00719261	0.00184063	0.0101943	0.00436088	0.00305828	0.00404939	0.00370958	0.00294501	0.001784	0.00727757	0.00659795	0.00107606	0.000509713	0.00560684	0.00220876	0.00447415	0.00184063	0.00988277	0.00305828	0.000481395	0.00826868	0.0107323	0.00518208	0.00226539
g__Tannerella	0.00362462	0.00269015	0.00011327	0.000906156	0.00453078	0.00436088	0.000198222	0.00186895	0.00968454	0.000736252	0.00294501	0.000821204	0.000792887	0.00404939	0.00294501	0.00300164	0.00410602	0.00982613	0.00135923	0.00186895	0.0021238	0.000991108	0.00104774	0	0.000877839	0.00430424	0	0.013026	0.0021238	0.00161409	0.00164241	0.00348304	0.0118083	0.00883502	0.000283174	0.00767401	0.00441751	0.00402107	0.00555021	0.00410602	0.00750411	0.00155746	0.0215212	0.00121765	0.000254856	0.00427592	0.00223707	0.000792887	0.00317155
g__Treponema	0.00792887	0.00263352	0.0013026	0.0281192	0.00656963	0.00305828	0.00198222	0.00158577	0.0171887	0.000141587	0.00991108	0.00396443	0.00416266	0.00883502	0.0124596	0.00192558	0.0150082	0.0107323	0.00903324	0.000169904	0.00665458	0.00263352	0.000622982	0.000594665	0.0103075	0.0501501	0	0.0248343	0.00291669	0.00583338	0.00223707	0.00790055	0.124568	0.0299881	0.00447415	0.0172736	0.040239	0.0774764	0.00849521	0.0045591	0.0250042	0.00756074	0.0217194	0.000736252	0.000566348	0.0228804	0.0060316	0.00322818	0.0123464
g__UCG-004	2.83174e-05	0	0	0	0	0	0	0	0	0	0.000141587	0	0	0	0	0	5.66348e-05	0.00011327	0	0	0	0	0	0	0	0.000198222	0	2.83174e-05	0	8.49521e-05	0	0	0	5.66348e-05	0	0	0	0	5.66348e-05	0	0.000368126	0	0	0	0	5.66348e-05	2.83174e-05	0	0
g__Veillonella	0.0147817	0.0755225	0.0193974	0.00237866	0.0984312	0.0326783	0.025429	0.0698023	0.0519624	0.174605	0.0281192	0.0026052	0.00940137	0.0439203	0.234525	0.0217194	0.00172736	0.00319986	0.0995073	0.0393895	0.0939288	0.0591267	0.0138189	0.0193408	0.0281758	0.0739084	0.124823	0.0148383	0.0498386	0.0053803	0.0197372	0.0702271	0.00410602	0.00167073	0.00957127	0.0120915	0.0169904	0.0255423	0.00761738	0.0146967	0.0099394	0.00353967	0.00135923	0.01178	0.10299	0.000821204	0.0282891	0.0439769	0.0711333
g__W5053	0.00116101	0.000311491	5.66348e-05	0.000198222	0.00110438	0.000509713	8.49521e-05	0	0.000481395	0	2.83174e-05	2.83174e-05	0	0	0.000283174	0	0.000453078	0.00232203	5.66348e-05	0	0.000396443	0	0.00011327	0	2.83174e-05	0.00101943	0	0.0021238	0.000849521	2.83174e-05	0	0	0.000368126	0.000481395	8.49521e-05	0.000566348	0.00101943	0.000453078	0.000509713	0.000594665	0.00167073	0.000311491	0.000141587	0	5.66348e-05	0.00172736	0.000254856	0.000453078	0
g__Weissella	0	0	0	0	0	0	0	0	0	0	0	0	0	0	0	0	0	0	0	0	0	0	0	0.000198222	0	0	0	0	0	0	0	0	0	0	0	0	0	0	0	0	0	0	0	0	0	0	0	0	0.00011327
g__Wolinella	0	0	0	0	0	0	0	0	0	0	2.83174e-05	0	0	0	0	0	0	0.000169904	0	0	0	0	0	0	0	0.000283174	0	0	0	0	0	0	0	0	0	0	2.83174e-05	0	0.00011327	0	0.000226539	0.000198222	0.000141587	0	0	0	0	0	0
g__norank_f__Anaerovoracaceae	8.49521e-05	0.000141587	0.00011327	0.000906156	0.000141587	8.49521e-05	5.66348e-05	0.000226539	0.00107606	2.83174e-05	0.00053803	0.000481395	0.000396443	0.000509713	0.00107606	5.66348e-05	0.00263352	0.00410602	0.000934474	0	0	0	0.000169904	5.66348e-05	0.000339809	0.00495554	0	0.00269015	0.00011327	0.000849521	2.83174e-05	2.83174e-05	0.00150082	0.00181231	0.000424761	0.000877839	0.00133092	0.00121765	0.0011327	0.000707935	0.00249193	0.000169904	0.00467237	0	0	0.000821204	0.000424761	0.000141587	0.00101943
g__norank_f__Cardiobacteriaceae	0	0	0	0	0	0	0	0	0	0	0	0	0	0	0	0	0	0	0	0	0	0	0	0	0	0	0	0	0	0	0	0	0	0	0	0	0	0	0	0	0.000481395	0	0	0	0	0	0	0	0
g__norank_f__Eubacterium_coprostanoligenes_group	0	0	0	0	0	0	0	0	0	0	0.000141587	0	0	0	0	0	0	0.000141587	0	0	0	0	0	0	0	5.66348e-05	0	0.000368126	0	8.49521e-05	0	0	5.66348e-05	0	0	5.66348e-05	0	0	0.00011327	0	0.000283174	0	0	0	0	0.00053803	5.66348e-05	0	0
g__norank_f__F082	0	0	5.66348e-05	0.00116101	0	0	0	0	0	0	0.000141587	2.83174e-05	0	0	0	0	8.49521e-05	0.000792887	0	0	0.00101943	0	2.83174e-05	0	0	0.00167073	0	0	0	0.000283174	0	0	2.83174e-05	0	2.83174e-05	0	0	0.000821204	0.00133092	0.00011327	2.83174e-05	0	0	0	0	0.000934474	0.000198222	2.83174e-05	0
g__norank_f__Lachnospiraceae	5.66348e-05	0.000311491	0	0	2.83174e-05	0.000368126	0	5.66348e-05	0.000934474	0.0393612	0.00223707	2.83174e-05	0.000453078	0.00141587	0	0.000198222	0.00144419	0.000991108	0.0219177	0.0234468	0.00192558	0.00118933	0.00110438	0	0.00164241	0.000396443	0.000169904	0.000991108	0.00220876	0	0.00215212	0.000849521	0.00011327	5.66348e-05	2.83174e-05	0.000283174	0.00011327	0.000453078	0.00396443	8.49521e-05	0.000254856	0	0.0014725	0	0.00104774	0	0.00379453	0.00965623	0.00376621
g__norank_f__Leptotrichiaceae	0	0	0	0	0	0	0	0	0	0	0	0	0	0	0	0	0	0	0	0	0	0	0	0	0	0	0	0	0	0	0	0	0	0	0	2.83174e-05	0	0.0459874	0	0.0283174	0	0	0	0	0	0	0.00387948	0	0
g__norank_f__Neisseriaceae	0	0	0	0	0	5.66348e-05	0	2.83174e-05	0	0	0	0	0	0	0	0	0	0	0	0	0	0	2.83174e-05	0	0	0	0	0	0	0	0	0	0	0	0	0	0	0	0	0	0	0	0	0	0	0	0	0	0
g__norank_f__Prevotellaceae	5.66348e-05	2.83174e-05	8.49521e-05	5.66348e-05	0.0006513	0	0	0	0	2.83174e-05	0.000141587	0	5.66348e-05	8.49521e-05	0.00011327	0	0	5.66348e-05	0	0	0.000368126	0	0	0	2.83174e-05	0.000962791	0	8.49521e-05	8.49521e-05	5.66348e-05	0	5.66348e-05	0.000934474	5.66348e-05	0	0.00011327	0.000141587	0.00235034	0	0	2.83174e-05	0	0	0	0	2.83174e-05	0.000339809	0	8.49521e-05
g__norank_f__Propionibacteriaceae	0	0	0	5.66348e-05	0	0	0	0	0	0	0	0	0	0	0	0	0	0	0	0	0	0	0	0	0	0	0	0	0	0	0	0	0	0	0	0	0	0	0	0	0	0	0	0	0	0	0	0	0
[truncated: 45 more rows]
[truncated: 3 more columns]

## Sheet: T5
OTU ID	S01	S02	S05	S06	S07	S08	S09	S10	S11	S12	S13	S14	S15	S16	S17	S18	S19	S20	S21	S22	S23	S24	S25	S26	S27	S28	S29	S29	S30	S30	S31	S32	S33	S34	S35	S36	S37	S38	S39	S40	S41	S42	S43	S44	S45	S46	S47	S48	S49
[truncated: 17 more rows]
[truncated: 3 more columns]

[truncated: 1 more sheets: T6]
